# Supplementary material for: microCLIP super learning framework uncovers functional transcriptome-wide miRNA interactions
Source: Nat Commun. 2018 Sep 6;9:3601. doi: 10.1038/s41467-018-06046-y (PMC6127135; doi:10.1038/s41467-018-06046-y)
Supplement: Supplementary file 3 — Supplementary Data 1 [file 41467_2018_6046_MOESM3_ESM.xlsx]

## Sheet: Sheet1
Features incorporated in microCLIP algorithm
feature#	category#	feature description	base classifier node
1	region.feature.1	MRE region GC-skew	Region Features
2	region.feature.2	MRE region Purine-skew	Region Features
3	region.feature.3	MRE region Ks-skew	Region Features
4	region.feature.4	Upflank MRE region Purine-skew	Region Features
5	region.feature.5	Upflank MRE region Ks-skew	Region Features
6	region.feature.6	MRE DUST score	Region Features
7	region.feature.7	MRE region AT-skew	Region Features
8	region.feature.8	MRE dS	Region Features
9	region.feature.9	MRE Tm	Region Features
10	region.feature.10	Codon Adaptation Index per codon usage bias	Region Features
11	region.feature.11	Dinucleotide AA MRE content	Region Features
12	region.feature.12	Dinucleotide AC MRE content	Region Features
13	region.feature.13	Dinucleotide AG MRE content	Region Features
14	region.feature.14	Dinucleotide AT MRE content	Region Features
15	region.feature.15	Dinucleotide CA MRE content	Region Features
16	region.feature.16	Dinucleotide CC MRE content	Region Features
17	region.feature.17	Dinucleotide CT MRE content	Region Features
18	region.feature.18	Dinucleotide GA MRE content	Region Features
19	region.feature.19	Dinucleotide GC MRE content	Region Features
20	region.feature.20	Dinucleotide GT MRE content	Region Features
21	region.feature.21	Dinucleotide TA MRE content	Region Features
22	region.feature.22	Dinucleotide AC content upflank of MRE	Region Features
23	region.feature.23	Dinucleotide AT content upflank of MRE	Region Features
24	region.feature.24	Dinucleotide GA content upflank of MRE	Region Features
25	region.feature.25	Dinucleotide GC content upflank of MRE	Region Features
26	region.feature.26	Dinucleotide GT content upflank of MRE	Region Features
27	region.feature.27	Dinucleotide TA content upflank of MRE	Region Features
28	region.feature.28	Dinucleotide TC content upflank of MRE	Region Features
29	region.feature.29	Dinucleotide TG content upflank of MRE	Region Features
30	region.feature.30	A content upflank of MRE	Region Features
31	region.feature.31	C content upflank of MRE	Region Features
32	region.feature.32	G content upflank of MRE	Region Features
33	region.feature.33	T content upflank of MRE	Region Features
34	region.feature.34	A or G content upflank of MRE	Region Features
35	region.feature.35	A or T content upflank of MRE	Region Features
36	region.feature.36	A content in MRE	Region Features
37	region.feature.37	A or G content in MRE	Region Features
38	region.feature.38	A or T content in MRE	Region Features
39	region.feature.39	C content in MRE	Region Features
40	region.feature.40	G content in MRE	Region Features
41	region.feature.41	G or T content in MRE	Region Features
42	region.feature.42	T content in MRE	Region Features
43	region.feature.43	Average conservation in MRE seed region	Region Features
44	region.feature.44	Average conservation downstream of MRE region	Region Features
45	region.feature.45	Average conservation upstream of MRE region	Region Features
46	region.feature.46	Minimum conservation in MRE seed region	Region Features
47	region.feature.47	Minimum conservation downstream of MRE region	Region Features
48	region.feature.48	Minimum conservation upstream of MRE region	Region Features
49	region.feature.49	MRE coverage (RPKM)	Region Features
50	region.feature.50	Cluster overlapping reads	Region Features
51	region.feature.51	MRE coverage (RPKM) per cluster coverage (RPKM)	Region Features
52	region.feature.52	Cluster length	Region Features
53	region.feature.53	Minimum distance - sum of all substitutions +/- 20nt of MRE start	Region Features
54	region.feature.54	Sum of all substitutions +/- 20nt of MRE start - minimum distance	Region Features
55	region.feature.55	T-to-C substitutions in MRE region	Region Features
56	binding.vector.feature.1	Binding event in MRE position 2	Binding Vectors
57	binding.vector.feature.2	Binding event in MRE position 3	Binding Vectors
58	binding.vector.feature.3	Binding event in MRE position 4	Binding Vectors
59	binding.vector.feature.4	Binding event in MRE position 5	Binding Vectors
60	binding.vector.feature.5	Binding event in MRE position 6	Binding Vectors
61	binding.vector.feature.6	Binding event in MRE position 7	Binding Vectors
62	binding.vector.feature.7	Binding event in MRE position 8	Binding Vectors
63	binding.vector.feature.8	Binding event in MRE position 10	Binding Vectors
64	binding.vector.feature.9	Binding event in MRE position 11	Binding Vectors
65	binding.vector.feature.10	Binding event in MRE position 12	Binding Vectors
66	binding.vector.feature.11	Binding event in MRE position 17	Binding Vectors
67	binding.vector.feature.12	Binding event in MRE position 18	Binding Vectors
68	binding.vector.feature.13	miRNA unpaired position 5	Binding Vectors
69	binding.vector.feature.14	miRNA unpaired position 6	Binding Vectors
70	binding.vector.feature.15	miRNA unpaired position 7	Binding Vectors
71	binding.vector.feature.16	miRNA unpaired position 8	Binding Vectors
72	binding.vector.feature.17	Base at MRE position 25	Binding Vectors
73	binding.vector.feature.18	Base at MRE position 26	Binding Vectors
74	binding.vector.feature.19	Base at MRE position 27	Binding Vectors
75	binding.vector.feature.20	Base at MRE position 28	Binding Vectors
76	binding.vector.feature.21	Base at MRE position 29	Binding Vectors
77	binding.vector.feature.22	Base at miRNA position 13	Binding Vectors
78	binding.vector.feature.23	Base at miRNA position 14	Binding Vectors
79	binding.vector.feature.24	Base at miRNA position 15	Binding Vectors
80	binding.vector.feature.25	Base at miRNA position 19	Binding Vectors
81	binding.vector.feature.26	Base at miRNA position 4	Binding Vectors
82	binding.vector.feature.27	Base at miRNA position 5	Binding Vectors
83	binding.vector.feature.28	Base at miRNA position 6	Binding Vectors
84	binding.vector.feature.29	Base at miRNA position 7	Binding Vectors
85	binding.vector.feature.30	Base at miRNA position 12	Binding Vectors
86	matches.feature.1	Total matches	Matches per miRNA/MRE domain
87	matches.feature.2	Max consecutive matches	Matches per miRNA/MRE domain
88	matches.feature.3	Match in position 10 of miRNA	Matches per miRNA/MRE domain
89	matches.feature.4	Match in position 2 of miRNA	Matches per miRNA/MRE domain
90	matches.feature.5	Consecutive unpaired bases of non-seed region	Matches per miRNA/MRE domain
91	matches.feature.6	Consecutive matches per total matches	Matches per miRNA/MRE domain
92	matches.feature.7	Matches in seed region per total matches	Matches per miRNA/MRE domain
93	matches.feature.8	Consecutive matches in seed region	Matches per miRNA/MRE domain
94	matches.feature.9	Consecutive matches in non-seed region per total matches	Matches per miRNA/MRE domain
95	matches.feature.10	Matches in seed region	Matches per miRNA/MRE domain
96	matches.feature.11	Matches in central MRE region	Matches per miRNA/MRE domain
97	matches.feature.12	Matches in 3' MRE	Matches per miRNA/MRE domain
98	matches.feature.13	Consecutive matches in seed region per max consecutive matches	Matches per miRNA/MRE domain
99	duplex.feature.1	AU frequency in MRE region	Duplex Features
100	duplex.feature.2	GC frequency in MRE region	Duplex Features
101	duplex.feature.3	GU wobble frequency in MRE region	Duplex Features
102	duplex.feature.4	Internal loop max length in MRE region	Duplex Features
103	duplex.feature.5	AU frequency in seed region	Duplex Features
104	duplex.feature.6	AU frequency in MRE region excluding seed	Duplex Features
105	duplex.feature.7	GC frequency in central MRE region	Duplex Features
106	duplex.feature.8	GC frequency in MRE region excluding seed	Duplex Features
107	duplex.feature.9	GU wobble frequency in tail region	Duplex Features
108	duplex.feature.10	Length of MRE binding region	Duplex Features
109	duplex.feature.11	Bulge positions in MRE region (%)	Duplex Features
110	base.pairing.1	Matches in MRE Ks-skew	Base Pairing
111	base.pairing.2	miRNA unpaired A	Base Pairing
112	base.pairing.3	miRNA unpaired C	Base Pairing
113	base.pairing.4	miRNA unpaired G	Base Pairing
114	base.pairing.5	miRNA unpaired T	Base Pairing
115	base.pairing.6	miRNA matches A	Base Pairing
116	base.pairing.7	miRNA matches T	Base Pairing
117	base.pairing.8	miRNA matches C	Base Pairing
118	base.pairing.9	miRNA matches G	Base Pairing
119	mre.general.feature.1	miRNA unpaired position 2	MRE General
120	mre.general.feature.2	miRNA unpaired position 3	MRE General
121	mre.general.feature.3	miRNA unpaired position 4	MRE General
122	mre.general.feature.4	Matches in MRE Purine-skew	MRE General
123	mre.general.feature.5	Duplex structure energy	MRE General
124	mre.general.feature.6	Length of miRNA binding region	MRE General
125	mre.general.feature.7	Distance of MRE start from cluster start	MRE General
126	mre.general.feature.8	Nucleotides of MRE that overlap with cluster region	MRE General
127	mre.general.feature.9	Length of MRE binding region per cluster length	MRE General
128	mre.general.feature.10	Nucleotides of MRE that overlap with cluster region (%)	MRE General
129	mre.general.feature.11	Average conservation of whole MRE	MRE General
130	mre.general.feature.12	Average conservation of 5' MRE	MRE General
131	mre.general.feature.13	Binding Type	MRE General
1	binding.vector.feature.3	Binding event in MRE position 4	Feature Combination Set 1
2	binding.vector.feature.9	Binding event in MRE position 11	Feature Combination Set 1
3	binding.vector.feature.12	Binding event in MRE position 18	Feature Combination Set 1
4	binding.vector.feature.13	miRNA unpaired position 5	Feature Combination Set 1
5	binding.vector.feature.20	Base at MRE position 28	Feature Combination Set 1
6	binding.vector.feature.21	Base at MRE position 29	Feature Combination Set 1
7	binding.vector.feature.22	Base at miRNA position 13	Feature Combination Set 1
8	binding.vector.feature.28	Base at miRNA position 6	Feature Combination Set 1
9	binding.vector.feature.29	Base at miRNA position 7	Feature Combination Set 1
10	binding.vector.feature.30	Base at miRNA position 12	Feature Combination Set 1
11	matches.feature.2	Max consecutive matches	Feature Combination Set 1
12	mre.general.feature.13	Binding Type	Feature Combination Set 1
13	matches.feature.6	Consecutive matches per total matches	Feature Combination Set 1
14	matches.feature.13	Consecutive matches in seed region per max consecutive matches	Feature Combination Set 1
15	matches.feature.12	Matches in 3' MRE	Feature Combination Set 1
16	duplex.feature.5	AU frequency in seed region	Feature Combination Set 1
17	duplex.feature.3	GU wobble frequency in MRE region	Feature Combination Set 1
18	duplex.feature.6	AU frequency in MRE region excluding seed	Feature Combination Set 1
19	duplex.feature.10	Length of MRE binding region	Feature Combination Set 1
20	base.pairing.3	miRNA unpaired C	Feature Combination Set 1
21	base.pairing.6	miRNA matches A	Feature Combination Set 1
22	base.pairing.8	miRNA matches C	Feature Combination Set 1
23	base.pairing.9	miRNA matches G	Feature Combination Set 1
24	mre.general.feature.5	Duplex structure energy	Feature Combination Set 1
25	mre.general.feature.9	Length of MRE binding region per cluster length	Feature Combination Set 1
26	mre.general.feature.11	Average conservation of whole MRE	Feature Combination Set 1
1	region.feature.8	MRE dS	Feature Combination Set 2
2	region.feature.32	G content upflank of MRE	Feature Combination Set 2
3	region.feature.35	A or T content upflank of MRE	Feature Combination Set 2
4	region.feature.45	Average conservation upstream of MRE region	Feature Combination Set 2
5	region.feature.49	MRE coverage (RPKM)	Feature Combination Set 2
6	region.feature.54	Sum of all substitutions +/- 20nt of MRE start - minimum distance	Feature Combination Set 2
7	region.feature.55	T-to-C substitutions in MRE region	Feature Combination Set 2
8	binding.vector.feature.2	Binding event in MRE position 3	Feature Combination Set 2
9	duplex.feature.1	AU frequency in MRE region	Feature Combination Set 2
10	duplex.feature.2	GC frequency in MRE region	Feature Combination Set 2
11	base.pairing.7	miRNA matches T	Feature Combination Set 2
12	matches.feature.7	Matches in seed region per total matches	Feature Combination Set 2
13	matches.feature.8	Consecutive matches in seed region	Feature Combination Set 2
14	mre.general.feature.8	Nucleotides of MRE that overlap with cluster region	Feature Combination Set 2
1	binding.vector.feature.5	Binding event in MRE position 6	Feature Combination Set 3
2	matches.feature.3	Match in position 10 of miRNA	Feature Combination Set 3
3	matches.feature.4	Match in position 2 of miRNA	Feature Combination Set 3
4	matches.feature.10	Matches in seed region	Feature Combination Set 3
5	matches.feature.11	Matches in central MRE region	Feature Combination Set 3
6	duplex.feature.7	GC frequency in central MRE region	Feature Combination Set 3
7	duplex.feature.8	GC frequency in MRE region excluding seed	Feature Combination Set 3
8	base.pairing.1	Matches in MRE Ks-skew	Feature Combination Set 3
9	base.pairing.2	miRNA unpaired A	Feature Combination Set 3
10	base.pairing.5	miRNA unpaired T	Feature Combination Set 3
11	mre.general.feature.4	Matches in MRE Purine-skew	Feature Combination Set 3
12	mre.general.feature.6	Length of miRNA binding region	Feature Combination Set 3
13	mre.general.feature.7	Distance of MRE start from cluster start	Feature Combination Set 3
14	matches.feature.5	Consecutive unpaired bases of non-seed region	Feature Combination Set 3
