# Supplementary material for: microCLIP super learning framework uncovers functional transcriptome-wide miRNA interactions
Source: Nat Commun. 2018 Sep 6;9:3601. doi: 10.1038/s41467-018-06046-y (PMC6127135; doi:10.1038/s41467-018-06046-y)
Supplement: Supplementary file 4 — Supplementary Data 2 [file 41467_2018_6046_MOESM4_ESM.xlsx]

## Sheet: index
Sheet	Description
a	Gene expression fold-changes for hsa-let-7b-5p transfection experiment in HeLa cells (microarrays), utilized in Figure 5a.
b	Gene expression fold-changes for hsa-miR-1 transfection experiment in HeLa cells (microarrays), utilized in Figure 5a.
c	Gene expression fold-changes for hsa-miR-155-5p transfection experiment in HeLa cells (microarrays), utilized in Figure 5a and Figure 7d.
d	Gene expression fold-changes for hsa-miR-16-5p transfection experiment in HeLa cells (microarrays), utilized in Figure 5a and Figure 7g.
e	Gene expression fold-changes for hsa-miR-30a-5p transfection experiment in HeLa cells (microarrays), utilized in Figure 5a and Figure 7e.
f	Gene expression fold-changes for hsa-miR-155-5p transfection experiment in HeLa cells (RNA-Seq), utilized in Figure 5b.
g	Gene expression fold-changes for hsa-miR-124-3p transfection experiment in HeLa cells (RNA-Seq), utilized in Figure 5b and Figure 7c.
h	Gene expression fold-changes for hsa-miR-603 transfection experiment in HeLa cells (RNA-Seq), utilized in Figure 5b.
i	Gene expression fold-changes for hsa-miR-212-3p transfection experiment in HEK293 cells (microarrays), utilized in Figure 5c and Figure 6a.
j	Gene expression fold-changes for hsa-miR-7-5p transfection experiment in HEK293 cells (microarrays), utilized in Figure 5c and Figure 6a.
k	Gene expression fold-changes for hsa-miR-124-3p transfection experiment in HEK293 cells (microarrays), utilized in Figure 5c and Figure 6a.
l	Gene expression fold-changes for hsa-miR-941 transfection experiment in HEK293 cells (microarrays), utilized in Figure 5c and Figure 6a.
m	Gene expression fold-changes for hsa-miR-1 transfection experiment in HEK293 cells (RNA-Seq), utilized in Figure 5d and Figure 6b.
n	Gene expression fold-changes for hsa-miR-124-3p transfection experiment in HEK293 cells (RNA-Seq), utilized in Figure 5d and Figure 6b.
o	Gene expression fold-changes for hsa-miR-92a-3p knock-down experiment in HEK293 cells (microarrays), utilized in Figure 5e and Figure 7a.
p	Gene expression fold-changes for 25 miRNAs knock-down experiment in HEK293 cells (microarrays), utilized in Figure 5f and Figure 7b with hsa-miR-20a-5p targets.
q	Gene expression fold-changes for hsa-miR-23b-3p overexpression experiment in MCF7 cells (RNA-Seq), utilized in Figure 5g.
r	Gene expression fold-changes for hsa-miR-7-5p transfection experiment in HeLa cells (microarrays), utilized in Figure 7f.

## Sheet: a) Selbach_2008_let-7b_OE
Gene expression fold-changes for hsa-let-7b-5p transfection experiment in HeLa cells (microarrays), utilized in Figure 5a.
Ensembl Gene ID	Log2FC
ENSG00000102935	-3.98273
ENSG00000135333	-2.83834
ENSG00000172575	-2.77244
ENSG00000198673	-2.69975
ENSG00000154162	-2.49314
ENSG00000141668	-2.42289
ENSG00000135549	-2.39632
ENSG00000165072	-2.38854
ENSG00000163993	-2.28272
ENSG00000186847	-2.1289
ENSG00000120156	-1.97787
ENSG00000170345	-1.97404
ENSG00000137801	-1.89272
ENSG00000141522	-1.80622
ENSG00000211445	-1.80564
ENSG00000197614	-1.72199
ENSG00000119125	-1.71583
ENSG00000176720	-1.63204
ENSG00000106772	-1.62413
ENSG00000120738	-1.62084
ENSG00000178776	-1.57121
ENSG00000137309	-1.52513
ENSG00000168005	-1.5198
ENSG00000149591	-1.48504
ENSG00000180730	-1.47721
ENSG00000189337	-1.45675
ENSG00000136869	-1.40745
ENSG00000156299	-1.40118
ENSG00000008517	-1.38285
ENSG00000129038	-1.37864
ENSG00000148154	-1.3754
ENSG00000176422	-1.37109
ENSG00000089159	-1.34341
ENSG00000170043	-1.31714
ENSG00000103495	-1.31058
ENSG00000159840	-1.3095
ENSG00000172927	-1.30945
ENSG00000078401	-1.30853
ENSG00000125726	-1.30162
ENSG00000026103	-1.28361
ENSG00000147955	-1.26846
ENSG00000114854	-1.2571
ENSG00000130725	-1.24738
ENSG00000175899	-1.24289
ENSG00000173267	-1.24255
ENSG00000068383	-1.23717
ENSG00000108691	-1.23473
ENSG00000130021	-1.22859
ENSG00000128283	-1.2265
ENSG00000261801	-1.22321
ENSG00000203805	-1.21049
ENSG00000140406	-1.20903
ENSG00000185483	-1.20781
ENSG00000213626	-1.18981
ENSG00000169583	-1.18488
ENSG00000075618	-1.18468
ENSG00000116514	-1.18261
ENSG00000164161	-1.18235
ENSG00000271601	-1.17985
ENSG00000185122	-1.17648
ENSG00000213015	-1.1727
ENSG00000079841	-1.16949
ENSG00000060688	-1.16893
ENSG00000111452	-1.16564
ENSG00000188910	-1.16407
ENSG00000092531	-1.15485
ENSG00000188293	-1.14348
ENSG00000047597	-1.13538
ENSG00000183691	-1.1328
ENSG00000118523	-1.13225
ENSG00000145431	-1.12755
ENSG00000247626	-1.12718
ENSG00000167702	-1.12595
ENSG00000139292	-1.12383
ENSG00000163347	-1.12221
ENSG00000180818	-1.12036
ENSG00000204516	-1.11464
ENSG00000105699	-1.10584
ENSG00000115363	-1.1057
ENSG00000102034	-1.10384
ENSG00000150551	-1.09469
ENSG00000120875	-1.09293
ENSG00000164086	-1.0884
ENSG00000101160	-1.08223
ENSG00000137076	-1.08164
ENSG00000125753	-1.08081
ENSG00000167615	-1.07775
ENSG00000205336	-1.07727
ENSG00000197136	-1.07568
ENSG00000148346	-1.07241
ENSG00000148677	-1.06915
ENSG00000175592	-1.06811
ENSG00000185247	-1.06069
ENSG00000130827	-1.05665
ENSG00000142669	-1.05415
ENSG00000198467	-1.04777
ENSG00000125378	-1.04717
ENSG00000140950	-1.04492
ENSG00000112759	-1.04088
ENSG00000102100	-1.03904
ENSG00000128510	-1.03858
ENSG00000196839	-1.03855
ENSG00000239306	-1.03562
ENSG00000120162	-1.02999
ENSG00000178209	-1.02999
ENSG00000152953	-1.02652
ENSG00000111348	-1.02516
ENSG00000131584	-1.02082
ENSG00000137135	-1.01954
ENSG00000237232	-1.01842
ENSG00000122694	-1.01491
ENSG00000116285	-1.01428
ENSG00000159335	-1.01162
ENSG00000112651	-1.0088
ENSG00000138356	-1.0075
ENSG00000160211	-1.00697
ENSG00000090447	-1.00684
ENSG00000125730	-1.00393
ENSG00000171700	-1.00367
ENSG00000140682	-0.990503
ENSG00000197930	-0.989993
ENSG00000125534	-0.986963
ENSG00000088832	-0.98214
ENSG00000101335	-0.981926
ENSG00000249992	-0.981545
ENSG00000132854	-0.978879
ENSG00000104885	-0.978755
ENSG00000115414	-0.978087
ENSG00000129925	-0.976633
ENSG00000149257	-0.976428
ENSG00000203706	-0.969974
ENSG00000108953	-0.968762
ENSG00000164054	-0.962311
ENSG00000100401	-0.961786
ENSG00000102901	-0.960437
ENSG00000196517	-0.953613
ENSG00000159176	-0.953374
ENSG00000173264	-0.952162
ENSG00000178531	-0.951577
ENSG00000116871	-0.947342
ENSG00000120896	-0.947066
ENSG00000156860	-0.946324
ENSG00000149923	-0.942294
ENSG00000065054	-0.934298
ENSG00000126903	-0.933286
ENSG00000221968	-0.931003
ENSG00000114779	-0.930337
ENSG00000150625	-0.927528
ENSG00000142002	-0.926758
ENSG00000111907	-0.925964
ENSG00000185236	-0.925479
ENSG00000146112	-0.923946
ENSG00000101986	-0.912623
ENSG00000122863	-0.911734
ENSG00000135334	-0.910656
ENSG00000175832	-0.910625
ENSG00000103202	-0.903562
ENSG00000176170	-0.898488
ENSG00000101945	-0.894458
ENSG00000167460	-0.892416
ENSG00000177105	-0.890701
ENSG00000007376	-0.88942
ENSG00000231327	-0.887752
ENSG00000066117	-0.882998
ENSG00000100243	-0.881377
ENSG00000105755	-0.878508
ENSG00000164134	-0.877101
ENSG00000132481	-0.873927
ENSG00000161714	-0.871679
ENSG00000125817	-0.871154
ENSG00000176087	-0.87071
ENSG00000132017	-0.870095
ENSG00000196961	-0.869682
ENSG00000126461	-0.868442
ENSG00000165152	-0.867125
ENSG00000141179	-0.86694
ENSG00000102854	-0.866522
ENSG00000142252	-0.864076
ENSG00000104267	-0.863402
ENSG00000125398	-0.860177
ENSG00000090372	-0.858697
ENSG00000106991	-0.858079
ENSG00000076924	-0.857529
ENSG00000121210	-0.857267
ENSG00000171302	-0.857127
ENSG00000177542	-0.856837
ENSG00000107186	-0.852737
ENSG00000105976	-0.852179
ENSG00000072163	-0.85065
ENSG00000171877	-0.849995
ENSG00000104812	-0.849346
ENSG00000121236	-0.845967
ENSG00000183386	-0.845159
ENSG00000182836	-0.84334
ENSG00000073008	-0.841225
ENSG00000157216	-0.840463
ENSG00000261150	-0.840151
ENSG00000118729	-0.839121
ENSG00000100345	-0.834763
ENSG00000143878	-0.833524
ENSG00000132002	-0.832856
ENSG00000167772	-0.831945
ENSG00000141503	-0.828592
ENSG00000196227	-0.827594
ENSG00000175283	-0.82697
ENSG00000105290	-0.82654
ENSG00000131094	-0.826411
ENSG00000196196	-0.825858
ENSG00000140092	-0.824552
ENSG00000105701	-0.822831
ENSG00000111676	-0.819123
ENSG00000204310	-0.818543
ENSG00000132507	-0.817869
ENSG00000196781	-0.816118
ENSG00000072958	-0.813652
ENSG00000169252	-0.805628
ENSG00000153179	-0.805326
ENSG00000107201	-0.804307
ENSG00000064932	-0.803604
ENSG00000171159	-0.803065
ENSG00000110104	-0.803024
ENSG00000182389	-0.802093
ENSG00000196730	-0.801918
ENSG00000179820	-0.801181
ENSG00000112414	-0.800812
ENSG00000215218	-0.799608
ENSG00000138074	-0.798676
ENSG00000205208	-0.797929
ENSG00000104897	-0.797162
ENSG00000126254	-0.796651
ENSG00000105048	-0.796569
ENSG00000169429	-0.794706
ENSG00000213145	-0.794026
ENSG00000241553	-0.7939
ENSG00000183421	-0.792666
ENSG00000115844	-0.79256
ENSG00000103932	-0.790493
ENSG00000197191	-0.790228
ENSG00000156463	-0.790217
ENSG00000157110	-0.789356
ENSG00000128524	-0.788945
ENSG00000163814	-0.788721
ENSG00000174564	-0.788549
ENSG00000148334	-0.787564
ENSG00000180801	-0.78591
ENSG00000123159	-0.783536
ENSG00000160888	-0.783374
ENSG00000102271	-0.780075
ENSG00000104824	-0.779961
ENSG00000182087	-0.778891
ENSG00000179862	-0.778689
ENSG00000183048	-0.778386
ENSG00000162063	-0.778088
ENSG00000007047	-0.776429
ENSG00000178980	-0.776364
ENSG00000161654	-0.775849
ENSG00000141448	-0.774958
ENSG00000109220	-0.774493
ENSG00000109452	-0.774111
ENSG00000135048	-0.768657
ENSG00000196663	-0.768107
ENSG00000099331	-0.767514
ENSG00000134690	-0.766018
ENSG00000139546	-0.763581
ENSG00000164889	-0.762721
ENSG00000113389	-0.761603
ENSG00000136068	-0.761202
ENSG00000137124	-0.760659
ENSG00000107338	-0.760358
ENSG00000182890	-0.758522
ENSG00000133657	-0.757709
ENSG00000182979	-0.755422
ENSG00000177469	-0.755054
ENSG00000174021	-0.754611
ENSG00000030110	-0.751104
ENSG00000100216	-0.750914
ENSG00000145604	-0.748771
ENSG00000166888	-0.74845
ENSG00000126107	-0.748129
ENSG00000091073	-0.748105
ENSG00000167925	-0.747255
ENSG00000148180	-0.74619
ENSG00000136908	-0.744859
ENSG00000136244	-0.744701
ENSG00000260032	-0.744083
ENSG00000142910	-0.743376
ENSG00000166106	-0.742658
ENSG00000165272	-0.741143
ENSG00000196923	-0.737902
ENSG00000058799	-0.737069
ENSG00000204673	-0.736979
ENSG00000084764	-0.736175
ENSG00000092820	-0.736154
ENSG00000101384	-0.734755
ENSG00000126062	-0.73265
ENSG00000198853	-0.730307
ENSG00000204316	-0.729985
ENSG00000173698	-0.72994
ENSG00000012211	-0.729554
ENSG00000137767	-0.728786
ENSG00000167566	-0.727671
ENSG00000135392	-0.72696
ENSG00000248890	-0.726889
ENSG00000108819	-0.726551
ENSG00000237575	-0.725656
ENSG00000158062	-0.723478
ENSG00000178718	-0.723191
ENSG00000188157	-0.722928
ENSG00000149930	-0.722496
ENSG00000213281	-0.722444
ENSG00000112658	-0.720169
ENSG00000154277	-0.719907
ENSG00000198925	-0.719387
ENSG00000167081	-0.718972
ENSG00000113657	-0.718809
ENSG00000127324	-0.718533
ENSG00000100201	-0.717637
ENSG00000130309	-0.717361
ENSG00000198752	-0.715205
ENSG00000176692	-0.71471
ENSG00000105723	-0.71433
ENSG00000134107	-0.713991
ENSG00000132471	-0.713889
ENSG00000182752	-0.713778
ENSG00000107262	-0.712882
ENSG00000181830	-0.712473
ENSG00000164080	-0.711041
ENSG00000107341	-0.710489
ENSG00000142634	-0.709818
ENSG00000108861	-0.709682
ENSG00000175634	-0.709596
ENSG00000160392	-0.709069
ENSG00000160606	-0.708666
ENSG00000148672	-0.708603
ENSG00000162458	-0.707893
ENSG00000178922	-0.707829
ENSG00000182195	-0.707746
ENSG00000227500	-0.706692
ENSG00000131389	-0.705463
ENSG00000132470	-0.704565
ENSG00000103326	-0.702651
ENSG00000176973	-0.702574
ENSG00000140416	-0.702249
ENSG00000137073	-0.701787
ENSG00000074219	-0.700935
ENSG00000126003	-0.700802
ENSG00000165175	-0.69952
ENSG00000109861	-0.699455
ENSG00000155876	-0.699207
ENSG00000165506	-0.698789
ENSG00000128342	-0.698048
ENSG00000160113	-0.697376
ENSG00000185585	-0.696411
ENSG00000136802	-0.696049
ENSG00000165271	-0.696024
ENSG00000130175	-0.695942
ENSG00000212864	-0.695188
ENSG00000185215	-0.694078
ENSG00000161682	-0.692262
ENSG00000107984	-0.691035
ENSG00000107263	-0.690977
ENSG00000147883	-0.690911
ENSG00000196312	-0.690095
ENSG00000260735	-0.689808
ENSG00000162889	-0.689283
ENSG00000138771	-0.68907
ENSG00000148341	-0.686309
ENSG00000121634	-0.68611
ENSG00000164976	-0.684614
ENSG00000160932	-0.683685
ENSG00000243232	-0.682648
ENSG00000105520	-0.681251
ENSG00000148798	-0.680954
ENSG00000100813	-0.679781
ENSG00000163191	-0.67956
ENSG00000155792	-0.678026
ENSG00000131746	-0.676555
ENSG00000107021	-0.676196
ENSG00000167994	-0.676149
ENSG00000106089	-0.674916
ENSG00000142871	-0.673662
ENSG00000104976	-0.670154
ENSG00000134815	-0.669735
ENSG00000137054	-0.669599
ENSG00000049245	-0.669227
ENSG00000140564	-0.66898
ENSG00000244005	-0.668765
ENSG00000007866	-0.668064
ENSG00000116649	-0.66688
ENSG00000166333	-0.665929
ENSG00000178773	-0.665581
ENSG00000172789	-0.664233
ENSG00000167123	-0.663883
ENSG00000134460	-0.663826
ENSG00000169221	-0.663551
ENSG00000086062	-0.662643
ENSG00000068354	-0.662607
ENSG00000169840	-0.661715
ENSG00000107175	-0.660694
ENSG00000162302	-0.660568
ENSG00000167874	-0.660535
ENSG00000165915	-0.660435
ENSG00000090971	-0.659275
ENSG00000278535	-0.659161
ENSG00000167173	-0.658542
ENSG00000167705	-0.658452
ENSG00000166851	-0.658367
ENSG00000057019	-0.657779
ENSG00000164045	-0.656633
ENSG00000250479	-0.656228
ENSG00000131591	-0.655981
ENSG00000166925	-0.655234
ENSG00000120158	-0.653586
ENSG00000159579	-0.652774
ENSG00000171310	-0.652768
ENSG00000166197	-0.652678
ENSG00000149541	-0.652379
ENSG00000185499	-0.6519
ENSG00000107281	-0.651724
ENSG00000105438	-0.65158
ENSG00000137203	-0.650765
ENSG00000161677	-0.649348
ENSG00000172270	-0.648989
ENSG00000104856	-0.64816
ENSG00000226953	-0.64748
ENSG00000055163	-0.646984
ENSG00000184076	-0.646955
ENSG00000121895	-0.646677
ENSG00000159842	-0.645169
ENSG00000175591	-0.643634
ENSG00000183684	-0.643556
ENSG00000125520	-0.642514
ENSG00000158747	-0.642447
ENSG00000089327	-0.642208
ENSG00000165283	-0.6411
ENSG00000147889	-0.640755
ENSG00000159461	-0.64047
ENSG00000165556	-0.639734
ENSG00000162078	-0.639679
ENSG00000145386	-0.637449
ENSG00000122877	-0.637346
ENSG00000152518	-0.636382
ENSG00000120800	-0.635662
ENSG00000122140	-0.634391
ENSG00000173020	-0.634344
ENSG00000137502	-0.633601
ENSG00000099942	-0.633265
ENSG00000016082	-0.633173
ENSG00000077150	-0.633127
ENSG00000197142	-0.631814
ENSG00000109787	-0.631405
ENSG00000104081	-0.631158
ENSG00000186111	-0.630384
ENSG00000072832	-0.628867
ENSG00000080503	-0.628513
ENSG00000142303	-0.628385
ENSG00000140632	-0.628346
ENSG00000125952	-0.628335
ENSG00000104853	-0.627594
ENSG00000148671	-0.627301
ENSG00000173898	-0.62674
ENSG00000171552	-0.626556
ENSG00000146373	-0.62645
ENSG00000142949	-0.626326
ENSG00000170421	-0.625794
ENSG00000175764	-0.625459
ENSG00000088038	-0.624627
ENSG00000170604	-0.624113
ENSG00000108639	-0.623952
ENSG00000235989	-0.623894
ENSG00000083454	-0.623511
ENSG00000145703	-0.622674
ENSG00000130479	-0.622643
ENSG00000080802	-0.620803
ENSG00000153317	-0.61786
ENSG00000167977	-0.616908
ENSG00000151702	-0.614663
ENSG00000147689	-0.614582
ENSG00000250668	-0.614428
ENSG00000142627	-0.61373
ENSG00000166949	-0.612551
ENSG00000091986	-0.612204
ENSG00000064666	-0.612041
ENSG00000148337	-0.610694
ENSG00000160326	-0.60953
ENSG00000139722	-0.607057
ENSG00000137106	-0.606468
ENSG00000123700	-0.605359
ENSG00000075426	-0.605161
ENSG00000144063	-0.604938
ENSG00000164975	-0.603888
ENSG00000148411	-0.603882
ENSG00000095383	-0.60375
ENSG00000109118	-0.603564
ENSG00000250312	-0.603167
ENSG00000154511	-0.602635
ENSG00000082482	-0.602029
ENSG00000095539	-0.602027
ENSG00000064961	-0.600911
ENSG00000143842	-0.60057
ENSG00000149948	-0.60037
ENSG00000106635	-0.600237
ENSG00000125841	-0.599812
ENSG00000025708	-0.598609
ENSG00000173621	-0.597704
ENSG00000185567	-0.597388
ENSG00000204428	-0.595171
ENSG00000160767	-0.59494
ENSG00000163739	-0.594753
ENSG00000060491	-0.594461
ENSG00000139645	-0.594172
ENSG00000130741	-0.593754
ENSG00000105568	-0.593418
ENSG00000076356	-0.593066
ENSG00000169851	-0.59264
ENSG00000280351	-0.592317
ENSG00000198948	-0.590345
ENSG00000107036	-0.590238
ENSG00000117877	-0.590007
ENSG00000156858	-0.589337
ENSG00000142867	-0.588439
ENSG00000101199	-0.588268
ENSG00000024422	-0.588042
ENSG00000101187	-0.58798
ENSG00000142089	-0.587452
ENSG00000072609	-0.584798
ENSG00000131050	-0.584531
ENSG00000237594	-0.584363
ENSG00000114554	-0.58362
ENSG00000142798	-0.583525
ENSG00000077782	-0.582681
ENSG00000183072	-0.582593
ENSG00000277258	-0.58244
ENSG00000196724	-0.582347
ENSG00000102898	-0.58195
ENSG00000173801	-0.581625
ENSG00000188015	-0.580895
ENSG00000159346	-0.58085
ENSG00000119636	-0.580035
ENSG00000182809	-0.579847
ENSG00000187147	-0.579544
ENSG00000101405	-0.579351
ENSG00000073169	-0.579173
ENSG00000276045	-0.578894
ENSG00000198795	-0.578559
ENSG00000033170	-0.578551
ENSG00000079337	-0.578492
ENSG00000141086	-0.577747
ENSG00000170638	-0.577204
ENSG00000023445	-0.577179
ENSG00000113758	-0.57715
ENSG00000084070	-0.575951
ENSG00000161091	-0.575893
ENSG00000013306	-0.575747
ENSG00000136830	-0.575513
ENSG00000198910	-0.575142
ENSG00000074416	-0.575116
ENSG00000119899	-0.574209
ENSG00000175115	-0.573836
ENSG00000011105	-0.573209
ENSG00000112130	-0.573147
ENSG00000175130	-0.572895
ENSG00000105223	-0.571805
ENSG00000179546	-0.571447
ENSG00000105137	-0.571052
ENSG00000122025	-0.570533
ENSG00000154813	-0.570342
ENSG00000162614	-0.570237
ENSG00000090097	-0.568619
ENSG00000204091	-0.567839
ENSG00000142185	-0.567716
ENSG00000260027	-0.567645
ENSG00000086598	-0.567564
ENSG00000148175	-0.567068
ENSG00000160570	-0.566618
ENSG00000140450	-0.566582
ENSG00000092969	-0.566521
ENSG00000146648	-0.566116
ENSG00000101460	-0.566026
ENSG00000170545	-0.565602
ENSG00000233608	-0.564622
ENSG00000089693	-0.564426
ENSG00000049540	-0.563993
ENSG00000230082	-0.563766
ENSG00000125970	-0.562659
ENSG00000064195	-0.56263
ENSG00000180875	-0.561859
ENSG00000188549	-0.561812
ENSG00000174574	-0.560874
ENSG00000134590	-0.56001
ENSG00000169612	-0.559863
ENSG00000102243	-0.55978
ENSG00000074071	-0.559755
ENSG00000117713	-0.558665
ENSG00000117362	-0.55864
ENSG00000175768	-0.557414
ENSG00000185231	-0.556809
ENSG00000197565	-0.55665
ENSG00000088367	-0.556478
ENSG00000169258	-0.556237
ENSG00000105364	-0.555786
ENSG00000013364	-0.55532
ENSG00000070610	-0.554869
ENSG00000143375	-0.554829
ENSG00000067836	-0.554537
ENSG00000145632	-0.553879
ENSG00000063245	-0.553171
ENSG00000131116	-0.552786
ENSG00000198723	-0.552311
ENSG00000155366	-0.55162
ENSG00000224271	-0.551028
ENSG00000173456	-0.5504
ENSG00000128294	-0.550217
ENSG00000073737	-0.54961
ENSG00000174903	-0.549022
ENSG00000123388	-0.548869
ENSG00000158710	-0.5487
ENSG00000116106	-0.548564
ENSG00000013588	-0.54848
ENSG00000074370	-0.54848
ENSG00000165006	-0.548235
ENSG00000164924	-0.547625
ENSG00000205250	-0.547343
ENSG00000197694	-0.5472
ENSG00000186051	-0.546776
ENSG00000073150	-0.545664
ENSG00000125733	-0.545402
ENSG00000103197	-0.545287
ENSG00000112041	-0.544566
ENSG00000020129	-0.544513
ENSG00000015568	-0.544491
ENSG00000170852	-0.544152
ENSG00000137270	-0.543527
ENSG00000161642	-0.543128
ENSG00000040633	-0.542896
ENSG00000171425	-0.542841
ENSG00000164023	-0.542171
ENSG00000107104	-0.541751
ENSG00000187840	-0.541463
ENSG00000123364	-0.540758
ENSG00000171443	-0.54038
ENSG00000120733	-0.54021
ENSG00000110880	-0.540158
ENSG00000100300	-0.539932
ENSG00000136011	-0.539738
ENSG00000161847	-0.539664
ENSG00000250303	-0.539661
ENSG00000168502	-0.539384
ENSG00000204574	-0.538338
ENSG00000168310	-0.538324
ENSG00000145996	-0.537804
ENSG00000065357	-0.537432
ENSG00000185482	-0.53729
ENSG00000101220	-0.537185
ENSG00000174791	-0.536929
ENSG00000161638	-0.536478
ENSG00000179604	-0.536362
ENSG00000169717	-0.536136
ENSG00000080845	-0.536119
ENSG00000106536	-0.535287
ENSG00000218891	-0.535117
ENSG00000174744	-0.534799
ENSG00000181789	-0.534788
ENSG00000114302	-0.534554
ENSG00000104979	-0.534545
ENSG00000100075	-0.534211
ENSG00000167548	-0.534006
ENSG00000114115	-0.533753
ENSG00000226979	-0.533041
ENSG00000197905	-0.532901
ENSG00000087502	-0.531525
ENSG00000171067	-0.531524
ENSG00000167962	-0.531317
ENSG00000166503	-0.530755
ENSG00000116096	-0.530058
ENSG00000173457	-0.528327
ENSG00000039987	-0.52788
ENSG00000160117	-0.527718
ENSG00000126767	-0.526853
ENSG00000151692	-0.526844
ENSG00000143537	-0.526326
ENSG00000204682	-0.526245
ENSG00000001617	-0.526185
ENSG00000106636	-0.525378
ENSG00000125384	-0.525167
ENSG00000123374	-0.524111
ENSG00000167157	-0.524082
ENSG00000198604	-0.523977
ENSG00000038382	-0.523177
ENSG00000198223	-0.523099
ENSG00000119383	-0.523003
ENSG00000259431	-0.522791
ENSG00000165644	-0.522604
ENSG00000099364	-0.522597
ENSG00000136807	-0.52228
ENSG00000176101	-0.522083
ENSG00000109062	-0.52189
ENSG00000096968	-0.521783
ENSG00000184792	-0.521588
ENSG00000273311	-0.521541
ENSG00000104805	-0.521267
ENSG00000137996	-0.520787
ENSG00000214706	-0.520702
ENSG00000158796	-0.520618
ENSG00000160471	-0.51989
ENSG00000176182	-0.519688
ENSG00000130821	-0.519166
ENSG00000272636	-0.519061
ENSG00000171617	-0.518585
ENSG00000162526	-0.518457
ENSG00000125170	-0.518117
ENSG00000261373	-0.517798
ENSG00000255737	-0.517679
ENSG00000142409	-0.517245
ENSG00000106009	-0.516931
ENSG00000135436	-0.51673
ENSG00000140873	-0.51638
ENSG00000092201	-0.516336
ENSG00000167193	-0.516102
ENSG00000163171	-0.515965
ENSG00000171855	-0.515943
ENSG00000258730	-0.515636
ENSG00000101224	-0.515041
ENSG00000068001	-0.51501
ENSG00000137198	-0.514189
ENSG00000126934	-0.514073
ENSG00000169213	-0.514009
ENSG00000160208	-0.513934
ENSG00000175793	-0.51348
ENSG00000168495	-0.51345
ENSG00000086288	-0.512772
ENSG00000108960	-0.512396
ENSG00000173511	-0.511908
ENSG00000106538	-0.511833
ENSG00000137075	-0.511805
ENSG00000198668	-0.511368
ENSG00000141428	-0.510943
ENSG00000008130	-0.510762
ENSG00000125458	-0.510579
ENSG00000164078	-0.510059
ENSG00000108262	-0.509809
ENSG00000109171	-0.50924
ENSG00000159720	-0.508274
ENSG00000074855	-0.50825
ENSG00000100290	-0.507645
ENSG00000160221	-0.507579
ENSG00000141380	-0.50752
ENSG00000149091	-0.506497
ENSG00000127507	-0.505907
ENSG00000154127	-0.505141
ENSG00000010270	-0.505038
ENSG00000188191	-0.504838
ENSG00000167695	-0.50482
ENSG00000119139	-0.504674
ENSG00000085449	-0.504523
ENSG00000172757	-0.504399
ENSG00000213928	-0.504382
ENSG00000181588	-0.503786
ENSG00000177303	-0.503398
ENSG00000114738	-0.502939
ENSG00000173065	-0.502406
ENSG00000182963	-0.50233
ENSG00000084234	-0.502328
ENSG00000134198	-0.502069
ENSG00000126458	-0.501863
ENSG00000269037	-0.501738
ENSG00000167965	-0.501596
ENSG00000037965	-0.500591
ENSG00000158859	-0.500488
ENSG00000116017	-0.500101
ENSG00000166016	-0.499986
ENSG00000136875	-0.499956
ENSG00000108375	-0.499759
ENSG00000162430	-0.499442
ENSG00000142330	-0.499366
ENSG00000125657	-0.499172
ENSG00000102312	-0.498461
ENSG00000132128	-0.498334
ENSG00000251655	-0.498232
ENSG00000149418	-0.497798
ENSG00000166173	-0.497486
ENSG00000169592	-0.497069
ENSG00000182704	-0.497006
ENSG00000127399	-0.496948
ENSG00000130254	-0.496885
ENSG00000143367	-0.496804
ENSG00000165688	-0.496693
ENSG00000095739	-0.496365
ENSG00000092445	-0.495763
ENSG00000117408	-0.495542
ENSG00000167642	-0.495336
ENSG00000127418	-0.494658
ENSG00000103064	-0.494294
ENSG00000143622	-0.49426
ENSG00000162407	-0.494103
ENSG00000130958	-0.494007
ENSG00000137166	-0.49393
ENSG00000170113	-0.493377
ENSG00000178719	-0.493184
ENSG00000140750	-0.493168
ENSG00000115274	-0.492896
ENSG00000167130	-0.492256
ENSG00000158481	-0.492002
ENSG00000129353	-0.491852
ENSG00000071127	-0.491387
ENSG00000113070	-0.491317
ENSG00000262179	-0.491111
ENSG00000102878	-0.490914
ENSG00000108679	-0.490898
ENSG00000134762	-0.490878
ENSG00000105738	-0.489534
ENSG00000124217	-0.489455
ENSG00000106688	-0.4886
ENSG00000166394	-0.488205
ENSG00000203950	-0.488028
ENSG00000254647	-0.487894
ENSG00000198680	-0.487675
ENSG00000233527	-0.487661
ENSG00000170265	-0.487254
ENSG00000181090	-0.487186
ENSG00000243137	-0.487042
ENSG00000120217	-0.486578
ENSG00000171223	-0.486561
ENSG00000126247	-0.486558
ENSG00000267080	-0.486219
ENSG00000144460	-0.486078
ENSG00000154310	-0.485623
ENSG00000255145	-0.485344
ENSG00000197734	-0.485009
ENSG00000145545	-0.484958
ENSG00000196367	-0.484773
ENSG00000109193	-0.484745
ENSG00000124160	-0.484504
ENSG00000163467	-0.483744
ENSG00000101150	-0.483335
ENSG00000100558	-0.483108
ENSG00000108828	-0.482705
ENSG00000187955	-0.482684
ENSG00000255474	-0.482625
ENSG00000163110	-0.482246
ENSG00000198881	-0.481927
ENSG00000151414	-0.481622
ENSG00000105556	-0.481589
ENSG00000143641	-0.481415
ENSG00000132591	-0.480854
ENSG00000127564	-0.480183
ENSG00000259841	-0.480016
ENSG00000130508	-0.479563
ENSG00000172728	-0.479434
ENSG00000062485	-0.479341
ENSG00000114859	-0.479166
ENSG00000196562	-0.478493
ENSG00000005102	-0.478357
ENSG00000167461	-0.478003
ENSG00000126012	-0.477713
ENSG00000141753	-0.477529
ENSG00000243279	-0.477408
ENSG00000108518	-0.477391
ENSG00000135829	-0.476704
ENSG00000188647	-0.47658
ENSG00000185686	-0.476409
ENSG00000196497	-0.476244
ENSG00000243477	-0.476153
ENSG00000123358	-0.476028
ENSG00000197558	-0.475804
ENSG00000230657	-0.475783
ENSG00000157657	-0.475507
ENSG00000272767	-0.475242
ENSG00000188807	-0.475068
ENSG00000162804	-0.474896
ENSG00000180279	-0.474775
ENSG00000225828	-0.474465
ENSG00000145526	-0.474293
ENSG00000179046	-0.474172
ENSG00000188130	-0.473591
ENSG00000172354	-0.473585
ENSG00000143373	-0.473154
ENSG00000160877	-0.473148
ENSG00000130726	-0.473143
ENSG00000105352	-0.472929
ENSG00000173110	-0.472886
ENSG00000141551	-0.472858
ENSG00000184216	-0.472678
ENSG00000179218	-0.472541
ENSG00000115204	-0.472235
ENSG00000101463	-0.472207
ENSG00000165724	-0.472102
ENSG00000164535	-0.472094
ENSG00000039523	-0.47197
ENSG00000204564	-0.471947
ENSG00000169083	-0.471164
ENSG00000181085	-0.471134
ENSG00000171206	-0.470786
ENSG00000132522	-0.470682
ENSG00000142186	-0.470658
ENSG00000186501	-0.470558
ENSG00000198517	-0.470298
ENSG00000161055	-0.470197
ENSG00000075624	-0.470065
ENSG00000132003	-0.46953
ENSG00000141568	-0.469296
ENSG00000241635	-0.469293
ENSG00000164776	-0.469169
ENSG00000167232	-0.469161
ENSG00000126464	-0.469122
ENSG00000160285	-0.469114
ENSG00000115306	-0.468987
ENSG00000263001	-0.468774
ENSG00000144524	-0.468652
ENSG00000033627	-0.468526
ENSG00000084463	-0.46817
ENSG00000168488	-0.468072
ENSG00000130669	-0.467982
ENSG00000099899	-0.467925
ENSG00000085741	-0.467895
ENSG00000163697	-0.467622
ENSG00000183431	-0.46733
ENSG00000164251	-0.466877
ENSG00000184838	-0.466639
ENSG00000107130	-0.466628
ENSG00000184281	-0.466548
ENSG00000101194	-0.466312
ENSG00000175505	-0.465738
ENSG00000166337	-0.465537
ENSG00000102302	-0.465227
ENSG00000135185	-0.465212
ENSG00000169446	-0.464974
ENSG00000186815	-0.464926
ENSG00000169093	-0.464586
ENSG00000094914	-0.464529
ENSG00000104936	-0.464395
ENSG00000185187	-0.464343
ENSG00000011451	-0.46423
ENSG00000240204	-0.464126
ENSG00000139289	-0.46392
ENSG00000148153	-0.463674
ENSG00000164933	-0.463389
ENSG00000223887	-0.463096
ENSG00000183779	-0.463083
ENSG00000132170	-0.46269
ENSG00000127580	-0.462593
ENSG00000136888	-0.462517
ENSG00000131652	-0.462405
ENSG00000079432	-0.462357
ENSG00000126746	-0.462167
ENSG00000169696	-0.461961
ENSG00000197768	-0.461549
ENSG00000147140	-0.461431
ENSG00000251381	-0.46119
ENSG00000131096	-0.460917
ENSG00000281649	-0.460817
ENSG00000104635	-0.460712
ENSG00000168569	-0.460696
ENSG00000171102	-0.460432
ENSG00000143355	-0.460256
ENSG00000146066	-0.459757
ENSG00000222005	-0.459069
ENSG00000139579	-0.458694
ENSG00000131467	-0.458563
ENSG00000133067	-0.458443
ENSG00000162521	-0.458396
ENSG00000173039	-0.458049
ENSG00000148459	-0.457674
ENSG00000116688	-0.457263
ENSG00000161082	-0.457188
ENSG00000250486	-0.45692
ENSG00000162396	-0.456873
ENSG00000246528	-0.456697
ENSG00000146678	-0.456471
ENSG00000204469	-0.456129
ENSG00000147676	-0.455355
ENSG00000118298	-0.454552
ENSG00000157570	-0.45435
ENSG00000111859	-0.454227
ENSG00000131473	-0.453977
ENSG00000153294	-0.453956
ENSG00000140465	-0.453189
ENSG00000170542	-0.453186
ENSG00000176485	-0.452974
ENSG00000119314	-0.452863
ENSG00000131016	-0.452708
ENSG00000134138	-0.452344
ENSG00000100276	-0.451733
ENSG00000147852	-0.451523
ENSG00000185989	-0.451052
ENSG00000263063	-0.451007
ENSG00000188677	-0.450956
ENSG00000126822	-0.4507
ENSG00000085644	-0.450655
ENSG00000143368	-0.450459
ENSG00000070814	-0.450034
ENSG00000198736	-0.44996
ENSG00000205078	-0.449862
ENSG00000159263	-0.449741
ENSG00000148655	-0.449494
ENSG00000164970	-0.449225
ENSG00000100139	-0.448994
ENSG00000070404	-0.44857
ENSG00000107187	-0.448497
ENSG00000183287	-0.448423
ENSG00000184344	-0.447836
ENSG00000134817	-0.447792
ENSG00000184459	-0.447485
ENSG00000235750	-0.447294
ENSG00000101367	-0.446746
ENSG00000198858	-0.446418
ENSG00000134352	-0.446311
ENSG00000126456	-0.446093
ENSG00000117154	-0.445978
ENSG00000099625	-0.445941
ENSG00000184786	-0.445893
ENSG00000135845	-0.445602
ENSG00000224286	-0.445227
ENSG00000145779	-0.445062
ENSG00000125648	-0.444995
ENSG00000139725	-0.444815
ENSG00000245719	-0.444461
ENSG00000086061	-0.444395
ENSG00000140522	-0.444181
ENSG00000164897	-0.444044
ENSG00000109846	-0.44401
ENSG00000133997	-0.444009
ENSG00000174938	-0.443768
ENSG00000097007	-0.443758
ENSG00000183775	-0.443748
ENSG00000122965	-0.44285
ENSG00000182508	-0.44265
ENSG00000127528	-0.442615
ENSG00000185591	-0.4425
ENSG00000171522	-0.44236
ENSG00000101665	-0.442086
ENSG00000153391	-0.441759
ENSG00000175334	-0.440654
ENSG00000206527	-0.440637
ENSG00000167578	-0.440574
ENSG00000119655	-0.440431
ENSG00000107819	-0.440379
ENSG00000077942	-0.440208
ENSG00000176248	-0.440034
ENSG00000110047	-0.43965
ENSG00000214160	-0.439415
ENSG00000061938	-0.43939
ENSG00000163630	-0.43936
ENSG00000067082	-0.439211
ENSG00000205763	-0.438967
ENSG00000198598	-0.438812
ENSG00000107862	-0.4387
ENSG00000011422	-0.438681
ENSG00000007923	-0.438534
ENSG00000136718	-0.438403
ENSG00000162227	-0.438218
ENSG00000117114	-0.437799
ENSG00000082516	-0.437625
ENSG00000204619	-0.437392
ENSG00000178038	-0.437355
ENSG00000171773	-0.437292
ENSG00000176454	-0.437264
ENSG00000106144	-0.437217
ENSG00000091527	-0.437088
ENSG00000173153	-0.436949
ENSG00000162104	-0.436834
ENSG00000137312	-0.436609
ENSG00000213923	-0.436603
ENSG00000135801	-0.436305
ENSG00000176769	-0.43604
ENSG00000130202	-0.435938
ENSG00000167995	-0.435803
ENSG00000197355	-0.435619
ENSG00000182544	-0.435222
ENSG00000100038	-0.435217
ENSG00000132613	-0.435145
ENSG00000040487	-0.435031
ENSG00000135547	-0.434923
ENSG00000086506	-0.434905
ENSG00000115419	-0.43478
ENSG00000146109	-0.434779
ENSG00000143858	-0.434301
ENSG00000105401	-0.433106
ENSG00000136295	-0.432786
ENSG00000080603	-0.432692
ENSG00000168615	-0.432551
ENSG00000178896	-0.432511
ENSG00000173068	-0.432365
ENSG00000181619	-0.432133
ENSG00000130717	-0.432009
ENSG00000135638	-0.431874
ENSG00000122692	-0.431856
ENSG00000120129	-0.431779
ENSG00000135912	-0.431697
ENSG00000145569	-0.431582
ENSG00000139197	-0.431492
ENSG00000186469	-0.431488
ENSG00000110492	-0.431139
ENSG00000125505	-0.430928
ENSG00000123989	-0.430318
ENSG00000134851	-0.430269
ENSG00000168765	-0.430249
ENSG00000179431	-0.430044
ENSG00000196924	-0.429744
ENSG00000110900	-0.429502
ENSG00000147854	-0.42928
ENSG00000185386	-0.42882
ENSG00000103126	-0.428441
ENSG00000070423	-0.428404
ENSG00000170858	-0.428188
ENSG00000122180	-0.427947
ENSG00000119280	-0.42775
ENSG00000159069	-0.427727
ENSG00000170684	-0.427138
ENSG00000164687	-0.427116
ENSG00000228594	-0.426776
ENSG00000053438	-0.426698
ENSG00000099624	-0.42665
ENSG00000160685	-0.426592
ENSG00000172936	-0.426366
ENSG00000189108	-0.426281
ENSG00000106397	-0.425969
ENSG00000099917	-0.425591
ENSG00000223478	-0.425329
ENSG00000235437	-0.425243
ENSG00000212901	-0.425157
ENSG00000138073	-0.424993
ENSG00000176978	-0.424947
ENSG00000136840	-0.42491
ENSG00000177989	-0.424605
ENSG00000109736	-0.424382
ENSG00000186832	-0.424273
ENSG00000167641	-0.424049
ENSG00000184117	-0.423563
ENSG00000206203	-0.423412
ENSG00000188707	-0.422841
ENSG00000160447	-0.422796
ENSG00000264616	-0.422375
ENSG00000087494	-0.422318
ENSG00000100342	-0.422309
ENSG00000103876	-0.422204
ENSG00000184232	-0.421959
ENSG00000141985	-0.421912
ENSG00000160007	-0.420937
ENSG00000204713	-0.42064
ENSG00000156599	-0.420371
ENSG00000168256	-0.420358
ENSG00000140464	-0.419903
ENSG00000130529	-0.419699
ENSG00000214681	-0.41956
ENSG00000164068	-0.419464
ENSG00000185800	-0.419346
ENSG00000169992	-0.419273
ENSG00000167210	-0.419256
ENSG00000170961	-0.418953
ENSG00000129911	-0.418834
ENSG00000151376	-0.418706
ENSG00000159692	-0.41856
ENSG00000092929	-0.418494
ENSG00000266053	-0.418477
ENSG00000159388	-0.418253
ENSG00000018869	-0.41761
ENSG00000104689	-0.41755
ENSG00000146830	-0.417376
ENSG00000143376	-0.417165
ENSG00000167565	-0.417128
ENSG00000112053	-0.416989
ENSG00000102794	-0.416883
ENSG00000134184	-0.416576
ENSG00000122729	-0.416483
ENSG00000135736	-0.41647
ENSG00000110697	-0.416304
ENSG00000122705	-0.416217
ENSG00000061455	-0.416115
ENSG00000160688	-0.415802
ENSG00000160801	-0.415558
ENSG00000133612	-0.415512
ENSG00000165076	-0.415268
ENSG00000119403	-0.415207
ENSG00000119431	-0.4152
ENSG00000100376	-0.415159
ENSG00000175550	-0.414564
ENSG00000188290	-0.414477
ENSG00000198342	-0.414122
ENSG00000140836	-0.413947
ENSG00000105550	-0.413687
ENSG00000113716	-0.413488
ENSG00000147862	-0.413188
ENSG00000134910	-0.413163
ENSG00000130489	-0.413104
ENSG00000158122	-0.412746
ENSG00000135476	-0.41274
ENSG00000102225	-0.412703
ENSG00000105298	-0.412552
ENSG00000181072	-0.412487
ENSG00000220205	-0.412471
ENSG00000100796	-0.41244
ENSG00000244187	-0.41232
ENSG00000186073	-0.412255
ENSG00000167618	-0.412168
ENSG00000179817	-0.412071
ENSG00000271503	-0.412069
ENSG00000187398	-0.412005
ENSG00000175556	-0.411894
ENSG00000163357	-0.411683
ENSG00000198728	-0.411529
ENSG00000185340	-0.411481
ENSG00000163257	-0.411271
ENSG00000167105	-0.41095
ENSG00000189058	-0.410246
ENSG00000150782	-0.410235
ENSG00000164620	-0.410143
ENSG00000169105	-0.410101
ENSG00000108312	-0.409726
ENSG00000245149	-0.408869
ENSG00000254245	-0.408838
ENSG00000126768	-0.408372
ENSG00000213889	-0.408237
ENSG00000255399	-0.407992
ENSG00000155034	-0.407867
ENSG00000149922	-0.407411
ENSG00000051523	-0.407315
ENSG00000130768	-0.407289
ENSG00000158816	-0.407276
ENSG00000141540	-0.406695
ENSG00000131446	-0.406623
ENSG00000172613	-0.406437
ENSG00000125257	-0.406204
ENSG00000222046	-0.405956
ENSG00000100105	-0.405879
ENSG00000116774	-0.405766
ENSG00000169900	-0.405324
ENSG00000197070	-0.405074
ENSG00000163017	-0.404432
ENSG00000131669	-0.404353
ENSG00000161692	-0.403995
ENSG00000157350	-0.40399
ENSG00000165046	-0.403848
ENSG00000171421	-0.403781
ENSG00000144909	-0.403623
ENSG00000087152	-0.403618
ENSG00000236372	-0.403494
ENSG00000203485	-0.40348
ENSG00000163235	-0.403429
ENSG00000071889	-0.403402
ENSG00000119559	-0.403269
ENSG00000136111	-0.403208
ENSG00000127191	-0.402978
ENSG00000104219	-0.402893
ENSG00000212123	-0.402876
ENSG00000143569	-0.402403
ENSG00000108511	-0.401916
ENSG00000129244	-0.401665
ENSG00000077454	-0.401503
ENSG00000160446	-0.401444
ENSG00000100485	-0.401254
ENSG00000174775	-0.400833
ENSG00000112303	-0.400339
ENSG00000089127	-0.400132
ENSG00000146216	-0.400114
ENSG00000136490	-0.40007
ENSG00000069122	-0.400051
ENSG00000132964	-0.400038
ENSG00000104888	-0.399425
ENSG00000172382	-0.399219
ENSG00000155363	-0.399199
ENSG00000167625	-0.399131
ENSG00000171365	-0.398788
ENSG00000224420	-0.398366
ENSG00000235173	-0.398327
ENSG00000250772	-0.398085
ENSG00000085998	-0.397805
ENSG00000176531	-0.397608
ENSG00000184156	-0.397558
ENSG00000149596	-0.397035
ENSG00000175489	-0.396719
ENSG00000162517	-0.396608
ENSG00000165996	-0.396413
ENSG00000253719	-0.396076
ENSG00000134259	-0.396072
ENSG00000107249	-0.396032
ENSG00000165280	-0.395916
ENSG00000107140	-0.395802
ENSG00000131183	-0.395458
ENSG00000154134	-0.395306
ENSG00000197785	-0.395128
ENSG00000150630	-0.395115
ENSG00000110092	-0.395092
ENSG00000130702	-0.394881
ENSG00000099812	-0.394686
ENSG00000144596	-0.394536
ENSG00000204392	-0.394201
ENSG00000172803	-0.393772
ENSG00000063244	-0.393422
ENSG00000130723	-0.39325
ENSG00000164736	-0.393038
ENSG00000136158	-0.392988
ENSG00000110076	-0.392832
ENSG00000259207	-0.392498
ENSG00000100523	-0.392482
ENSG00000142102	-0.392313
ENSG00000137216	-0.392242
ENSG00000125319	-0.391886
ENSG00000109111	-0.391579
ENSG00000124702	-0.391298
ENSG00000084731	-0.391183
ENSG00000175416	-0.390651
ENSG00000185883	-0.390639
ENSG00000125823	-0.390616
ENSG00000171345	-0.390355
ENSG00000136271	-0.389915
ENSG00000154274	-0.389391
ENSG00000155629	-0.389367
ENSG00000153714	-0.389098
ENSG00000099810	-0.38904
ENSG00000166889	-0.388752
ENSG00000164176	-0.388729
ENSG00000036672	-0.388632
ENSG00000148356	-0.388339
ENSG00000173918	-0.387748
ENSG00000107362	-0.387671
ENSG00000162650	-0.387475
ENSG00000185900	-0.387413
ENSG00000105397	-0.387297
ENSG00000064393	-0.387233
ENSG00000128262	-0.38722
ENSG00000077549	-0.387032
ENSG00000161243	-0.386781
ENSG00000125089	-0.386608
ENSG00000115718	-0.386392
ENSG00000133619	-0.38633
ENSG00000204859	-0.386178
ENSG00000204271	-0.385922
ENSG00000165462	-0.385634
ENSG00000163453	-0.385529
ENSG00000130311	-0.385494
ENSG00000262999	-0.3854
ENSG00000150051	-0.385384
ENSG00000109079	-0.385348
ENSG00000160439	-0.385322
ENSG00000005238	-0.385285
ENSG00000164442	-0.385244
ENSG00000134594	-0.385171
ENSG00000185201	-0.384785
ENSG00000114383	-0.38476
ENSG00000163900	-0.384757
ENSG00000197872	-0.384609
ENSG00000122585	-0.384594
ENSG00000169903	-0.384469
ENSG00000130312	-0.384394
ENSG00000196230	-0.384331
ENSG00000170185	-0.384322
ENSG00000138131	-0.384264
ENSG00000130176	-0.383818
ENSG00000101246	-0.383696
ENSG00000006282	-0.383367
ENSG00000258947	-0.383308
ENSG00000106211	-0.382928
ENSG00000169718	-0.382783
ENSG00000146476	-0.382598
ENSG00000163932	-0.38255
ENSG00000158050	-0.382099
ENSG00000176566	-0.382096
ENSG00000085978	-0.381649
ENSG00000121775	-0.381585
ENSG00000172366	-0.38151
ENSG00000137976	-0.3812
ENSG00000007038	-0.381052
ENSG00000072135	-0.38069
ENSG00000170276	-0.380544
ENSG00000119487	-0.380514
ENSG00000165886	-0.379945
ENSG00000131236	-0.379894
ENSG00000110721	-0.37986
ENSG00000171680	-0.379782
ENSG00000112715	-0.379761
ENSG00000161610	-0.379757
ENSG00000170425	-0.379668
ENSG00000157379	-0.379613
ENSG00000179698	-0.379378
ENSG00000250571	-0.379298
ENSG00000129128	-0.379265
ENSG00000167114	-0.379183
ENSG00000106348	-0.379101
ENSG00000118263	-0.378985
ENSG00000145700	-0.378764
ENSG00000177673	-0.378665
ENSG00000136877	-0.378657
ENSG00000148399	-0.378643
ENSG00000198276	-0.378553
ENSG00000139287	-0.378182
ENSG00000140400	-0.378142
ENSG00000167972	-0.378037
ENSG00000275342	-0.377858
ENSG00000164654	-0.377811
ENSG00000197375	-0.377786
ENSG00000134996	-0.377541
ENSG00000086015	-0.377421
ENSG00000149633	-0.377172
ENSG00000231925	-0.377138
ENSG00000004864	-0.376713
ENSG00000176029	-0.376652
ENSG00000156017	-0.376602
ENSG00000104356	-0.376581
ENSG00000100601	-0.376511
ENSG00000198010	-0.376412
ENSG00000111057	-0.376331
ENSG00000183248	-0.37633
ENSG00000099949	-0.376237
ENSG00000187244	-0.37618
ENSG00000105722	-0.376108
ENSG00000129245	-0.37578
ENSG00000091542	-0.375769
ENSG00000016490	-0.375641
ENSG00000172380	-0.375563
ENSG00000099991	-0.375418
ENSG00000143382	-0.375182
ENSG00000177666	-0.375114
ENSG00000136261	-0.375108
ENSG00000139266	-0.374629
ENSG00000121361	-0.374621
ENSG00000131462	-0.374501
ENSG00000135083	-0.37439
ENSG00000171827	-0.374158
ENSG00000205562	-0.374144
ENSG00000179083	-0.374064
ENSG00000149480	-0.373785
ENSG00000116455	-0.373595
ENSG00000132589	-0.373253
ENSG00000073754	-0.373174
ENSG00000241563	-0.372981
ENSG00000136811	-0.372885
ENSG00000229214	-0.372815
ENSG00000066813	-0.37276
ENSG00000236144	-0.372727
ENSG00000169291	-0.372512
ENSG00000183111	-0.372407
ENSG00000255517	-0.372374
ENSG00000143033	-0.372218
ENSG00000269113	-0.372146
ENSG00000168795	-0.372112
ENSG00000173237	-0.372088
ENSG00000196588	-0.372052
ENSG00000137802	-0.372004
ENSG00000163930	-0.371856
ENSG00000141510	-0.371734
ENSG00000166833	-0.37161
ENSG00000165804	-0.37161
ENSG00000177675	-0.3716
ENSG00000170653	-0.371598
ENSG00000238113	-0.371566
ENSG00000011009	-0.371489
ENSG00000070882	-0.371406
ENSG00000110171	-0.371325
ENSG00000179134	-0.37121
ENSG00000184708	-0.371001
ENSG00000167106	-0.370839
ENSG00000132563	-0.370603
ENSG00000054967	-0.370296
ENSG00000187922	-0.370146
ENSG00000152242	-0.370111
ENSG00000152785	-0.36984
ENSG00000213588	-0.369796
ENSG00000153885	-0.369743
ENSG00000205476	-0.36958
ENSG00000172534	-0.369408
ENSG00000136021	-0.369392
ENSG00000100938	-0.36939
ENSG00000160445	-0.369387
ENSG00000102265	-0.36931
ENSG00000259073	-0.369297
ENSG00000172349	-0.369252
ENSG00000135409	-0.369214
ENSG00000168685	-0.368908
ENSG00000278259	-0.368847
ENSG00000135632	-0.368821
ENSG00000161958	-0.36881
ENSG00000235408	-0.36875
ENSG00000106992	-0.368375
ENSG00000166897	-0.367866
ENSG00000124391	-0.367863
ENSG00000070614	-0.3676
ENSG00000140093	-0.367576
ENSG00000121797	-0.367539
ENSG00000101337	-0.367463
ENSG00000147144	-0.367463
ENSG00000157613	-0.367432
ENSG00000134240	-0.367413
ENSG00000115966	-0.367367
ENSG00000153208	-0.367254
ENSG00000020577	-0.367073
ENSG00000134287	-0.366991
ENSG00000268655	-0.366913
ENSG00000152102	-0.366841
ENSG00000171724	-0.366691
ENSG00000177045	-0.366555
ENSG00000180357	-0.366433
ENSG00000146828	-0.366298
ENSG00000167311	-0.365938
ENSG00000137824	-0.365538
ENSG00000108830	-0.365533
ENSG00000196498	-0.365518
ENSG00000188986	-0.365304
ENSG00000196700	-0.365156
ENSG00000106366	-0.364975
ENSG00000175893	-0.364971
ENSG00000164330	-0.364866
ENSG00000106012	-0.364731
ENSG00000125430	-0.364534
ENSG00000104055	-0.364462
ENSG00000132716	-0.364392
ENSG00000104881	-0.364267
ENSG00000140986	-0.364203
ENSG00000139613	-0.364089
ENSG00000160753	-0.364
ENSG00000134030	-0.36393
ENSG00000139549	-0.363797
ENSG00000117676	-0.363659
ENSG00000185909	-0.363572
ENSG00000144043	-0.363527
ENSG00000186174	-0.363485
ENSG00000277649	-0.363443
ENSG00000171843	-0.36325
ENSG00000152661	-0.363091
ENSG00000215154	-0.362901
ENSG00000168528	-0.362874
ENSG00000130706	-0.362776
ENSG00000122574	-0.362638
ENSG00000255258	-0.362454
ENSG00000182606	-0.362357
ENSG00000267252	-0.362303
ENSG00000159479	-0.3618
ENSG00000033100	-0.361593
ENSG00000118231	-0.361533
ENSG00000225880	-0.361494
ENSG00000233276	-0.361481
ENSG00000170515	-0.361421
ENSG00000109065	-0.361288
ENSG00000197903	-0.361256
ENSG00000100092	-0.361127
ENSG00000168439	-0.361126
ENSG00000244926	-0.360929
ENSG00000110841	-0.360703
ENSG00000106290	-0.360588
ENSG00000130695	-0.360367
ENSG00000027697	-0.360355
ENSG00000144285	-0.360329
ENSG00000083807	-0.360271
ENSG00000116691	-0.359977
ENSG00000145936	-0.359887
ENSG00000081377	-0.359857
ENSG00000160410	-0.359844
ENSG00000040531	-0.35975
ENSG00000105576	-0.359636
ENSG00000159640	-0.358958
ENSG00000217930	-0.358891
ENSG00000141349	-0.358701
ENSG00000159873	-0.358292
ENSG00000109519	-0.357975
ENSG00000172269	-0.357828
ENSG00000145623	-0.357828
ENSG00000145901	-0.357801
ENSG00000134755	-0.35778
ENSG00000167491	-0.357005
ENSG00000127578	-0.35694
ENSG00000214691	-0.356911
ENSG00000087274	-0.35679
ENSG00000165282	-0.356644
ENSG00000087085	-0.356572
ENSG00000150967	-0.356558
ENSG00000223764	-0.356381
ENSG00000167600	-0.356335
ENSG00000180096	-0.356243
ENSG00000058085	-0.356209
ENSG00000105369	-0.356106
ENSG00000171992	-0.356034
ENSG00000138594	-0.355917
ENSG00000136881	-0.355835
ENSG00000174939	-0.35552
ENSG00000054392	-0.355267
ENSG00000103194	-0.355198
ENSG00000105514	-0.355185
ENSG00000165509	-0.35509
ENSG00000198876	-0.35462
ENSG00000136997	-0.354147
ENSG00000172732	-0.354142
ENSG00000102189	-0.353942
ENSG00000168610	-0.353859
ENSG00000100311	-0.353707
ENSG00000236081	-0.353355
ENSG00000148300	-0.353302
ENSG00000082805	-0.353262
ENSG00000106258	-0.353254
ENSG00000113722	-0.353113
ENSG00000077943	-0.352921
ENSG00000178919	-0.352886
ENSG00000065526	-0.352821
ENSG00000187048	-0.352758
ENSG00000175854	-0.352747
ENSG00000172508	-0.352707
ENSG00000011201	-0.352643
ENSG00000275832	-0.352638
ENSG00000162222	-0.352583
ENSG00000130182	-0.352479
ENSG00000149256	-0.352445
ENSG00000162738	-0.352444
ENSG00000160741	-0.352412
ENSG00000171403	-0.352284
ENSG00000158113	-0.352266
ENSG00000128709	-0.352043
ENSG00000158545	-0.352013
ENSG00000100104	-0.351935
ENSG00000197111	-0.351697
ENSG00000132254	-0.35169
ENSG00000025772	-0.351339
ENSG00000244306	-0.351236
ENSG00000124134	-0.351146
ENSG00000113303	-0.351126
ENSG00000175544	-0.350757
ENSG00000062038	-0.350711
ENSG00000076067	-0.350387
ENSG00000164326	-0.35037
ENSG00000163497	-0.350318
ENSG00000274020	-0.350307
ENSG00000167595	-0.35029
ENSG00000246084	-0.350263
ENSG00000059122	-0.350135
ENSG00000235608	-0.349956
ENSG00000198792	-0.349706
ENSG00000108523	-0.349614
ENSG00000165782	-0.349524
ENSG00000188368	-0.34933
ENSG00000267270	-0.348921
ENSG00000007384	-0.348892
ENSG00000107371	-0.348862
ENSG00000100739	-0.348842
ENSG00000276293	-0.348803
ENSG00000118526	-0.348614
ENSG00000262075	-0.348494
ENSG00000119392	-0.348445
ENSG00000129250	-0.348128
ENSG00000214530	-0.348048
ENSG00000185722	-0.347861
ENSG00000153395	-0.347569
ENSG00000135114	-0.347452
ENSG00000169509	-0.347407
ENSG00000014164	-0.347187
ENSG00000162636	-0.347107
ENSG00000175267	-0.347013
ENSG00000172179	-0.346931
ENSG00000090339	-0.346805
ENSG00000124762	-0.346795
ENSG00000143190	-0.34679
ENSG00000183307	-0.346617
ENSG00000254703	-0.346608
ENSG00000233670	-0.346587
ENSG00000171487	-0.346334
ENSG00000164077	-0.346197
ENSG00000181143	-0.3461
ENSG00000160404	-0.345932
ENSG00000174165	-0.345625
ENSG00000164967	-0.345476
ENSG00000122482	-0.34531
ENSG00000134917	-0.345217
ENSG00000166862	-0.345124
ENSG00000204304	-0.345091
ENSG00000119333	-0.345008
ENSG00000179913	-0.344933
ENSG00000176014	-0.344885
ENSG00000198835	-0.344794
ENSG00000198951	-0.344683
ENSG00000114455	-0.344656
ENSG00000134504	-0.34452
ENSG00000130193	-0.344234
ENSG00000169738	-0.343717
ENSG00000233215	-0.343686
ENSG00000197956	-0.343426
ENSG00000147164	-0.343268
ENSG00000133243	-0.343189
ENSG00000020256	-0.342958
ENSG00000175063	-0.34287
ENSG00000133056	-0.342717
ENSG00000164818	-0.342396
ENSG00000149115	-0.342269
ENSG00000174837	-0.3422
ENSG00000226742	-0.342066
ENSG00000111669	-0.341797
ENSG00000168497	-0.341569
ENSG00000162734	-0.341299
ENSG00000206072	-0.341292
ENSG00000063176	-0.341176
ENSG00000077800	-0.341097
ENSG00000104814	-0.341016
ENSG00000147454	-0.34064
ENSG00000089094	-0.340613
ENSG00000124657	-0.340454
ENSG00000259849	-0.340062
ENSG00000105329	-0.339997
ENSG00000099204	-0.339892
ENSG00000013619	-0.339295
ENSG00000170891	-0.339266
ENSG00000096433	-0.339169
ENSG00000251239	-0.339145
ENSG00000172057	-0.339131
ENSG00000196821	-0.339023
ENSG00000136444	-0.338606
ENSG00000146858	-0.338561
ENSG00000186591	-0.338375
ENSG00000117308	-0.338039
ENSG00000185038	-0.33801
ENSG00000148297	-0.337844
ENSG00000123360	-0.337699
ENSG00000103355	-0.337671
ENSG00000109332	-0.337576
ENSG00000151553	-0.337278
ENSG00000258525	-0.337127
ENSG00000110713	-0.337056
ENSG00000135269	-0.336949
ENSG00000072110	-0.33686
ENSG00000167118	-0.336818
ENSG00000146242	-0.336688
ENSG00000184787	-0.336566
ENSG00000108381	-0.336516
ENSG00000142178	-0.336482
ENSG00000171451	-0.336364
ENSG00000185155	-0.335966
ENSG00000177551	-0.335797
ENSG00000166927	-0.335759
ENSG00000117525	-0.335694
ENSG00000125651	-0.33564
ENSG00000122786	-0.335618
ENSG00000129991	-0.33527
ENSG00000081138	-0.335074
ENSG00000168487	-0.334925
ENSG00000094916	-0.334785
ENSG00000188229	-0.334448
ENSG00000156990	-0.334418
ENSG00000142556	-0.334211
ENSG00000073464	-0.334072
ENSG00000179115	-0.334028
ENSG00000106617	-0.33401
ENSG00000160633	-0.333635
ENSG00000107331	-0.3336
ENSG00000228919	-0.333517
ENSG00000260630	-0.333489
ENSG00000156398	-0.33322
ENSG00000137331	-0.333066
ENSG00000013573	-0.332955
ENSG00000005339	-0.332751
ENSG00000146834	-0.332665
ENSG00000166340	-0.332616
ENSG00000090530	-0.332583
ENSG00000065325	-0.332512
ENSG00000078061	-0.332511
ENSG00000101161	-0.332509
ENSG00000101439	-0.332384
ENSG00000107404	-0.332278
ENSG00000120685	-0.332149
ENSG00000179943	-0.33213
ENSG00000280543	-0.331848
ENSG00000120278	-0.331802
ENSG00000101236	-0.331727
ENSG00000070526	-0.331568
ENSG00000173638	-0.331382
ENSG00000235453	-0.33131
ENSG00000142530	-0.331296
ENSG00000169926	-0.331265
ENSG00000116260	-0.331216
ENSG00000167306	-0.331011
ENSG00000136379	-0.330977
ENSG00000142233	-0.330861
ENSG00000236384	-0.330854
ENSG00000146072	-0.330792
ENSG00000188486	-0.330686
ENSG00000141570	-0.330648
ENSG00000132330	-0.330435
ENSG00000109610	-0.330312
ENSG00000213676	-0.330164
ENSG00000135517	-0.32991
ENSG00000042304	-0.329866
ENSG00000257704	-0.32984
ENSG00000179588	-0.329731
ENSG00000168872	-0.329729
ENSG00000166900	-0.329681
ENSG00000100258	-0.329535
ENSG00000180043	-0.329429
ENSG00000113645	-0.329412
ENSG00000162551	-0.329344
ENSG00000080573	-0.32933
ENSG00000151388	-0.329246
ENSG00000171823	-0.32917
ENSG00000073921	-0.329096
ENSG00000177511	-0.32909
ENSG00000183426	-0.329065
ENSG00000131899	-0.32869
ENSG00000180353	-0.328654
ENSG00000015592	-0.32828
ENSG00000123240	-0.328147
ENSG00000160949	-0.32796
ENSG00000205903	-0.327914
ENSG00000164292	-0.327836
ENSG00000167112	-0.327723
ENSG00000133246	-0.327685
ENSG00000179958	-0.327668
ENSG00000187634	-0.327544
ENSG00000099822	-0.327403
ENSG00000178498	-0.327344
ENSG00000138166	-0.327248
ENSG00000110400	-0.327082
ENSG00000071553	-0.326978
ENSG00000055070	-0.326947
ENSG00000160072	-0.326937
ENSG00000171476	-0.326369
ENSG00000111540	-0.326255
ENSG00000109390	-0.32615
ENSG00000103043	-0.325895
ENSG00000226950	-0.325891
ENSG00000166265	-0.325767
ENSG00000253281	-0.325671
ENSG00000273783	-0.325612
ENSG00000140691	-0.32524
ENSG00000105610	-0.325151
ENSG00000205865	-0.325053
ENSG00000170289	-0.325008
ENSG00000196361	-0.324919
ENSG00000162944	-0.324899
ENSG00000164600	-0.324438
ENSG00000166166	-0.324274
ENSG00000160654	-0.324234
ENSG00000156885	-0.324204
ENSG00000119401	-0.324165
ENSG00000005206	-0.324164
ENSG00000101180	-0.323982
ENSG00000141293	-0.323782
ENSG00000175727	-0.32373
ENSG00000131650	-0.323379
ENSG00000281106	-0.323349
ENSG00000112787	-0.323224
ENSG00000204397	-0.323173
ENSG00000076351	-0.323086
ENSG00000007168	-0.323056
ENSG00000138813	-0.322932
ENSG00000230510	-0.322777
ENSG00000127616	-0.322214
ENSG00000204396	-0.322095
ENSG00000177706	-0.322037
ENSG00000146054	-0.321964
ENSG00000179639	-0.321867
ENSG00000197405	-0.321447
ENSG00000149269	-0.321269
ENSG00000234124	-0.321067
ENSG00000257702	-0.321059
ENSG00000186960	-0.320867
ENSG00000135480	-0.320662
ENSG00000134365	-0.32054
ENSG00000143520	-0.320528
ENSG00000144824	-0.320336
ENSG00000146094	-0.320278
ENSG00000172725	-0.320247
ENSG00000159231	-0.320184
ENSG00000100395	-0.320155
ENSG00000134215	-0.320054
ENSG00000153707	-0.319828
ENSG00000135862	-0.319794
ENSG00000256628	-0.319781
ENSG00000173597	-0.319716
ENSG00000119682	-0.319696
ENSG00000176749	-0.319694
ENSG00000004487	-0.319666
ENSG00000100294	-0.319657
ENSG00000011485	-0.319353
ENSG00000169122	-0.319345
ENSG00000132109	-0.319175
ENSG00000144792	-0.319069
ENSG00000185630	-0.318915
ENSG00000167419	-0.318686
ENSG00000128309	-0.318487
ENSG00000089091	-0.31833
ENSG00000197283	-0.318249
ENSG00000226686	-0.317536
ENSG00000136848	-0.317419
ENSG00000125533	-0.317212
ENSG00000245680	-0.317125
ENSG00000169297	-0.31706
ENSG00000103855	-0.31705
ENSG00000160214	-0.316963
ENSG00000173473	-0.316897
ENSG00000180758	-0.316863
ENSG00000114395	-0.31661
ENSG00000166025	-0.316556
ENSG00000107020	-0.316551
ENSG00000161835	-0.316502
ENSG00000115459	-0.316488
ENSG00000108219	-0.316467
ENSG00000198324	-0.316305
ENSG00000133818	-0.316291
ENSG00000164597	-0.316244
ENSG00000259251	-0.3162
ENSG00000171621	-0.316189
ENSG00000180210	-0.316113
ENSG00000197457	-0.316095
ENSG00000155506	-0.315778
ENSG00000117505	-0.31539
ENSG00000139146	-0.315257
ENSG00000117335	-0.315233
ENSG00000138107	-0.315055
ENSG00000164619	-0.31498
ENSG00000178502	-0.314903
ENSG00000005486	-0.314863
ENSG00000167880	-0.314846
ENSG00000197124	-0.314721
ENSG00000116698	-0.314715
ENSG00000132879	-0.314706
ENSG00000010671	-0.314678
ENSG00000155926	-0.314606
ENSG00000113088	-0.31458
ENSG00000167528	-0.314493
ENSG00000185527	-0.31447
ENSG00000130957	-0.314281
ENSG00000105447	-0.314247
ENSG00000144791	-0.313584
ENSG00000204394	-0.313583
ENSG00000183853	-0.313529
ENSG00000130382	-0.313467
ENSG00000087586	-0.313304
ENSG00000204305	-0.313292
ENSG00000130385	-0.313278
ENSG00000131504	-0.31321
ENSG00000235194	-0.313178
ENSG00000163297	-0.3131
ENSG00000197641	-0.312962
ENSG00000105402	-0.312946
ENSG00000238227	-0.31255
ENSG00000163154	-0.312458
ENSG00000090621	-0.312401
ENSG00000112799	-0.312329
ENSG00000141699	-0.312289
ENSG00000125912	-0.312242
ENSG00000139625	-0.311998
ENSG00000275410	-0.311811
ENSG00000184584	-0.311685
ENSG00000249346	-0.31153
ENSG00000165684	-0.311456
ENSG00000169220	-0.311369
ENSG00000132821	-0.31124
ENSG00000010361	-0.311032
ENSG00000160284	-0.310966
ENSG00000196642	-0.310954
ENSG00000022355	-0.31085
ENSG00000005884	-0.310779
ENSG00000224531	-0.310648
ENSG00000177697	-0.310571
ENSG00000105649	-0.310464
ENSG00000128989	-0.310441
ENSG00000169184	-0.310228
ENSG00000087258	-0.310035
ENSG00000142784	-0.309904
ENSG00000133884	-0.309757
ENSG00000175482	-0.30973
ENSG00000206573	-0.309719
ENSG00000125484	-0.309642
ENSG00000179886	-0.309628
ENSG00000172940	-0.309532
ENSG00000178860	-0.309532
ENSG00000112837	-0.30952
ENSG00000198722	-0.309278
ENSG00000176679	-0.309266
ENSG00000068976	-0.309124
ENSG00000099377	-0.308717
ENSG00000146376	-0.308247
ENSG00000076944	-0.308186
ENSG00000132275	-0.308084
ENSG00000183530	-0.307984
ENSG00000104866	-0.307763
ENSG00000137547	-0.307734
ENSG00000181222	-0.30773
ENSG00000128917	-0.307699
ENSG00000117407	-0.307639
ENSG00000111186	-0.307551
ENSG00000106683	-0.307499
ENSG00000135312	-0.307495
ENSG00000163812	-0.307442
ENSG00000158161	-0.307405
ENSG00000079393	-0.307371
ENSG00000176383	-0.307064
ENSG00000130511	-0.307037
ENSG00000176435	-0.30699
ENSG00000111911	-0.306907
ENSG00000116604	-0.30679
ENSG00000139132	-0.306472
ENSG00000146083	-0.30641
ENSG00000123975	-0.306381
ENSG00000100024	-0.306353
ENSG00000213445	-0.306316
ENSG00000010278	-0.306316
ENSG00000165863	-0.306189
ENSG00000275023	-0.306144
ENSG00000198898	-0.306097
ENSG00000236499	-0.305999
ENSG00000132694	-0.305972
ENSG00000155463	-0.305636
ENSG00000155846	-0.30548
ENSG00000141905	-0.30545
[truncated: 12,943 more rows]

## Sheet: b) Selbach_2008_miR-1_OE
Gene expression fold-changes for hsa-miR-1 transfection experiment in HeLa cells (microarrays), utilized in Figure 5a.
Ensembl Gene ID	Log2FC
ENSG00000120742	-2.19831
ENSG00000108960	-2.00119
ENSG00000163683	-1.89777
ENSG00000155893	-1.87765
ENSG00000152332	-1.74191
ENSG00000158710	-1.70796
ENSG00000152661	-1.62606
ENSG00000131979	-1.61613
ENSG00000185745	-1.57824
ENSG00000184992	-1.48993
ENSG00000205060	-1.44773
ENSG00000121005	-1.40104
ENSG00000163281	-1.37422
ENSG00000198142	-1.37285
ENSG00000173171	-1.30364
ENSG00000100234	-1.30202
ENSG00000157224	-1.25695
ENSG00000164902	-1.25426
ENSG00000154511	-1.23398
ENSG00000114573	-1.22924
ENSG00000101888	-1.22453
ENSG00000254685	-1.21235
ENSG00000136869	-1.1949
ENSG00000160710	-1.19456
ENSG00000002834	-1.19238
ENSG00000175305	-1.19223
ENSG00000183688	-1.17465
ENSG00000105976	-1.16616
ENSG00000115290	-1.1655
ENSG00000068796	-1.16182
ENSG00000168411	-1.14445
ENSG00000151239	-1.12348
ENSG00000198805	-1.11099
ENSG00000068024	-1.10462
ENSG00000176853	-1.09222
ENSG00000107560	-1.08512
ENSG00000169299	-1.06286
ENSG00000266028	-1.06276
ENSG00000148943	-1.05914
ENSG00000115159	-1.05727
ENSG00000131873	-1.04493
ENSG00000064309	-1.03771
ENSG00000196950	-1.03006
ENSG00000196912	-1.02817
ENSG00000138459	-1.0092
ENSG00000107854	-1.00451
ENSG00000152056	-0.975273
ENSG00000080819	-0.96433
ENSG00000070214	-0.95033
ENSG00000165355	-0.947405
ENSG00000113300	-0.942863
ENSG00000134709	-0.935047
ENSG00000109436	-0.929327
ENSG00000137770	-0.928736
ENSG00000119865	-0.924769
ENSG00000167695	-0.920671
ENSG00000187514	-0.912684
ENSG00000106868	-0.91226
ENSG00000094916	-0.897003
ENSG00000087448	-0.896614
ENSG00000164144	-0.890479
ENSG00000100292	-0.889505
ENSG00000143157	-0.887394
ENSG00000115762	-0.881323
ENSG00000172765	-0.87769
ENSG00000111412	-0.872837
ENSG00000162520	-0.865458
ENSG00000117155	-0.864192
ENSG00000108691	-0.860014
ENSG00000136802	-0.857191
ENSG00000124193	-0.857122
ENSG00000177879	-0.855016
ENSG00000198743	-0.849807
ENSG00000079841	-0.843934
ENSG00000160211	-0.84126
ENSG00000141052	-0.83683
ENSG00000197147	-0.836354
ENSG00000103855	-0.835045
ENSG00000137801	-0.833947
ENSG00000188647	-0.833554
ENSG00000085276	-0.815768
ENSG00000204899	-0.809925
ENSG00000101158	-0.809277
ENSG00000134250	-0.808891
ENSG00000089094	-0.794994
ENSG00000197457	-0.791568
ENSG00000074696	-0.791132
ENSG00000176697	-0.790103
ENSG00000123179	-0.789486
ENSG00000117519	-0.788818
ENSG00000163655	-0.783467
ENSG00000073712	-0.781954
ENSG00000112697	-0.779465
ENSG00000171208	-0.77871
ENSG00000136492	-0.77672
ENSG00000102805	-0.774243
ENSG00000138386	-0.769487
ENSG00000113368	-0.768309
ENSG00000109572	-0.767796
ENSG00000206527	-0.766181
ENSG00000196233	-0.766012
ENSG00000095203	-0.757034
ENSG00000134758	-0.752215
ENSG00000100099	-0.750754
ENSG00000112242	-0.750329
ENSG00000145348	-0.749036
ENSG00000151725	-0.747248
ENSG00000064763	-0.744131
ENSG00000131941	-0.741342
ENSG00000145934	-0.734339
ENSG00000150051	-0.731693
ENSG00000101052	-0.729476
ENSG00000106367	-0.728548
ENSG00000095015	-0.725742
ENSG00000113356	-0.725366
ENSG00000113441	-0.723454
ENSG00000141668	-0.720934
ENSG00000138604	-0.719531
ENSG00000109606	-0.718891
ENSG00000134901	-0.717198
ENSG00000186767	-0.71433
ENSG00000092853	-0.712814
ENSG00000095752	-0.71107
ENSG00000139921	-0.710967
ENSG00000110880	-0.707603
ENSG00000205765	-0.706904
ENSG00000135114	-0.701424
ENSG00000143401	-0.699569
ENSG00000169180	-0.698841
ENSG00000163694	-0.698814
ENSG00000106714	-0.695003
ENSG00000128512	-0.691972
ENSG00000100075	-0.690645
ENSG00000101752	-0.68992
ENSG00000178425	-0.688862
ENSG00000163739	-0.687147
ENSG00000186480	-0.680779
ENSG00000144401	-0.6798
ENSG00000146648	-0.679439
ENSG00000174705	-0.678858
ENSG00000149499	-0.677074
ENSG00000214357	-0.672326
ENSG00000172575	-0.669199
ENSG00000148356	-0.669084
ENSG00000104635	-0.667503
ENSG00000113594	-0.667149
ENSG00000120693	-0.661613
ENSG00000165449	-0.656547
ENSG00000158234	-0.652923
ENSG00000107651	-0.648921
ENSG00000091622	-0.647495
ENSG00000170191	-0.646429
ENSG00000185483	-0.639952
ENSG00000116406	-0.639213
ENSG00000163349	-0.638119
ENSG00000019549	-0.635148
ENSG00000092201	-0.634852
ENSG00000147676	-0.633043
ENSG00000072958	-0.63085
ENSG00000125703	-0.627714
ENSG00000150712	-0.625092
ENSG00000189042	-0.6222
ENSG00000100568	-0.621651
ENSG00000175970	-0.619976
ENSG00000138614	-0.619439
ENSG00000165244	-0.619226
ENSG00000118579	-0.618807
ENSG00000068745	-0.618002
ENSG00000119917	-0.617915
ENSG00000120458	-0.616369
ENSG00000237649	-0.612749
ENSG00000093000	-0.611808
ENSG00000128923	-0.611541
ENSG00000175087	-0.610247
ENSG00000163848	-0.60947
ENSG00000166004	-0.608878
ENSG00000140575	-0.608831
ENSG00000118762	-0.604077
ENSG00000166619	-0.603481
ENSG00000182963	-0.603442
ENSG00000147533	-0.603027
ENSG00000139292	-0.602498
ENSG00000117602	-0.602431
ENSG00000101974	-0.602395
ENSG00000187164	-0.602306
ENSG00000254535	-0.601242
ENSG00000137492	-0.599091
ENSG00000113838	-0.5986
ENSG00000083844	-0.597668
ENSG00000109756	-0.59665
ENSG00000137819	-0.592682
ENSG00000136807	-0.591822
ENSG00000106571	-0.59054
ENSG00000183421	-0.589806
ENSG00000144909	-0.588998
ENSG00000168374	-0.58654
ENSG00000164176	-0.585995
ENSG00000124126	-0.584123
ENSG00000065154	-0.58378
ENSG00000182809	-0.582232
ENSG00000119969	-0.581944
ENSG00000271303	-0.581778
ENSG00000182718	-0.581357
ENSG00000129472	-0.581355
ENSG00000138829	-0.580919
ENSG00000144028	-0.580577
ENSG00000174099	-0.579974
ENSG00000105011	-0.579106
ENSG00000102218	-0.578388
ENSG00000114867	-0.578125
ENSG00000016082	-0.577955
ENSG00000001629	-0.577701
ENSG00000125266	-0.577047
ENSG00000196517	-0.576449
ENSG00000124786	-0.572124
ENSG00000169429	-0.571158
ENSG00000046604	-0.569335
ENSG00000164603	-0.568367
ENSG00000156675	-0.566672
ENSG00000145632	-0.566066
ENSG00000111670	-0.565086
ENSG00000029364	-0.564813
ENSG00000132286	-0.564543
ENSG00000116704	-0.564164
ENSG00000133026	-0.562927
ENSG00000124145	-0.562579
ENSG00000198894	-0.561848
ENSG00000136052	-0.56064
ENSG00000120162	-0.560523
ENSG00000135829	-0.560078
ENSG00000143924	-0.559315
ENSG00000119537	-0.555667
ENSG00000011405	-0.553569
ENSG00000166272	-0.553257
ENSG00000197275	-0.552768
ENSG00000242265	-0.551801
ENSG00000164402	-0.550212
ENSG00000106392	-0.549814
ENSG00000196372	-0.549699
ENSG00000116497	-0.548215
ENSG00000119042	-0.547131
ENSG00000177707	-0.545859
ENSG00000153187	-0.543712
ENSG00000143797	-0.543335
ENSG00000106415	-0.543123
ENSG00000101868	-0.543086
ENSG00000150551	-0.542522
ENSG00000213064	-0.542431
ENSG00000126778	-0.542101
ENSG00000066279	-0.541566
ENSG00000164305	-0.54053
ENSG00000162433	-0.540447
ENSG00000196646	-0.537963
ENSG00000185630	-0.53786
ENSG00000168036	-0.537642
ENSG00000164466	-0.537225
ENSG00000156414	-0.536804
ENSG00000154001	-0.536228
ENSG00000137075	-0.535699
ENSG00000181450	-0.535476
ENSG00000251562	-0.533906
ENSG00000104447	-0.532904
ENSG00000173848	-0.532873
ENSG00000196440	-0.530884
ENSG00000173068	-0.529526
ENSG00000139372	-0.528628
ENSG00000125257	-0.528134
ENSG00000198160	-0.525773
ENSG00000137965	-0.525024
ENSG00000106460	-0.524484
ENSG00000124275	-0.524168
ENSG00000159322	-0.524081
ENSG00000092964	-0.523446
ENSG00000076356	-0.522187
ENSG00000041982	-0.519883
ENSG00000121318	-0.519848
ENSG00000146409	-0.518545
ENSG00000154310	-0.51723
ENSG00000143079	-0.513378
ENSG00000101680	-0.510019
ENSG00000188234	-0.509383
ENSG00000056277	-0.50925
ENSG00000168502	-0.50817
ENSG00000204524	-0.506866
ENSG00000198833	-0.503746
ENSG00000131236	-0.503534
ENSG00000081181	-0.503365
ENSG00000085449	-0.503129
ENSG00000134198	-0.502853
ENSG00000154429	-0.501573
ENSG00000276043	-0.499065
ENSG00000134352	-0.498067
ENSG00000143398	-0.497986
ENSG00000132170	-0.4968
ENSG00000007038	-0.496469
ENSG00000111530	-0.494878
ENSG00000122483	-0.493722
ENSG00000119523	-0.493645
ENSG00000198695	-0.491762
ENSG00000198824	-0.491672
ENSG00000272143	-0.491417
ENSG00000147669	-0.49072
ENSG00000068784	-0.490522
ENSG00000128833	-0.4901
ENSG00000049192	-0.489814
ENSG00000250138	-0.489761
ENSG00000120802	-0.489461
ENSG00000091409	-0.489178
ENSG00000130254	-0.489051
ENSG00000177311	-0.488064
ENSG00000119900	-0.487908
ENSG00000239306	-0.487634
ENSG00000119922	-0.48733
ENSG00000256594	-0.48537
ENSG00000162521	-0.484104
ENSG00000104880	-0.483373
ENSG00000197056	-0.482518
ENSG00000127995	-0.480933
ENSG00000138646	-0.478803
ENSG00000065000	-0.478357
ENSG00000182087	-0.477564
ENSG00000172260	-0.477319
ENSG00000169499	-0.476695
ENSG00000135823	-0.476009
ENSG00000213186	-0.474355
ENSG00000066933	-0.472741
ENSG00000134287	-0.471667
ENSG00000205155	-0.469431
ENSG00000183741	-0.468059
ENSG00000169752	-0.467991
ENSG00000174607	-0.467913
ENSG00000171943	-0.467839
ENSG00000137959	-0.467622
ENSG00000113161	-0.467595
ENSG00000154059	-0.466638
ENSG00000108055	-0.466081
ENSG00000135315	-0.465322
ENSG00000071243	-0.464786
ENSG00000116729	-0.464746
ENSG00000101773	-0.464262
ENSG00000137812	-0.463552
ENSG00000105866	-0.463453
ENSG00000078401	-0.463284
ENSG00000011451	-0.463283
ENSG00000106689	-0.462763
ENSG00000136451	-0.462562
ENSG00000121749	-0.461685
ENSG00000138050	-0.461669
ENSG00000169583	-0.459536
ENSG00000139163	-0.459118
ENSG00000168542	-0.458881
ENSG00000211448	-0.458369
ENSG00000198189	-0.458085
ENSG00000105974	-0.457865
ENSG00000140526	-0.457584
ENSG00000106605	-0.457388
ENSG00000117280	-0.457043
ENSG00000136045	-0.456933
ENSG00000184349	-0.456192
ENSG00000168661	-0.456076
ENSG00000133739	-0.454881
ENSG00000151746	-0.454767
ENSG00000135272	-0.452481
ENSG00000134954	-0.451985
ENSG00000196757	-0.450824
ENSG00000259073	-0.449944
ENSG00000164924	-0.447198
ENSG00000135333	-0.446984
ENSG00000106327	-0.446953
ENSG00000167552	-0.446861
ENSG00000228340	-0.446306
ENSG00000087586	-0.445143
ENSG00000188206	-0.444548
ENSG00000115884	-0.443093
ENSG00000162825	-0.442713
ENSG00000156140	-0.442359
ENSG00000115750	-0.441835
ENSG00000178966	-0.441521
ENSG00000105983	-0.441443
ENSG00000274389	-0.441165
ENSG00000137713	-0.440409
ENSG00000198917	-0.440246
ENSG00000136938	-0.439387
ENSG00000162688	-0.437699
ENSG00000140525	-0.436991
ENSG00000197461	-0.435809
ENSG00000172159	-0.435274
ENSG00000107566	-0.4349
ENSG00000170584	-0.434374
ENSG00000155850	-0.433901
ENSG00000107164	-0.433512
ENSG00000130309	-0.431627
ENSG00000120519	-0.431481
ENSG00000109046	-0.431139
ENSG00000085999	-0.430953
ENSG00000005448	-0.430737
ENSG00000140945	-0.430206
ENSG00000092148	-0.429872
ENSG00000145012	-0.429837
ENSG00000058262	-0.427196
ENSG00000166250	-0.427049
ENSG00000196418	-0.425494
ENSG00000163931	-0.425106
ENSG00000100154	-0.424414
ENSG00000140740	-0.424362
ENSG00000131023	-0.424344
ENSG00000156642	-0.424139
ENSG00000087253	-0.423993
ENSG00000116132	-0.423305
ENSG00000196923	-0.4224
ENSG00000096092	-0.422317
ENSG00000128791	-0.422298
ENSG00000029153	-0.42225
ENSG00000108389	-0.422001
ENSG00000184307	-0.421916
ENSG00000171320	-0.421356
ENSG00000101639	-0.421248
ENSG00000261455	-0.42113
ENSG00000092820	-0.420642
ENSG00000144815	-0.420543
ENSG00000185247	-0.42044
ENSG00000138696	-0.420229
ENSG00000140350	-0.4199
ENSG00000121058	-0.419799
ENSG00000175793	-0.419129
ENSG00000102384	-0.4191
ENSG00000137942	-0.418983
ENSG00000188092	-0.418482
ENSG00000166598	-0.418363
ENSG00000186184	-0.41804
ENSG00000166794	-0.417863
ENSG00000165501	-0.41759
ENSG00000163430	-0.41747
ENSG00000005893	-0.417403
ENSG00000077458	-0.417294
ENSG00000107833	-0.417201
ENSG00000079819	-0.417106
ENSG00000140682	-0.41476
ENSG00000128989	-0.414724
ENSG00000128951	-0.414412
ENSG00000110583	-0.413992
ENSG00000151461	-0.41386
ENSG00000170542	-0.413811
ENSG00000116962	-0.413233
ENSG00000163661	-0.413074
ENSG00000198677	-0.412908
ENSG00000101310	-0.412294
ENSG00000214783	-0.412221
ENSG00000156802	-0.411734
ENSG00000121211	-0.41165
ENSG00000101000	-0.411013
ENSG00000072274	-0.411004
ENSG00000102908	-0.411
ENSG00000234420	-0.409435
ENSG00000178904	-0.408834
ENSG00000261150	-0.408813
ENSG00000159176	-0.408761
ENSG00000163960	-0.408096
ENSG00000101670	-0.408093
ENSG00000166068	-0.407985
ENSG00000145242	-0.407696
ENSG00000132589	-0.405954
ENSG00000118596	-0.405756
ENSG00000085433	-0.405724
ENSG00000103194	-0.405216
ENSG00000172340	-0.405061
ENSG00000103550	-0.403985
ENSG00000179772	-0.403947
ENSG00000175029	-0.403498
ENSG00000084090	-0.403489
ENSG00000115363	-0.403429
ENSG00000101384	-0.402883
ENSG00000004864	-0.402413
ENSG00000085719	-0.401998
ENSG00000123473	-0.401969
ENSG00000197343	-0.401802
ENSG00000162769	-0.4014
ENSG00000198700	-0.401091
ENSG00000087088	-0.400411
ENSG00000198015	-0.400225
ENSG00000174032	-0.399366
ENSG00000117523	-0.398353
ENSG00000119927	-0.397316
ENSG00000163378	-0.39723
ENSG00000213533	-0.397012
ENSG00000165689	-0.396834
ENSG00000145555	-0.396124
ENSG00000160953	-0.39584
ENSG00000167595	-0.3949
ENSG00000137628	-0.394185
ENSG00000163602	-0.393009
ENSG00000112893	-0.392693
ENSG00000107758	-0.392102
ENSG00000174013	-0.392063
ENSG00000100285	-0.391687
ENSG00000108506	-0.39117
ENSG00000108590	-0.390869
ENSG00000129691	-0.39073
ENSG00000143376	-0.390552
ENSG00000180198	-0.390142
ENSG00000133401	-0.390098
ENSG00000100697	-0.389854
ENSG00000116005	-0.389563
ENSG00000135250	-0.38844
ENSG00000144136	-0.388397
ENSG00000167601	-0.387948
ENSG00000132470	-0.387815
ENSG00000198231	-0.387092
ENSG00000147536	-0.38672
ENSG00000066735	-0.386199
ENSG00000074319	-0.385855
ENSG00000115339	-0.38542
ENSG00000038219	-0.385157
ENSG00000171848	-0.38334
ENSG00000105971	-0.383066
ENSG00000198825	-0.383026
ENSG00000113719	-0.382224
ENSG00000176771	-0.381987
ENSG00000177542	-0.381691
ENSG00000100522	-0.381206
ENSG00000141934	-0.381059
ENSG00000145861	-0.380494
ENSG00000123374	-0.379495
ENSG00000105255	-0.379047
ENSG00000173273	-0.378858
ENSG00000121236	-0.378292
ENSG00000111666	-0.378286
ENSG00000180806	-0.377846
ENSG00000058091	-0.3777
ENSG00000101079	-0.377674
ENSG00000092470	-0.377632
ENSG00000103549	-0.37758
ENSG00000205581	-0.377482
ENSG00000230989	-0.377368
ENSG00000076003	-0.377355
ENSG00000178691	-0.376605
ENSG00000125772	-0.376082
ENSG00000162337	-0.375983
ENSG00000113649	-0.375693
ENSG00000073921	-0.375296
ENSG00000122591	-0.375158
ENSG00000151065	-0.37456
ENSG00000157470	-0.37443
ENSG00000185379	-0.373391
ENSG00000119684	-0.372861
ENSG00000184677	-0.3726
ENSG00000101901	-0.372225
ENSG00000215252	-0.372126
ENSG00000114209	-0.371988
ENSG00000225484	-0.371563
ENSG00000115524	-0.371441
ENSG00000185946	-0.371401
ENSG00000097046	-0.370919
ENSG00000163808	-0.370857
ENSG00000150540	-0.370369
ENSG00000255084	-0.370016
ENSG00000114861	-0.369523
ENSG00000112029	-0.369514
ENSG00000196705	-0.369048
ENSG00000122335	-0.368947
ENSG00000136731	-0.368837
ENSG00000155903	-0.368164
ENSG00000079691	-0.368132
ENSG00000187109	-0.368113
ENSG00000143549	-0.368017
ENSG00000138758	-0.367893
ENSG00000131503	-0.367821
ENSG00000163814	-0.367745
ENSG00000100225	-0.367472
ENSG00000085365	-0.366984
ENSG00000102580	-0.366817
ENSG00000157741	-0.366706
ENSG00000183684	-0.365933
ENSG00000223887	-0.365891
ENSG00000181896	-0.365265
ENSG00000235162	-0.365019
ENSG00000124356	-0.364825
ENSG00000139722	-0.364425
ENSG00000138757	-0.364281
ENSG00000153560	-0.363941
ENSG00000112305	-0.363759
ENSG00000214063	-0.363298
ENSG00000186017	-0.36277
ENSG00000155393	-0.36275
ENSG00000169607	-0.362512
ENSG00000156463	-0.362428
ENSG00000144597	-0.361989
ENSG00000181588	-0.36156
ENSG00000162777	-0.361395
ENSG00000156735	-0.361102
ENSG00000185753	-0.361088
ENSG00000171843	-0.360738
ENSG00000083857	-0.36066
ENSG00000132002	-0.360652
ENSG00000123562	-0.360492
ENSG00000163017	-0.360382
ENSG00000228486	-0.360376
ENSG00000181381	-0.36029
ENSG00000197568	-0.359943
ENSG00000164099	-0.359789
ENSG00000187257	-0.359671
ENSG00000048342	-0.359412
ENSG00000114480	-0.359406
ENSG00000151247	-0.359139
ENSG00000164548	-0.359001
ENSG00000180694	-0.358048
ENSG00000142949	-0.35765
ENSG00000162704	-0.356956
ENSG00000102781	-0.356911
ENSG00000033170	-0.35602
ENSG00000151917	-0.355041
ENSG00000173611	-0.354308
ENSG00000174684	-0.353908
ENSG00000163714	-0.353133
ENSG00000162378	-0.353022
ENSG00000164023	-0.352931
ENSG00000125753	-0.352908
ENSG00000183763	-0.352182
ENSG00000263001	-0.352069
ENSG00000174371	-0.351973
ENSG00000270647	-0.351566
ENSG00000178252	-0.351432
ENSG00000107771	-0.351017
ENSG00000166170	-0.350721
ENSG00000160131	-0.350293
ENSG00000125841	-0.350278
ENSG00000058804	-0.3501
ENSG00000118900	-0.349738
ENSG00000111707	-0.349648
ENSG00000071082	-0.349543
ENSG00000089280	-0.349099
ENSG00000138821	-0.34884
ENSG00000101109	-0.348516
ENSG00000164329	-0.348383
ENSG00000165801	-0.348368
ENSG00000138594	-0.348358
ENSG00000170632	-0.348124
ENSG00000134308	-0.348123
ENSG00000167981	-0.3476
ENSG00000148773	-0.346837
ENSG00000131747	-0.346559
ENSG00000165105	-0.346557
ENSG00000086062	-0.346035
ENSG00000157827	-0.34588
ENSG00000171310	-0.345813
ENSG00000113391	-0.345101
ENSG00000170144	-0.344628
ENSG00000197162	-0.344121
ENSG00000146386	-0.343482
ENSG00000197603	-0.343468
ENSG00000146247	-0.343247
ENSG00000109189	-0.341566
ENSG00000143952	-0.341492
ENSG00000044459	-0.340648
ENSG00000120594	-0.340631
ENSG00000106799	-0.339951
ENSG00000153989	-0.339842
ENSG00000087842	-0.339839
ENSG00000136628	-0.338438
ENSG00000160117	-0.338361
ENSG00000100596	-0.338359
ENSG00000130508	-0.338257
ENSG00000163535	-0.33792
ENSG00000158290	-0.337454
ENSG00000120820	-0.337316
ENSG00000111799	-0.336956
ENSG00000118961	-0.336364
ENSG00000135392	-0.336101
ENSG00000133302	-0.335564
ENSG00000180096	-0.335535
ENSG00000167900	-0.335235
ENSG00000038382	-0.334714
ENSG00000183723	-0.334142
ENSG00000065325	-0.334028
ENSG00000196396	-0.333899
ENSG00000185246	-0.33338
ENSG00000008952	-0.332885
ENSG00000116350	-0.332025
ENSG00000197442	-0.331957
ENSG00000205302	-0.331878
ENSG00000168228	-0.331839
ENSG00000249106	-0.331584
ENSG00000047410	-0.33142
ENSG00000166908	-0.330971
ENSG00000130119	-0.330555
ENSG00000075142	-0.330484
ENSG00000165185	-0.330467
ENSG00000095139	-0.329832
ENSG00000171365	-0.329637
ENSG00000145907	-0.329
ENSG00000147256	-0.328984
ENSG00000174442	-0.328275
ENSG00000106772	-0.32825
ENSG00000215256	-0.328102
ENSG00000082438	-0.327481
ENSG00000188517	-0.327437
ENSG00000096093	-0.326624
ENSG00000163946	-0.326477
ENSG00000054983	-0.326195
ENSG00000124333	-0.325855
ENSG00000188529	-0.324243
ENSG00000064995	-0.324072
ENSG00000188158	-0.323832
ENSG00000168743	-0.323632
ENSG00000240694	-0.323431
ENSG00000124596	-0.323294
ENSG00000006715	-0.323079
ENSG00000171451	-0.322287
ENSG00000122694	-0.322054
ENSG00000114904	-0.321751
ENSG00000136205	-0.321605
ENSG00000071537	-0.321441
ENSG00000122545	-0.32131
ENSG00000023516	-0.321201
ENSG00000108424	-0.321155
ENSG00000132854	-0.321134
ENSG00000114450	-0.321064
ENSG00000157870	-0.320754
ENSG00000183032	-0.320605
ENSG00000205542	-0.320236
ENSG00000111144	-0.319723
ENSG00000156171	-0.319157
ENSG00000149480	-0.319029
ENSG00000146416	-0.318501
ENSG00000164985	-0.318444
ENSG00000174799	-0.318391
ENSG00000139437	-0.318283
ENSG00000100320	-0.317727
ENSG00000173681	-0.317708
ENSG00000157554	-0.317429
ENSG00000101003	-0.317315
ENSG00000112685	-0.317167
ENSG00000138796	-0.317108
ENSG00000111300	-0.317011
ENSG00000138772	-0.316669
ENSG00000115816	-0.316382
ENSG00000140006	-0.316314
ENSG00000164574	-0.31575
ENSG00000119402	-0.315728
ENSG00000134909	-0.315578
ENSG00000115875	-0.315539
ENSG00000174197	-0.315519
ENSG00000143499	-0.314901
ENSG00000112972	-0.314052
ENSG00000171056	-0.3139
ENSG00000115504	-0.313649
ENSG00000152061	-0.313574
ENSG00000151883	-0.313499
ENSG00000133226	-0.313423
ENSG00000118271	-0.313103
ENSG00000151470	-0.313031
ENSG00000164031	-0.312814
ENSG00000165300	-0.312433
ENSG00000112146	-0.31234
ENSG00000085840	-0.311514
ENSG00000084774	-0.311404
ENSG00000129534	-0.311059
ENSG00000137502	-0.310855
ENSG00000260735	-0.310562
ENSG00000213625	-0.310519
ENSG00000177990	-0.310326
ENSG00000154839	-0.310007
ENSG00000135119	-0.309867
ENSG00000120137	-0.309604
ENSG00000111752	-0.309589
ENSG00000170264	-0.309239
ENSG00000228716	-0.308979
ENSG00000124120	-0.308741
ENSG00000087299	-0.30873
ENSG00000184743	-0.307983
ENSG00000083799	-0.307968
ENSG00000159921	-0.30793
ENSG00000099377	-0.307836
ENSG00000160285	-0.307643
ENSG00000214954	-0.306623
ENSG00000134779	-0.306558
ENSG00000069535	-0.306315
ENSG00000136108	-0.306283
ENSG00000048649	-0.306233
ENSG00000136450	-0.305926
ENSG00000119707	-0.305884
ENSG00000116120	-0.305772
ENSG00000109654	-0.305497
ENSG00000176396	-0.305338
ENSG00000204291	-0.305247
ENSG00000127507	-0.304825
ENSG00000056097	-0.304351
ENSG00000146151	-0.30432
ENSG00000137822	-0.304064
ENSG00000127463	-0.303765
ENSG00000170871	-0.303649
ENSG00000151458	-0.303625
ENSG00000092847	-0.303582
ENSG00000107798	-0.303078
ENSG00000152749	-0.302898
ENSG00000142875	-0.302868
ENSG00000138777	-0.302844
ENSG00000148848	-0.302829
ENSG00000249437	-0.302389
ENSG00000175352	-0.302272
ENSG00000118058	-0.302148
ENSG00000163389	-0.30206
ENSG00000144230	-0.301843
ENSG00000143418	-0.30151
ENSG00000085224	-0.301226
ENSG00000103707	-0.301066
ENSG00000141425	-0.300932
ENSG00000137563	-0.300852
ENSG00000185324	-0.300047
ENSG00000124733	-0.299922
ENSG00000113758	-0.299847
ENSG00000176463	-0.299708
ENSG00000145782	-0.299599
ENSG00000171522	-0.299281
ENSG00000106261	-0.298856
ENSG00000042317	-0.298741
ENSG00000109084	-0.29814
ENSG00000146802	-0.298074
ENSG00000175322	-0.298064
ENSG00000114857	-0.297884
ENSG00000105339	-0.297697
ENSG00000059728	-0.297483
ENSG00000129480	-0.297371
ENSG00000005483	-0.297364
ENSG00000083642	-0.297307
ENSG00000127980	-0.297167
ENSG00000137338	-0.297124
ENSG00000143390	-0.296877
ENSG00000115825	-0.296863
ENSG00000146143	-0.296761
ENSG00000275052	-0.296692
ENSG00000181192	-0.296635
ENSG00000072736	-0.29653
ENSG00000125398	-0.296527
ENSG00000198056	-0.296322
ENSG00000179981	-0.296313
ENSG00000134152	-0.296242
ENSG00000167193	-0.296044
ENSG00000122741	-0.296001
ENSG00000124222	-0.29575
ENSG00000169439	-0.295487
ENSG00000107537	-0.295275
ENSG00000136231	-0.295138
ENSG00000173821	-0.295129
ENSG00000101333	-0.295039
ENSG00000122376	-0.294625
ENSG00000187097	-0.294585
ENSG00000115808	-0.294571
ENSG00000143315	-0.294554
ENSG00000143155	-0.294553
ENSG00000089692	-0.294298
ENSG00000156671	-0.294094
ENSG00000112742	-0.293777
ENSG00000162695	-0.293563
ENSG00000178295	-0.293416
ENSG00000120318	-0.29328
ENSG00000128340	-0.293046
ENSG00000133119	-0.292772
ENSG00000180376	-0.292575
ENSG00000173166	-0.292295
ENSG00000102038	-0.292285
ENSG00000156162	-0.292243
ENSG00000080345	-0.291193
ENSG00000065911	-0.290573
ENSG00000127947	-0.290284
ENSG00000012048	-0.289973
ENSG00000149639	-0.28971
ENSG00000072415	-0.289694
ENSG00000077713	-0.289523
ENSG00000113163	-0.289195
ENSG00000145388	-0.289183
ENSG00000138760	-0.289072
ENSG00000166803	-0.288861
ENSG00000108984	-0.288486
ENSG00000185591	-0.287967
ENSG00000116747	-0.287672
ENSG00000113194	-0.287569
ENSG00000111642	-0.287215
ENSG00000108821	-0.287178
ENSG00000107679	-0.286578
ENSG00000092445	-0.286551
ENSG00000197299	-0.28645
ENSG00000125378	-0.286403
ENSG00000133216	-0.286301
ENSG00000143515	-0.286276
ENSG00000172270	-0.286071
ENSG00000127334	-0.285494
ENSG00000117399	-0.285308
ENSG00000096968	-0.285095
ENSG00000145604	-0.285052
ENSG00000063046	-0.284978
ENSG00000069702	-0.284838
ENSG00000145495	-0.284812
ENSG00000184887	-0.284375
ENSG00000198168	-0.284296
ENSG00000143387	-0.284135
ENSG00000176454	-0.284125
ENSG00000065328	-0.283986
ENSG00000162607	-0.283627
ENSG00000185340	-0.283465
ENSG00000125952	-0.283376
ENSG00000176273	-0.28295
ENSG00000169679	-0.282702
ENSG00000137962	-0.282503
ENSG00000138668	-0.282427
ENSG00000075303	-0.282223
ENSG00000109738	-0.281912
ENSG00000112081	-0.281734
ENSG00000214413	-0.281577
ENSG00000115419	-0.281543
ENSG00000167779	-0.281519
ENSG00000104093	-0.281415
ENSG00000198252	-0.281313
ENSG00000157036	-0.28128
ENSG00000115687	-0.281032
ENSG00000066813	-0.280802
ENSG00000174738	-0.279932
ENSG00000198890	-0.279839
ENSG00000180479	-0.279699
ENSG00000119522	-0.279601
ENSG00000135387	-0.279227
ENSG00000070269	-0.279187
ENSG00000154188	-0.27897
ENSG00000198648	-0.278722
ENSG00000196584	-0.278677
ENSG00000008294	-0.278576
ENSG00000109685	-0.278396
ENSG00000180914	-0.278385
ENSG00000245213	-0.278248
ENSG00000168259	-0.277731
ENSG00000162961	-0.277667
ENSG00000148110	-0.277642
ENSG00000111837	-0.277571
ENSG00000166913	-0.277495
ENSG00000141756	-0.277465
ENSG00000187866	-0.277357
ENSG00000183527	-0.277153
ENSG00000198087	-0.27712
ENSG00000139218	-0.276437
ENSG00000224382	-0.276034
ENSG00000180616	-0.275918
ENSG00000145675	-0.275898
ENSG00000156234	-0.275636
ENSG00000213588	-0.275445
ENSG00000166233	-0.275445
ENSG00000104313	-0.275239
ENSG00000150760	-0.275195
ENSG00000147548	-0.275082
ENSG00000187325	-0.275056
ENSG00000133872	-0.274766
ENSG00000068078	-0.274752
ENSG00000052841	-0.274656
ENSG00000183775	-0.274444
ENSG00000158987	-0.273767
ENSG00000114978	-0.273578
ENSG00000180998	-0.273463
ENSG00000001167	-0.273318
ENSG00000162664	-0.273273
ENSG00000070476	-0.273067
ENSG00000120539	-0.272992
ENSG00000143842	-0.272933
ENSG00000136560	-0.272493
ENSG00000182150	-0.272273
ENSG00000169139	-0.272181
ENSG00000213047	-0.272157
ENSG00000186684	-0.272114
ENSG00000170017	-0.27198
ENSG00000175893	-0.271908
ENSG00000107341	-0.271675
ENSG00000249115	-0.271645
ENSG00000178177	-0.271121
ENSG00000151116	-0.271058
ENSG00000225930	-0.2709
ENSG00000074047	-0.270822
ENSG00000151414	-0.270567
ENSG00000110422	-0.269901
ENSG00000197818	-0.269263
ENSG00000121741	-0.269209
ENSG00000152495	-0.268903
ENSG00000117724	-0.268866
ENSG00000156931	-0.268853
ENSG00000124783	-0.268483
ENSG00000170275	-0.268441
ENSG00000096060	-0.268384
ENSG00000214765	-0.268363
ENSG00000114948	-0.268006
ENSG00000119681	-0.267861
ENSG00000165424	-0.267858
ENSG00000079156	-0.267694
ENSG00000114331	-0.267618
ENSG00000147874	-0.267498
ENSG00000003756	-0.267258
ENSG00000174628	-0.267152
ENSG00000176624	-0.267003
ENSG00000116127	-0.266867
ENSG00000213853	-0.266646
ENSG00000111261	-0.266441
ENSG00000213024	-0.266226
ENSG00000164136	-0.266095
ENSG00000143776	-0.265889
ENSG00000006607	-0.265798
ENSG00000115446	-0.265665
ENSG00000097021	-0.265658
ENSG00000261801	-0.26534
ENSG00000184007	-0.265001
ENSG00000140395	-0.264961
ENSG00000139117	-0.264864
ENSG00000165617	-0.26485
ENSG00000105968	-0.264478
ENSG00000152492	-0.264351
ENSG00000111701	-0.264324
ENSG00000147642	-0.264127
ENSG00000113389	-0.263885
ENSG00000066135	-0.263776
ENSG00000178700	-0.263738
ENSG00000139974	-0.263545
ENSG00000229214	-0.263441
ENSG00000133059	-0.26293
ENSG00000188785	-0.262923
ENSG00000116133	-0.262908
ENSG00000168002	-0.262385
ENSG00000158195	-0.262333
ENSG00000166348	-0.262134
ENSG00000116001	-0.261817
ENSG00000111981	-0.261811
ENSG00000168078	-0.261634
ENSG00000174599	-0.261585
ENSG00000168438	-0.261406
ENSG00000277443	-0.261346
ENSG00000172197	-0.261282
ENSG00000164442	-0.260708
ENSG00000158104	-0.260631
ENSG00000187210	-0.260459
ENSG00000078124	-0.260214
ENSG00000157500	-0.260042
ENSG00000110395	-0.259907
ENSG00000148516	-0.259764
ENSG00000181449	-0.259684
ENSG00000167670	-0.259657
ENSG00000129315	-0.259359
ENSG00000137767	-0.259236
ENSG00000133027	-0.258958
ENSG00000137804	-0.258929
ENSG00000198146	-0.258515
ENSG00000169641	-0.258497
ENSG00000174405	-0.258093
ENSG00000111647	-0.257621
ENSG00000114378	-0.257556
ENSG00000130227	-0.257507
ENSG00000101745	-0.257493
ENSG00000144354	-0.257468
ENSG00000124496	-0.257389
ENSG00000262185	-0.257311
ENSG00000171466	-0.257144
ENSG00000071794	-0.25701
ENSG00000136527	-0.256867
ENSG00000162636	-0.256821
ENSG00000102780	-0.256543
ENSG00000094804	-0.256304
ENSG00000123975	-0.256151
ENSG00000143458	-0.255992
ENSG00000163126	-0.255984
ENSG00000111364	-0.255626
ENSG00000137691	-0.255527
ENSG00000118276	-0.255272
ENSG00000172380	-0.255068
ENSG00000128510	-0.254881
ENSG00000276293	-0.254678
ENSG00000111452	-0.25433
ENSG00000173715	-0.25415
ENSG00000179859	-0.254119
ENSG00000150456	-0.254118
ENSG00000101911	-0.253868
ENSG00000129007	-0.253789
ENSG00000171055	-0.253739
ENSG00000150625	-0.253282
ENSG00000182093	-0.253237
ENSG00000009780	-0.252944
ENSG00000163902	-0.252877
ENSG00000215424	-0.252608
ENSG00000140396	-0.252504
ENSG00000102531	-0.251728
ENSG00000169047	-0.251504
ENSG00000104738	-0.251237
ENSG00000133794	-0.251038
ENSG00000162924	-0.250824
ENSG00000109458	-0.250804
ENSG00000155755	-0.250687
ENSG00000160551	-0.250483
ENSG00000134986	-0.250429
ENSG00000126787	-0.250349
ENSG00000176953	-0.250052
ENSG00000106077	-0.249972
ENSG00000115966	-0.249924
ENSG00000134910	-0.249922
ENSG00000116273	-0.249904
ENSG00000115648	-0.249477
ENSG00000136240	-0.249251
ENSG00000189079	-0.249239
ENSG00000172167	-0.248949
ENSG00000083896	-0.248732
ENSG00000153048	-0.248404
ENSG00000102158	-0.248388
ENSG00000109133	-0.248306
ENSG00000198814	-0.248236
ENSG00000108312	-0.248086
ENSG00000051341	-0.247997
ENSG00000129474	-0.247796
ENSG00000137941	-0.247688
ENSG00000083720	-0.247658
ENSG00000159792	-0.247651
ENSG00000160305	-0.247571
ENSG00000236859	-0.247571
ENSG00000120159	-0.247569
ENSG00000109686	-0.247553
ENSG00000196712	-0.247337
ENSG00000082458	-0.247285
ENSG00000144935	-0.246984
ENSG00000197208	-0.246963
ENSG00000116679	-0.246945
ENSG00000204138	-0.246703
ENSG00000143355	-0.246589
ENSG00000086589	-0.246428
ENSG00000103769	-0.246225
ENSG00000204611	-0.246189
ENSG00000221944	-0.246172
ENSG00000189144	-0.246079
ENSG00000141577	-0.246062
ENSG00000140527	-0.245918
ENSG00000160326	-0.245487
ENSG00000005102	-0.245463
ENSG00000112167	-0.245449
ENSG00000234494	-0.245409
ENSG00000069275	-0.245147
ENSG00000155729	-0.244983
ENSG00000168385	-0.244935
ENSG00000000460	-0.244898
ENSG00000101057	-0.244818
ENSG00000171540	-0.244712
ENSG00000108582	-0.244678
ENSG00000163950	-0.244536
ENSG00000130762	-0.243939
ENSG00000112339	-0.243825
ENSG00000128203	-0.24345
ENSG00000135486	-0.24343
ENSG00000165480	-0.243267
ENSG00000115353	-0.243265
ENSG00000127920	-0.243157
ENSG00000142731	-0.243147
ENSG00000077147	-0.242925
ENSG00000135269	-0.242893
ENSG00000180549	-0.242763
ENSG00000162613	-0.242738
ENSG00000114346	-0.242526
ENSG00000132383	-0.242404
ENSG00000174606	-0.242306
ENSG00000136051	-0.242252
ENSG00000113597	-0.24204
ENSG00000141655	-0.242008
ENSG00000154274	-0.241717
ENSG00000163923	-0.24149
ENSG00000163482	-0.241027
ENSG00000147905	-0.240936
ENSG00000113068	-0.240808
ENSG00000157426	-0.240797
ENSG00000023734	-0.240534
ENSG00000111885	-0.240512
ENSG00000152518	-0.240509
ENSG00000137821	-0.240463
ENSG00000003096	-0.240164
ENSG00000140263	-0.240128
ENSG00000116539	-0.239913
ENSG00000140307	-0.239909
ENSG00000010282	-0.239837
ENSG00000134531	-0.239798
ENSG00000196367	-0.23976
ENSG00000167325	-0.2396
ENSG00000204977	-0.239584
ENSG00000188352	-0.23957
ENSG00000135317	-0.239535
ENSG00000136518	-0.239472
ENSG00000204681	-0.239187
ENSG00000171488	-0.239157
ENSG00000234741	-0.239113
ENSG00000119004	-0.238844
ENSG00000053770	-0.238616
ENSG00000187123	-0.238479
ENSG00000071189	-0.238437
ENSG00000080839	-0.238295
ENSG00000183336	-0.238246
ENSG00000171100	-0.238245
ENSG00000170234	-0.23811
ENSG00000075618	-0.238071
ENSG00000110435	-0.238056
ENSG00000165623	-0.237969
ENSG00000155640	-0.237592
ENSG00000145536	-0.237571
ENSG00000198589	-0.23754
ENSG00000074410	-0.23743
ENSG00000180776	-0.237225
ENSG00000168172	-0.237079
ENSG00000122565	-0.237039
ENSG00000178950	-0.236724
ENSG00000167978	-0.236516
ENSG00000082701	-0.236474
ENSG00000168067	-0.236424
ENSG00000175073	-0.236284
ENSG00000153234	-0.236254
ENSG00000147421	-0.236229
ENSG00000169684	-0.235941
ENSG00000144724	-0.23569
ENSG00000185722	-0.235631
ENSG00000135776	-0.235629
ENSG00000198791	-0.23551
ENSG00000169851	-0.235494
ENSG00000120738	-0.235407
ENSG00000167302	-0.235267
ENSG00000112237	-0.235232
ENSG00000111880	-0.23523
ENSG00000180011	-0.235199
ENSG00000110768	-0.234994
ENSG00000065243	-0.234902
ENSG00000167720	-0.23487
ENSG00000165914	-0.234865
ENSG00000145365	-0.234317
ENSG00000075539	-0.234313
ENSG00000134369	-0.2343
ENSG00000154864	-0.234216
ENSG00000115355	-0.234156
ENSG00000213079	-0.234122
ENSG00000170689	-0.234088
ENSG00000172469	-0.234023
ENSG00000154639	-0.233858
ENSG00000102974	-0.233738
ENSG00000168476	-0.233726
ENSG00000177425	-0.233708
ENSG00000076555	-0.233703
ENSG00000237638	-0.233656
ENSG00000180592	-0.23364
ENSG00000073464	-0.233628
ENSG00000205208	-0.23326
ENSG00000154162	-0.233236
ENSG00000117010	-0.233102
ENSG00000129515	-0.233091
ENSG00000204683	-0.232886
ENSG00000117016	-0.232804
ENSG00000118655	-0.232751
ENSG00000008277	-0.232735
ENSG00000147654	-0.232535
ENSG00000164190	-0.232413
ENSG00000179454	-0.232358
ENSG00000146233	-0.232357
ENSG00000149554	-0.231836
ENSG00000157212	-0.231679
ENSG00000171033	-0.231607
ENSG00000139133	-0.231553
ENSG00000060339	-0.231533
ENSG00000170153	-0.231522
ENSG00000063176	-0.231383
ENSG00000164252	-0.231189
ENSG00000235961	-0.230931
ENSG00000163138	-0.230639
ENSG00000105939	-0.230635
ENSG00000083123	-0.230614
ENSG00000137203	-0.229826
ENSG00000139926	-0.229805
ENSG00000131051	-0.229798
ENSG00000143252	-0.22971
ENSG00000164512	-0.229571
ENSG00000087053	-0.229566
ENSG00000131711	-0.22952
ENSG00000067900	-0.229367
ENSG00000102547	-0.229135
ENSG00000171262	-0.22911
ENSG00000144381	-0.228987
ENSG00000179988	-0.228932
ENSG00000188910	-0.228836
ENSG00000106144	-0.228767
ENSG00000154447	-0.228766
ENSG00000166503	-0.228743
ENSG00000054965	-0.228724
ENSG00000152154	-0.228644
ENSG00000048828	-0.228621
ENSG00000136478	-0.22831
ENSG00000185567	-0.228134
ENSG00000119616	-0.22807
ENSG00000110429	-0.228037
ENSG00000151612	-0.227971
ENSG00000049246	-0.227915
ENSG00000196792	-0.227907
ENSG00000137504	-0.227892
ENSG00000182197	-0.227443
ENSG00000011426	-0.227381
ENSG00000170100	-0.227222
ENSG00000152804	-0.227036
ENSG00000154065	-0.227005
ENSG00000007392	-0.226926
ENSG00000111605	-0.226851
ENSG00000083223	-0.226763
ENSG00000139323	-0.226698
ENSG00000223478	-0.226379
ENSG00000139726	-0.226243
ENSG00000144455	-0.226234
ENSG00000138439	-0.226215
ENSG00000050165	-0.226166
ENSG00000051825	-0.225844
ENSG00000124140	-0.225804
ENSG00000068366	-0.225775
ENSG00000197111	-0.225752
ENSG00000137135	-0.225679
ENSG00000169908	-0.225583
ENSG00000135976	-0.225582
ENSG00000181072	-0.225519
ENSG00000157625	-0.225487
ENSG00000119392	-0.225484
ENSG00000111445	-0.225444
ENSG00000138071	-0.225225
ENSG00000168439	-0.225116
ENSG00000122299	-0.224969
ENSG00000101096	-0.224649
ENSG00000081019	-0.224552
ENSG00000116062	-0.224549
ENSG00000033178	-0.22446
ENSG00000136044	-0.224262
ENSG00000112562	-0.224215
ENSG00000163576	-0.223954
ENSG00000102743	-0.223753
ENSG00000171988	-0.223603
ENSG00000176208	-0.223564
ENSG00000132846	-0.223544
ENSG00000128050	-0.223508
ENSG00000099810	-0.223466
ENSG00000166147	-0.223319
ENSG00000138780	-0.223006
ENSG00000155506	-0.222934
ENSG00000135577	-0.222775
ENSG00000141380	-0.222243
ENSG00000080822	-0.222083
ENSG00000101190	-0.2219
ENSG00000111731	-0.221834
ENSG00000182481	-0.221822
ENSG00000177548	-0.22181
ENSG00000101236	-0.221677
ENSG00000161048	-0.221641
ENSG00000015171	-0.22135
ENSG00000121851	-0.221263
ENSG00000138376	-0.221135
ENSG00000150681	-0.22111
ENSG00000167380	-0.221057
ENSG00000136854	-0.220945
ENSG00000141424	-0.220936
ENSG00000173517	-0.220877
ENSG00000139324	-0.22078
ENSG00000152601	-0.220766
ENSG00000129353	-0.220684
ENSG00000052723	-0.220675
ENSG00000177613	-0.220609
ENSG00000147140	-0.220478
ENSG00000147010	-0.220339
ENSG00000132466	-0.220166
ENSG00000172175	-0.219593
ENSG00000173145	-0.219528
ENSG00000010017	-0.219444
ENSG00000184110	-0.219416
ENSG00000184216	-0.219072
ENSG00000087338	-0.218962
ENSG00000253729	-0.218649
ENSG00000036549	-0.21863
ENSG00000158201	-0.218508
ENSG00000077235	-0.218408
ENSG00000183323	-0.218218
ENSG00000187634	-0.218159
ENSG00000111911	-0.218138
ENSG00000130741	-0.217983
ENSG00000157429	-0.217819
ENSG00000167491	-0.217801
ENSG00000093183	-0.217771
ENSG00000121892	-0.217762
ENSG00000129810	-0.21756
ENSG00000171634	-0.217557
ENSG00000167904	-0.21754
ENSG00000148671	-0.21752
ENSG00000021776	-0.217228
ENSG00000163697	-0.216986
ENSG00000117868	-0.216973
ENSG00000143337	-0.216946
ENSG00000137478	-0.216885
ENSG00000013297	-0.216744
ENSG00000160679	-0.216057
ENSG00000198363	-0.215774
ENSG00000139278	-0.215716
ENSG00000183048	-0.215531
ENSG00000111554	-0.215349
ENSG00000145241	-0.215312
ENSG00000118922	-0.214816
ENSG00000109674	-0.214751
ENSG00000197969	-0.214718
ENSG00000164323	-0.214655
ENSG00000100815	-0.214214
ENSG00000106244	-0.21414
ENSG00000162600	-0.214139
ENSG00000137944	-0.214125
ENSG00000151914	-0.214107
ENSG00000128000	-0.214079
ENSG00000139354	-0.214047
ENSG00000198301	-0.213966
ENSG00000164291	-0.213959
ENSG00000073756	-0.213761
ENSG00000175387	-0.213596
ENSG00000114062	-0.213489
ENSG00000119636	-0.213477
ENSG00000271601	-0.213437
ENSG00000205238	-0.213254
ENSG00000175643	-0.213217
ENSG00000185344	-0.212966
ENSG00000081377	-0.212784
ENSG00000258890	-0.21273
ENSG00000135185	-0.212507
ENSG00000125686	-0.21249
ENSG00000134255	-0.212448
ENSG00000172935	-0.212428
ENSG00000075407	-0.21242
ENSG00000136141	-0.212413
ENSG00000013573	-0.212245
ENSG00000154920	-0.212041
ENSG00000139618	-0.211904
ENSG00000161921	-0.211829
ENSG00000177692	-0.211738
ENSG00000087087	-0.211707
ENSG00000147689	-0.211691
ENSG00000263568	-0.211589
ENSG00000169855	-0.211336
ENSG00000168214	-0.211313
ENSG00000076067	-0.211253
ENSG00000170852	-0.211209
ENSG00000142892	-0.211026
ENSG00000153933	-0.210906
ENSG00000113083	-0.210856
ENSG00000105388	-0.210742
ENSG00000186188	-0.210698
ENSG00000168301	-0.21058
ENSG00000108848	-0.210361
ENSG00000182836	-0.210245
ENSG00000117528	-0.21007
ENSG00000070061	-0.210058
ENSG00000153975	-0.209937
ENSG00000079616	-0.209929
ENSG00000125944	-0.209911
ENSG00000145247	-0.209899
ENSG00000074211	-0.209617
ENSG00000170606	-0.209617
ENSG00000136715	-0.209544
ENSG00000163630	-0.209298
ENSG00000147044	-0.209202
ENSG00000051382	-0.209163
ENSG00000236714	-0.209075
ENSG00000104549	-0.208656
ENSG00000182890	-0.208625
ENSG00000108256	-0.208319
ENSG00000162408	-0.208267
ENSG00000092140	-0.208066
ENSG00000105928	-0.207999
ENSG00000108395	-0.207968
ENSG00000143545	-0.207934
ENSG00000106701	-0.207899
ENSG00000113810	-0.207893
ENSG00000169967	-0.207883
ENSG00000196865	-0.207865
ENSG00000174840	-0.207763
ENSG00000152767	-0.207755
ENSG00000127483	-0.20759
ENSG00000118689	-0.207349
ENSG00000175606	-0.207028
ENSG00000238105	-0.206545
ENSG00000168517	-0.206408
ENSG00000073711	-0.206386
ENSG00000166851	-0.206279
ENSG00000144182	-0.20626
ENSG00000101444	-0.206231
ENSG00000011523	-0.205848
ENSG00000104064	-0.205778
ENSG00000152795	-0.205721
ENSG00000225210	-0.20565
ENSG00000142798	-0.205536
ENSG00000183395	-0.205473
ENSG00000087460	-0.205431
ENSG00000136193	-0.205249
ENSG00000163251	-0.20518
ENSG00000169926	-0.205164
ENSG00000168497	-0.205151
ENSG00000164649	-0.20498
ENSG00000078403	-0.204935
ENSG00000182518	-0.204693
ENSG00000103021	-0.204664
ENSG00000198909	-0.204662
ENSG00000118402	-0.204474
ENSG00000164306	-0.204359
ENSG00000203995	-0.204336
ENSG00000101955	-0.204261
ENSG00000186193	-0.204245
ENSG00000114999	-0.204217
ENSG00000089356	-0.204173
ENSG00000151208	-0.204145
ENSG00000187240	-0.203992
ENSG00000147437	-0.203565
ENSG00000075399	-0.203546
ENSG00000169131	-0.203512
ENSG00000197771	-0.203403
ENSG00000169255	-0.203331
ENSG00000118407	-0.203188
ENSG00000100227	-0.203179
ENSG00000127946	-0.20303
ENSG00000162687	-0.203024
ENSG00000114790	-0.202601
ENSG00000187231	-0.202499
ENSG00000152253	-0.202407
ENSG00000230736	-0.202359
ENSG00000005436	-0.202198
ENSG00000175054	-0.202125
ENSG00000158286	-0.202042
ENSG00000074590	-0.201944
ENSG00000159086	-0.201867
ENSG00000169213	-0.201811
ENSG00000168077	-0.20176
ENSG00000135541	-0.201725
ENSG00000148341	-0.201719
ENSG00000125676	-0.201693
ENSG00000247498	-0.201674
ENSG00000112308	-0.201568
ENSG00000105486	-0.201246
ENSG00000112759	-0.2012
ENSG00000070831	-0.201184
ENSG00000132424	-0.201168
ENSG00000043093	-0.201132
ENSG00000025796	-0.201106
ENSG00000203965	-0.201069
ENSG00000188732	-0.200996
ENSG00000011114	-0.200631
ENSG00000009413	-0.200478
ENSG00000136021	-0.200377
ENSG00000146830	-0.200251
ENSG00000163006	-0.200118
ENSG00000151690	-0.200086
ENSG00000119446	-0.200082
ENSG00000142733	-0.199977
ENSG00000188419	-0.199958
ENSG00000144061	-0.199939
ENSG00000006634	-0.1999
ENSG00000136940	-0.199869
ENSG00000169814	-0.199795
ENSG00000170540	-0.199787
ENSG00000196562	-0.19971
ENSG00000163207	-0.199399
ENSG00000183508	-0.199334
ENSG00000172725	-0.199196
ENSG00000197894	-0.199074
ENSG00000145936	-0.199066
ENSG00000131171	-0.19905
ENSG00000164163	-0.198667
ENSG00000120217	-0.198622
ENSG00000095564	-0.198583
ENSG00000186354	-0.198233
ENSG00000172059	-0.198231
ENSG00000144476	-0.198172
ENSG00000196981	-0.198167
ENSG00000272398	-0.198162
ENSG00000136937	-0.198162
ENSG00000104343	-0.198009
ENSG00000188994	-0.197956
ENSG00000163347	-0.197942
ENSG00000125844	-0.19787
ENSG00000240583	-0.197858
ENSG00000087502	-0.197778
ENSG00000174891	-0.197749
ENSG00000273587	-0.197744
ENSG00000147454	-0.197696
ENSG00000101624	-0.197619
ENSG00000184787	-0.197558
ENSG00000149575	-0.197482
ENSG00000180229	-0.197394
ENSG00000128585	-0.197378
ENSG00000188001	-0.197333
ENSG00000137841	-0.197234
ENSG00000129128	-0.197207
ENSG00000096717	-0.197081
ENSG00000167377	-0.197065
ENSG00000185339	-0.196788
ENSG00000198842	-0.196759
ENSG00000129351	-0.19655
ENSG00000245719	-0.196227
ENSG00000226953	-0.195884
ENSG00000139697	-0.195831
ENSG00000151702	-0.195786
ENSG00000166192	-0.195662
ENSG00000188917	-0.195585
ENSG00000177200	-0.195456
ENSG00000175471	-0.195454
ENSG00000136059	-0.195376
ENSG00000080854	-0.195071
ENSG00000133422	-0.194965
ENSG00000197045	-0.194957
ENSG00000119965	-0.194924
ENSG00000149548	-0.194723
ENSG00000166845	-0.194638
ENSG00000148344	-0.19462
ENSG00000056736	-0.19448
ENSG00000092199	-0.194439
ENSG00000100401	-0.194417
ENSG00000062716	-0.194293
ENSG00000172728	-0.194286
ENSG00000138759	-0.194206
ENSG00000197702	-0.194203
ENSG00000198742	-0.194134
ENSG00000135953	-0.19399
ENSG00000135821	-0.193455
ENSG00000151229	-0.193438
ENSG00000276342	-0.193282
ENSG00000189266	-0.192981
ENSG00000196526	-0.192871
ENSG00000004534	-0.192722
ENSG00000119669	-0.192561
ENSG00000215788	-0.19239
ENSG00000170571	-0.192134
ENSG00000099797	-0.192043
ENSG00000124795	-0.191998
ENSG00000129235	-0.19199
ENSG00000180667	-0.191957
ENSG00000161647	-0.191805
ENSG00000164751	-0.191529
ENSG00000148153	-0.191372
ENSG00000168303	-0.191354
ENSG00000156531	-0.191346
ENSG00000170949	-0.191302
ENSG00000197535	-0.191255
ENSG00000196776	-0.191173
ENSG00000112739	-0.19088
ENSG00000152455	-0.19087
ENSG00000076641	-0.19066
ENSG00000089127	-0.190557
ENSG00000205268	-0.190297
ENSG00000129038	-0.190036
ENSG00000121966	-0.189868
ENSG00000186001	-0.189862
ENSG00000117533	-0.18984
ENSG00000159842	-0.189785
ENSG00000071127	-0.189744
ENSG00000134138	-0.189347
ENSG00000179639	-0.18933
ENSG00000137809	-0.189308
ENSG00000006025	-0.189265
ENSG00000173473	-0.189194
ENSG00000163956	-0.189112
ENSG00000172458	-0.189111
ENSG00000175455	-0.189053
ENSG00000090470	-0.18892
ENSG00000140873	-0.188773
ENSG00000136783	-0.188456
ENSG00000100503	-0.188453
ENSG00000114423	-0.188325
ENSG00000118418	-0.18832
ENSG00000197601	-0.188277
ENSG00000008083	-0.188253
ENSG00000255857	-0.188239
ENSG00000166153	-0.188057
ENSG00000160360	-0.188
ENSG00000125968	-0.187572
ENSG00000196743	-0.187562
ENSG00000111269	-0.18753
ENSG00000106348	-0.187309
ENSG00000178338	-0.187196
ENSG00000182287	-0.18718
ENSG00000276256	-0.187044
ENSG00000137251	-0.187023
ENSG00000165240	-0.187004
ENSG00000197622	-0.186982
ENSG00000145040	-0.186971
ENSG00000268006	-0.186849
ENSG00000153936	-0.186707
ENSG00000179941	-0.186706
ENSG00000039319	-0.18659
ENSG00000151617	-0.186481
ENSG00000011201	-0.186377
ENSG00000130158	-0.186324
ENSG00000115415	-0.186268
ENSG00000171773	-0.186199
ENSG00000137177	-0.186169
ENSG00000197223	-0.186142
ENSG00000273559	-0.185851
ENSG00000140749	-0.185762
ENSG00000164659	-0.185723
ENSG00000152240	-0.185668
ENSG00000173705	-0.18563
ENSG00000167461	-0.185468
ENSG00000144118	-0.185262
ENSG00000114859	-0.185157
ENSG00000147862	-0.185091
ENSG00000165694	-0.18509
ENSG00000099219	-0.185026
ENSG00000155099	-0.185
ENSG00000166974	-0.184859
ENSG00000147316	-0.184732
ENSG00000147202	-0.184717
ENSG00000204371	-0.184433
ENSG00000256812	-0.184428
ENSG00000168615	-0.184387
ENSG00000197291	-0.184386
ENSG00000166961	-0.18436
ENSG00000187676	-0.184351
ENSG00000164129	-0.184131
ENSG00000067992	-0.184035
ENSG00000099956	-0.183878
ENSG00000185674	-0.183805
ENSG00000136122	-0.183789
ENSG00000196476	-0.183737
ENSG00000233338	-0.183581
ENSG00000027001	-0.183564
ENSG00000075413	-0.183478
ENSG00000186832	-0.183452
ENSG00000170891	-0.183233
ENSG00000100629	-0.183208
ENSG00000077514	-0.183078
ENSG00000101126	-0.183048
ENSG00000172476	-0.182981
ENSG00000148019	-0.182868
ENSG00000183864	-0.182816
ENSG00000102007	-0.182797
ENSG00000166938	-0.182778
ENSG00000203880	-0.18273
ENSG00000187775	-0.182636
ENSG00000112367	-0.182543
ENSG00000205413	-0.182504
ENSG00000123104	-0.182478
ENSG00000103275	-0.181954
ENSG00000155158	-0.181932
ENSG00000047597	-0.18169
ENSG00000134086	-0.181437
ENSG00000168453	-0.181284
ENSG00000198855	-0.181243
ENSG00000169062	-0.181195
ENSG00000144744	-0.181105
ENSG00000055163	-0.181041
ENSG00000047230	-0.180851
ENSG00000180228	-0.180523
ENSG00000112238	-0.180509
ENSG00000100714	-0.18048
ENSG00000071246	-0.180445
ENSG00000273749	-0.180348
ENSG00000145431	-0.180277
ENSG00000156650	-0.18012
ENSG00000148634	-0.179998
ENSG00000152382	-0.179978
ENSG00000135945	-0.179957
ENSG00000162604	-0.179891
ENSG00000109180	-0.179833
ENSG00000144029	-0.179718
ENSG00000139793	-0.179678
ENSG00000154165	-0.179623
ENSG00000189057	-0.179409
ENSG00000176542	-0.179367
ENSG00000001617	-0.17936
ENSG00000078369	-0.179331
ENSG00000146858	-0.179278
ENSG00000206418	-0.179032
ENSG00000105186	-0.179
ENSG00000090863	-0.178998
ENSG00000153914	-0.178984
ENSG00000176890	-0.178973
ENSG00000151422	-0.17897
ENSG00000133121	-0.178948
ENSG00000152217	-0.178931
ENSG00000142669	-0.178847
ENSG00000152242	-0.178634
ENSG00000156136	-0.178547
ENSG00000204161	-0.178532
ENSG00000093144	-0.178233
ENSG00000155760	-0.17823
ENSG00000082805	-0.178227
ENSG00000004700	-0.177884
ENSG00000077254	-0.177834
ENSG00000121210	-0.177791
ENSG00000171224	-0.17777
ENSG00000266173	-0.177539
ENSG00000085415	-0.177356
ENSG00000185156	-0.177341
ENSG00000186566	-0.177034
ENSG00000171532	-0.176952
ENSG00000143228	-0.176865
ENSG00000078177	-0.176855
ENSG00000135837	-0.17666
ENSG00000132646	-0.176622
ENSG00000241553	-0.176483
ENSG00000113048	-0.176117
ENSG00000140853	-0.176059
ENSG00000132549	-0.175962
ENSG00000121579	-0.175876
ENSG00000123131	-0.175869
ENSG00000160075	-0.175617
ENSG00000010244	-0.175547
ENSG00000155313	-0.175477
ENSG00000147133	-0.175345
ENSG00000121766	-0.17527
ENSG00000133101	-0.175238
ENSG00000185480	-0.175207
ENSG00000095485	-0.175071
ENSG00000138031	-0.175018
ENSG00000186260	-0.175
ENSG00000169019	-0.17496
ENSG00000069943	-0.174808
ENSG00000177426	-0.17474
ENSG00000186522	-0.174556
ENSG00000197965	-0.174344
ENSG00000121621	-0.174273
ENSG00000111348	-0.174224
ENSG00000119138	-0.174163
ENSG00000123600	-0.174037
ENSG00000176170	-0.174035
ENSG00000125107	-0.174
ENSG00000104517	-0.1738
ENSG00000152818	-0.173759
ENSG00000077232	-0.173753
ENSG00000161692	-0.173742
ENSG00000134291	-0.17359
ENSG00000179295	-0.173476
ENSG00000107201	-0.173457
ENSG00000152402	-0.173371
ENSG00000114120	-0.173314
ENSG00000007202	-0.173219
ENSG00000135316	-0.173201
ENSG00000132294	-0.173122
ENSG00000076382	-0.17308
ENSG00000134375	-0.172938
ENSG00000119906	-0.17289
ENSG00000183780	-0.17283
ENSG00000131470	-0.172614
ENSG00000162437	-0.17261
ENSG00000123444	-0.172608
ENSG00000155097	-0.172592
ENSG00000137842	-0.172552
ENSG00000143493	-0.172545
ENSG00000150782	-0.172345
ENSG00000183963	-0.172313
ENSG00000131374	-0.172222
ENSG00000166979	-0.172184
ENSG00000152558	-0.172143
ENSG00000035681	-0.172106
ENSG00000163041	-0.172065
ENSG00000138744	-0.172034
ENSG00000132323	-0.171957
ENSG00000100600	-0.171944
ENSG00000155363	-0.171933
ENSG00000091009	-0.171536
ENSG00000242779	-0.171536
ENSG00000153132	-0.171532
ENSG00000185624	-0.171494
ENSG00000180185	-0.171392
ENSG00000111490	-0.171346
ENSG00000109618	-0.171312
ENSG00000101574	-0.171235
ENSG00000168137	-0.171165
ENSG00000102904	-0.171143
ENSG00000180263	-0.171069
ENSG00000152457	-0.170959
ENSG00000157542	-0.170871
ENSG00000118965	-0.170867
ENSG00000278311	-0.170829
ENSG00000169193	-0.170819
ENSG00000144681	-0.170809
ENSG00000197119	-0.170794
ENSG00000170633	-0.170722
ENSG00000117228	-0.170691
ENSG00000138111	-0.170531
ENSG00000177683	-0.170482
ENSG00000168779	-0.170428
ENSG00000143494	-0.170379
ENSG00000168538	-0.170356
ENSG00000124787	-0.170319
ENSG00000265808	-0.170203
ENSG00000107625	-0.1702
ENSG00000204086	-0.170142
ENSG00000146376	-0.17005
ENSG00000166377	-0.170009
ENSG00000135540	-0.169807
ENSG00000183853	-0.169769
ENSG00000198169	-0.1697
ENSG00000197362	-0.169596
ENSG00000122484	-0.169547
ENSG00000152620	-0.169544
ENSG00000107669	-0.169466
ENSG00000175768	-0.169408
ENSG00000185963	-0.169331
ENSG00000104320	-0.169258
ENSG00000172115	-0.169217
ENSG00000109586	-0.16891
ENSG00000114315	-0.168504
ENSG00000100614	-0.168465
ENSG00000173041	-0.168423
ENSG00000126603	-0.168414
ENSG00000137807	-0.168302
ENSG00000204186	-0.168256
ENSG00000134057	-0.168089
ENSG00000131016	-0.168009
ENSG00000051180	-0.167928
ENSG00000146909	-0.1679
ENSG00000198961	-0.167871
ENSG00000180628	-0.16781
ENSG00000152939	-0.167742
ENSG00000153898	-0.167552
ENSG00000144283	-0.167427
ENSG00000102471	-0.16738
ENSG00000165119	-0.167305
ENSG00000035499	-0.167253
ENSG00000104870	-0.16724
ENSG00000175785	-0.167182
ENSG00000155380	-0.167182
ENSG00000139746	-0.167135
ENSG00000204703	-0.166982
ENSG00000120675	-0.166934
ENSG00000164038	-0.166889
ENSG00000167104	-0.166814
ENSG00000159200	-0.166619
ENSG00000179583	-0.166617
ENSG00000171617	-0.166533
ENSG00000073803	-0.166506
ENSG00000197024	-0.166476
ENSG00000171960	-0.166431
ENSG00000029363	-0.166382
ENSG00000133704	-0.166193
ENSG00000116667	-0.166058
ENSG00000147124	-0.166042
ENSG00000112234	-0.165999
ENSG00000196465	-0.165914
ENSG00000133030	-0.165878
ENSG00000165102	-0.165761
ENSG00000163947	-0.165728
ENSG00000216306	-0.165708
ENSG00000119685	-0.165642
ENSG00000137656	-0.165629
ENSG00000189241	-0.165541
ENSG00000048991	-0.165332
ENSG00000144642	-0.16532
ENSG00000136999	-0.165262
ENSG00000138794	-0.16522
ENSG00000124207	-0.165166
ENSG00000067715	-0.16508
ENSG00000114956	-0.165067
ENSG00000164074	-0.164917
ENSG00000141258	-0.164912
ENSG00000157445	-0.164888
ENSG00000155269	-0.164804
ENSG00000183098	-0.164801
ENSG00000119915	-0.164724
ENSG00000157193	-0.164639
ENSG00000233355	-0.16456
ENSG00000066777	-0.164398
ENSG00000178665	-0.164373
ENSG00000249915	-0.164369
ENSG00000090924	-0.164321
ENSG00000163735	-0.164205
ENSG00000136273	-0.164097
ENSG00000147036	-0.164053
ENSG00000113712	-0.163897
ENSG00000174720	-0.163643
ENSG00000151572	-0.163609
ENSG00000131351	-0.163559
ENSG00000001084	-0.163552
ENSG00000189180	-0.163539
ENSG00000159882	-0.163505
ENSG00000146842	-0.163459
ENSG00000196243	-0.163409
ENSG00000173276	-0.16311
ENSG00000092203	-0.163044
ENSG00000107796	-0.163001
ENSG00000181751	-0.162928
ENSG00000140632	-0.162881
ENSG00000125823	-0.162788
ENSG00000172209	-0.162682
ENSG00000162702	-0.162482
ENSG00000130589	-0.162426
ENSG00000205758	-0.162404
ENSG00000030066	-0.162393
ENSG00000118412	-0.162391
ENSG00000183091	-0.162353
ENSG00000138443	-0.162331
ENSG00000142494	-0.162246
ENSG00000197372	-0.162061
ENSG00000108091	-0.16205
ENSG00000157184	-0.162015
ENSG00000159256	-0.161977
ENSG00000005249	-0.161939
ENSG00000120278	-0.161939
ENSG00000127252	-0.161646
ENSG00000137145	-0.161542
ENSG00000108439	-0.161541
ENSG00000174106	-0.161486
ENSG00000120662	-0.16129
ENSG00000177143	-0.161128
ENSG00000137288	-0.161105
ENSG00000104824	-0.160859
[truncated: 12,285 more rows]

## Sheet: c) Selbach_2008_miR-155_OE
Gene expression fold-changes for hsa-miR-155-5p transfection experiment in HeLa cells (microarrays), utilized in Figure 5a and Figure 7d.
Ensembl Gene ID	Log2FC
ENSG00000108953	-4.45652
ENSG00000086598	-3.65864
ENSG00000135392	-2.924
ENSG00000163347	-2.85464
ENSG00000073921	-2.79159
ENSG00000135333	-2.74435
ENSG00000102935	-2.73808
ENSG00000119392	-2.71355
ENSG00000046604	-2.70736
ENSG00000197614	-2.6989
ENSG00000049245	-2.67107
ENSG00000120738	-2.46663
ENSG00000149591	-2.45808
ENSG00000058262	-2.43756
ENSG00000244005	-2.42264
ENSG00000147955	-2.38112
ENSG00000148229	-2.37055
ENSG00000197601	-2.35848
ENSG00000118523	-2.34049
ENSG00000132507	-2.33912
ENSG00000130309	-2.33639
ENSG00000135002	-2.3097
ENSG00000174738	-2.2784
ENSG00000145604	-2.27618
ENSG00000105976	-2.27207
ENSG00000137076	-2.22056
ENSG00000130725	-2.19315
ENSG00000145623	-2.18339
ENSG00000168765	-2.17351
ENSG00000067955	-2.1669
ENSG00000088832	-2.13416
ENSG00000185624	-2.12174
ENSG00000137801	-2.11552
ENSG00000168439	-2.10923
ENSG00000120156	-2.10545
ENSG00000182890	-2.09883
ENSG00000198673	-2.09732
ENSG00000163577	-2.09358
ENSG00000086062	-2.06742
ENSG00000163993	-2.04679
ENSG00000120656	-2.04409
ENSG00000178776	-2.00914
ENSG00000145431	-2.00633
ENSG00000141668	-2.00011
ENSG00000140092	-1.99633
ENSG00000165410	-1.99374
ENSG00000178209	-1.98599
ENSG00000170345	-1.98426
ENSG00000129038	-1.97811
ENSG00000141522	-1.97783
ENSG00000139292	-1.92541
ENSG00000075618	-1.92431
ENSG00000106772	-1.91739
ENSG00000142871	-1.91412
ENSG00000204673	-1.89588
ENSG00000075223	-1.89357
ENSG00000177674	-1.89128
ENSG00000119125	-1.88195
ENSG00000138356	-1.87469
ENSG00000135549	-1.87233
ENSG00000179104	-1.85346
ENSG00000177889	-1.83818
ENSG00000022267	-1.83542
ENSG00000100401	-1.83493
ENSG00000101935	-1.83244
ENSG00000092531	-1.83117
ENSG00000151239	-1.82432
ENSG00000117868	-1.82355
ENSG00000147883	-1.80761
ENSG00000078098	-1.80029
ENSG00000124222	-1.79011
ENSG00000067560	-1.77824
ENSG00000121966	-1.77515
ENSG00000128595	-1.77493
ENSG00000205155	-1.77256
ENSG00000130803	-1.76824
ENSG00000186847	-1.76429
ENSG00000111907	-1.7605
ENSG00000172575	-1.75091
ENSG00000116406	-1.75007
ENSG00000141510	-1.74614
ENSG00000263001	-1.73203
ENSG00000184838	-1.70647
ENSG00000148700	-1.70443
ENSG00000137710	-1.6991
ENSG00000105829	-1.69872
ENSG00000135069	-1.69427
ENSG00000186130	-1.68432
ENSG00000117335	-1.68236
ENSG00000134352	-1.67318
ENSG00000107984	-1.67024
ENSG00000147874	-1.66967
ENSG00000165072	-1.66741
ENSG00000164535	-1.66648
ENSG00000055208	-1.66508
ENSG00000185722	-1.65872
ENSG00000164442	-1.6563
ENSG00000074800	-1.64681
ENSG00000096384	-1.64502
ENSG00000168615	-1.63121
ENSG00000111452	-1.61288
ENSG00000015171	-1.6123
ENSG00000150782	-1.61064
ENSG00000152804	-1.60039
ENSG00000169583	-1.59908
ENSG00000011426	-1.59809
ENSG00000074695	-1.59808
ENSG00000154162	-1.59333
ENSG00000068383	-1.58074
ENSG00000109790	-1.57959
ENSG00000175832	-1.57113
ENSG00000136869	-1.56991
ENSG00000211445	-1.56687
ENSG00000130227	-1.56323
ENSG00000136888	-1.55565
ENSG00000011485	-1.55402
ENSG00000164347	-1.5532
ENSG00000116095	-1.55077
ENSG00000160691	-1.54856
ENSG00000067167	-1.52894
ENSG00000185963	-1.52636
ENSG00000147852	-1.5254
ENSG00000167977	-1.52339
ENSG00000117525	-1.52198
ENSG00000185483	-1.52046
ENSG00000117906	-1.51664
ENSG00000172270	-1.51565
ENSG00000123610	-1.51354
ENSG00000166881	-1.50268
ENSG00000141380	-1.49628
ENSG00000154511	-1.49335
ENSG00000152558	-1.48703
ENSG00000174574	-1.48683
ENSG00000104626	-1.48585
ENSG00000125968	-1.48004
ENSG00000170852	-1.47554
ENSG00000182087	-1.44192
ENSG00000137575	-1.43625
ENSG00000141424	-1.43548
ENSG00000153714	-1.42743
ENSG00000175348	-1.42402
ENSG00000101888	-1.42214
ENSG00000163291	-1.42206
ENSG00000196517	-1.41955
ENSG00000198363	-1.41269
ENSG00000118898	-1.41173
ENSG00000130311	-1.40625
ENSG00000115762	-1.40596
ENSG00000135334	-1.40475
ENSG00000150093	-1.40428
ENSG00000164099	-1.40284
ENSG00000085449	-1.40127
ENSG00000106771	-1.40076
ENSG00000166888	-1.40029
ENSG00000114030	-1.39489
ENSG00000112759	-1.38681
ENSG00000164924	-1.38224
ENSG00000078401	-1.38223
ENSG00000127947	-1.36637
ENSG00000141219	-1.36244
ENSG00000155097	-1.36218
ENSG00000159840	-1.36147
ENSG00000186591	-1.35492
ENSG00000164144	-1.35304
ENSG00000235989	-1.35056
ENSG00000196730	-1.34705
ENSG00000185236	-1.34593
ENSG00000144034	-1.34561
ENSG00000082482	-1.34523
ENSG00000117519	-1.34513
ENSG00000159200	-1.34457
ENSG00000166483	-1.34346
ENSG00000011405	-1.34248
ENSG00000082213	-1.33894
ENSG00000060688	-1.33827
ENSG00000100711	-1.33762
ENSG00000162407	-1.33639
ENSG00000167193	-1.33594
ENSG00000169684	-1.33413
ENSG00000070610	-1.32979
ENSG00000133818	-1.32979
ENSG00000196950	-1.32943
ENSG00000092969	-1.32523
ENSG00000117362	-1.32457
ENSG00000169604	-1.32022
ENSG00000056586	-1.3179
ENSG00000177469	-1.31635
ENSG00000167460	-1.31526
ENSG00000183691	-1.31308
ENSG00000136636	-1.30958
ENSG00000100201	-1.30713
ENSG00000091542	-1.30674
ENSG00000122482	-1.30621
ENSG00000163349	-1.30581
ENSG00000125354	-1.29904
ENSG00000169252	-1.29722
ENSG00000115414	-1.29707
ENSG00000091527	-1.2932
ENSG00000072415	-1.29206
ENSG00000224531	-1.29085
ENSG00000133119	-1.2867
ENSG00000183283	-1.28463
ENSG00000261801	-1.28357
ENSG00000112210	-1.27802
ENSG00000243232	-1.27725
ENSG00000134107	-1.27555
ENSG00000277443	-1.27526
ENSG00000104549	-1.27378
ENSG00000143622	-1.27378
ENSG00000144381	-1.27257
ENSG00000148346	-1.27156
ENSG00000166851	-1.27044
ENSG00000113719	-1.27001
ENSG00000128567	-1.26484
ENSG00000101670	-1.26424
ENSG00000176720	-1.26037
ENSG00000171055	-1.25643
ENSG00000153904	-1.25558
ENSG00000158796	-1.25499
ENSG00000006327	-1.25491
ENSG00000096060	-1.25483
ENSG00000104341	-1.25452
ENSG00000158710	-1.2539
ENSG00000057019	-1.25072
ENSG00000116350	-1.25043
ENSG00000143878	-1.2469
ENSG00000092820	-1.24446
ENSG00000117143	-1.24095
ENSG00000145569	-1.23939
ENSG00000038382	-1.23912
ENSG00000163017	-1.2373
ENSG00000008517	-1.23592
ENSG00000127022	-1.2347
ENSG00000113658	-1.23312
ENSG00000147862	-1.23016
ENSG00000166068	-1.22993
ENSG00000147676	-1.22972
ENSG00000112079	-1.22783
ENSG00000117862	-1.22647
ENSG00000124217	-1.22037
ENSG00000072756	-1.21764
ENSG00000089159	-1.21642
ENSG00000108946	-1.21586
ENSG00000164930	-1.21562
ENSG00000089053	-1.21546
ENSG00000126821	-1.21099
ENSG00000132002	-1.21081
ENSG00000108443	-1.20862
ENSG00000076554	-1.20433
ENSG00000125398	-1.20308
ENSG00000108406	-1.20202
ENSG00000080503	-1.20103
ENSG00000166949	-1.20061
ENSG00000144566	-1.20021
ENSG00000024526	-1.19996
ENSG00000211448	-1.19682
ENSG00000136997	-1.19483
ENSG00000106049	-1.19005
ENSG00000101608	-1.18907
ENSG00000173914	-1.18826
ENSG00000147140	-1.18769
ENSG00000139146	-1.18763
ENSG00000166889	-1.1845
ENSG00000146648	-1.18289
ENSG00000169925	-1.18228
ENSG00000122068	-1.18195
ENSG00000142230	-1.1812
ENSG00000178531	-1.18086
ENSG00000166130	-1.17963
ENSG00000108106	-1.17822
ENSG00000167671	-1.17755
ENSG00000185591	-1.17752
ENSG00000112414	-1.17735
ENSG00000112531	-1.17652
ENSG00000182809	-1.17585
ENSG00000071127	-1.17407
ENSG00000136044	-1.17311
ENSG00000169851	-1.17123
ENSG00000145495	-1.16095
ENSG00000116285	-1.16015
ENSG00000112110	-1.15883
ENSG00000152056	-1.1585
ENSG00000088930	-1.15831
ENSG00000163110	-1.1564
ENSG00000100216	-1.15542
ENSG00000115419	-1.15392
ENSG00000122694	-1.1504
ENSG00000143355	-1.14849
ENSG00000163930	-1.14728
ENSG00000103495	-1.14647
ENSG00000029364	-1.14436
ENSG00000137822	-1.14254
ENSG00000174442	-1.13842
ENSG00000139793	-1.13067
ENSG00000125726	-1.12795
ENSG00000104267	-1.12767
ENSG00000170270	-1.12451
ENSG00000175305	-1.12352
ENSG00000121931	-1.12342
ENSG00000116688	-1.12216
ENSG00000172572	-1.11825
ENSG00000112715	-1.11735
ENSG00000073008	-1.11644
ENSG00000103855	-1.10862
ENSG00000106853	-1.10846
ENSG00000097007	-1.10691
ENSG00000143753	-1.1047
ENSG00000131473	-1.1044
ENSG00000106714	-1.10308
ENSG00000169679	-1.10292
ENSG00000171867	-1.1029
ENSG00000175063	-1.10182
ENSG00000133997	-1.09993
ENSG00000138758	-1.09874
ENSG00000196850	-1.09739
ENSG00000113083	-1.09605
ENSG00000145246	-1.0957
ENSG00000076356	-1.09457
ENSG00000111799	-1.09411
ENSG00000131375	-1.09335
ENSG00000164292	-1.08992
ENSG00000106367	-1.08675
ENSG00000033178	-1.08667
ENSG00000133935	-1.08627
ENSG00000081087	-1.08552
ENSG00000196781	-1.08452
ENSG00000166226	-1.08242
ENSG00000090054	-1.08197
ENSG00000104219	-1.08152
ENSG00000085365	-1.0814
ENSG00000170606	-1.0808
ENSG00000126247	-1.08009
ENSG00000079841	-1.07905
ENSG00000125257	-1.07792
ENSG00000115363	-1.07706
ENSG00000152601	-1.07573
ENSG00000040633	-1.07436
ENSG00000166340	-1.07352
ENSG00000129116	-1.06963
ENSG00000071539	-1.06925
ENSG00000064195	-1.06557
ENSG00000100345	-1.06388
ENSG00000138771	-1.06335
ENSG00000102931	-1.06306
ENSG00000120063	-1.06199
ENSG00000162889	-1.06167
ENSG00000073417	-1.06063
ENSG00000113282	-1.06002
ENSG00000088325	-1.05952
ENSG00000247626	-1.05665
ENSG00000064961	-1.05484
ENSG00000147454	-1.05394
ENSG00000142657	-1.05317
ENSG00000115827	-1.05277
ENSG00000161714	-1.04939
ENSG00000047932	-1.04819
ENSG00000162616	-1.04818
ENSG00000198677	-1.04678
ENSG00000164176	-1.04653
ENSG00000065357	-1.045
ENSG00000159461	-1.04465
ENSG00000105810	-1.04389
ENSG00000198176	-1.04385
ENSG00000148154	-1.04335
ENSG00000198431	-1.04227
ENSG00000105402	-1.04136
ENSG00000124098	-1.03981
ENSG00000162614	-1.03966
ENSG00000113456	-1.03962
ENSG00000127324	-1.03942
ENSG00000081052	-1.03932
ENSG00000075624	-1.03892
ENSG00000010278	-1.03714
ENSG00000243444	-1.03591
ENSG00000109572	-1.03427
ENSG00000203805	-1.03046
ENSG00000138685	-1.03031
ENSG00000130147	-1.03029
ENSG00000130119	-1.02926
ENSG00000165506	-1.02618
ENSG00000218739	-1.02527
ENSG00000150625	-1.02398
ENSG00000139921	-1.02275
ENSG00000102271	-1.02248
ENSG00000067798	-1.02022
ENSG00000127314	-1.01932
ENSG00000113712	-1.01741
ENSG00000163932	-1.01736
ENSG00000105699	-1.0172
ENSG00000134278	-1.01421
ENSG00000130827	-1.01272
ENSG00000108774	-1.01093
ENSG00000136937	-1.01084
ENSG00000136840	-1.0089
ENSG00000125730	-1.00834
ENSG00000110422	-1.00778
ENSG00000008282	-1.00737
ENSG00000171865	-1.00688
ENSG00000135457	-1.00664
ENSG00000138760	-1.00551
ENSG00000107262	-1.0052
ENSG00000068615	-1.00517
ENSG00000163558	-1.00471
ENSG00000073712	-1.00398
ENSG00000026508	-1.00387
ENSG00000183496	-1.0031
ENSG00000113595	-1.0031
ENSG00000101447	-1.00176
ENSG00000160113	-1.0008
ENSG00000084234	-1.00045
ENSG00000136244	-0.999174
ENSG00000215301	-0.999172
ENSG00000254004	-0.996871
ENSG00000105835	-0.996239
ENSG00000101384	-0.992585
ENSG00000173698	-0.991897
ENSG00000145703	-0.990916
ENSG00000088038	-0.990638
ENSG00000082212	-0.989612
ENSG00000139278	-0.989228
ENSG00000166181	-0.988484
ENSG00000066777	-0.988125
ENSG00000132470	-0.98739
ENSG00000148672	-0.985413
ENSG00000183684	-0.984331
ENSG00000171617	-0.984065
ENSG00000173039	-0.98334
ENSG00000003056	-0.978482
ENSG00000112062	-0.974417
ENSG00000065325	-0.973883
ENSG00000133657	-0.972854
ENSG00000128283	-0.972367
ENSG00000166233	-0.972331
ENSG00000257923	-0.971077
ENSG00000135387	-0.97057
ENSG00000100473	-0.970424
ENSG00000150051	-0.970342
ENSG00000101843	-0.970027
ENSG00000164951	-0.96989
ENSG00000159346	-0.969387
ENSG00000181904	-0.96829
ENSG00000129474	-0.967953
ENSG00000185122	-0.965785
ENSG00000135341	-0.965104
ENSG00000130449	-0.964605
ENSG00000112245	-0.962705
ENSG00000105993	-0.962696
ENSG00000084764	-0.962534
ENSG00000108312	-0.961569
ENSG00000213626	-0.961243
ENSG00000113594	-0.960281
ENSG00000140416	-0.96015
ENSG00000169045	-0.959393
ENSG00000241962	-0.958794
ENSG00000135018	-0.958789
ENSG00000112312	-0.958531
ENSG00000115963	-0.957573
ENSG00000136875	-0.956322
ENSG00000085719	-0.954745
ENSG00000157483	-0.953972
ENSG00000114854	-0.95372
ENSG00000156136	-0.953555
ENSG00000096968	-0.952086
ENSG00000111145	-0.951438
ENSG00000126767	-0.950297
ENSG00000137845	-0.949029
ENSG00000136802	-0.948692
ENSG00000137124	-0.948633
ENSG00000105223	-0.946396
ENSG00000104164	-0.946258
ENSG00000159921	-0.946223
ENSG00000204177	-0.944807
ENSG00000034677	-0.944513
ENSG00000196230	-0.944228
ENSG00000143398	-0.944102
ENSG00000143337	-0.943653
ENSG00000095485	-0.942932
ENSG00000060749	-0.939304
ENSG00000175895	-0.937474
ENSG00000132964	-0.936616
ENSG00000107560	-0.936201
ENSG00000113389	-0.934489
ENSG00000100030	-0.934388
ENSG00000170113	-0.934216
ENSG00000100852	-0.934017
ENSG00000081154	-0.933714
ENSG00000198924	-0.93322
ENSG00000164164	-0.932865
ENSG00000055070	-0.932535
ENSG00000103342	-0.930094
ENSG00000010017	-0.930047
ENSG00000155508	-0.929272
ENSG00000164985	-0.928733
ENSG00000063587	-0.928665
ENSG00000123374	-0.926887
ENSG00000072274	-0.923508
ENSG00000185697	-0.922065
ENSG00000175445	-0.921333
ENSG00000125753	-0.92122
ENSG00000148341	-0.92023
ENSG00000169813	-0.918814
ENSG00000171310	-0.918049
ENSG00000144401	-0.917859
ENSG00000100227	-0.915951
ENSG00000198890	-0.915577
ENSG00000105568	-0.914343
ENSG00000065243	-0.913124
ENSG00000147650	-0.911139
ENSG00000113231	-0.911015
ENSG00000148090	-0.910875
ENSG00000173068	-0.910448
ENSG00000177426	-0.910081
ENSG00000105401	-0.907637
ENSG00000109171	-0.906875
ENSG00000114698	-0.906865
ENSG00000189337	-0.906461
ENSG00000179546	-0.906278
ENSG00000145817	-0.90437
ENSG00000188647	-0.90364
ENSG00000002586	-0.903327
ENSG00000163513	-0.90209
ENSG00000115540	-0.901663
ENSG00000141404	-0.900402
ENSG00000106991	-0.898703
ENSG00000172354	-0.898107
ENSG00000109929	-0.897785
ENSG00000104805	-0.897164
ENSG00000151693	-0.895587
ENSG00000048544	-0.894808
ENSG00000148943	-0.894491
ENSG00000089818	-0.894126
ENSG00000123575	-0.892034
ENSG00000181788	-0.891796
ENSG00000008394	-0.891331
ENSG00000182752	-0.891164
ENSG00000177311	-0.890824
ENSG00000198356	-0.890749
ENSG00000147601	-0.890032
ENSG00000008294	-0.889628
ENSG00000170312	-0.886053
ENSG00000137767	-0.885787
ENSG00000131844	-0.885074
ENSG00000175216	-0.88497
ENSG00000026103	-0.884546
ENSG00000165282	-0.880943
ENSG00000142949	-0.88021
ENSG00000130338	-0.879751
ENSG00000142669	-0.879236
ENSG00000106688	-0.878942
ENSG00000143363	-0.877849
ENSG00000171033	-0.877295
ENSG00000182979	-0.875819
ENSG00000142089	-0.875678
ENSG00000122741	-0.875138
ENSG00000014123	-0.874068
ENSG00000213160	-0.873955
ENSG00000108691	-0.873431
ENSG00000198740	-0.873164
ENSG00000234608	-0.872649
ENSG00000105825	-0.870341
ENSG00000141934	-0.869665
ENSG00000101335	-0.86749
ENSG00000120756	-0.866937
ENSG00000116815	-0.866744
ENSG00000160219	-0.866284
ENSG00000138119	-0.866272
ENSG00000111540	-0.86561
ENSG00000166170	-0.86516
ENSG00000138386	-0.864643
ENSG00000110218	-0.863682
ENSG00000166845	-0.863427
ENSG00000204149	-0.86329
ENSG00000100038	-0.862941
ENSG00000149257	-0.862751
ENSG00000106415	-0.862711
ENSG00000078403	-0.862471
ENSG00000117114	-0.861192
ENSG00000101220	-0.860376
ENSG00000133703	-0.85976
ENSG00000143537	-0.858121
ENSG00000030066	-0.857827
ENSG00000086475	-0.857061
ENSG00000080815	-0.856971
ENSG00000170425	-0.856607
ENSG00000163814	-0.856409
ENSG00000137312	-0.855029
ENSG00000167601	-0.853646
ENSG00000101266	-0.852971
ENSG00000180370	-0.852376
ENSG00000113328	-0.851645
ENSG00000073464	-0.851412
ENSG00000132854	-0.850507
ENSG00000142731	-0.850126
ENSG00000117751	-0.849961
ENSG00000115415	-0.849251
ENSG00000136068	-0.848819
ENSG00000121957	-0.848373
ENSG00000116670	-0.847545
ENSG00000134294	-0.846502
ENSG00000176018	-0.845746
ENSG00000128833	-0.843898
ENSG00000196312	-0.843359
ENSG00000095383	-0.841645
ENSG00000196712	-0.841443
ENSG00000150764	-0.841401
ENSG00000100528	-0.84097
ENSG00000121390	-0.84055
ENSG00000115163	-0.839914
ENSG00000168297	-0.838965
ENSG00000172757	-0.838666
ENSG00000144746	-0.837918
ENSG00000163249	-0.837854
ENSG00000086102	-0.837378
ENSG00000147649	-0.837015
ENSG00000101079	-0.836428
ENSG00000092140	-0.835749
ENSG00000204435	-0.834317
ENSG00000101367	-0.833779
ENSG00000104853	-0.832364
ENSG00000077549	-0.83227
ENSG00000146457	-0.830251
ENSG00000157216	-0.830057
ENSG00000063244	-0.830009
ENSG00000143924	-0.82998
ENSG00000188293	-0.829322
ENSG00000185989	-0.82807
ENSG00000136450	-0.827617
ENSG00000072803	-0.82521
ENSG00000133028	-0.825006
ENSG00000143079	-0.82473
ENSG00000107175	-0.824169
ENSG00000066044	-0.823898
ENSG00000152332	-0.823732
ENSG00000173264	-0.823465
ENSG00000122863	-0.82214
ENSG00000145780	-0.821851
ENSG00000186017	-0.821471
ENSG00000115232	-0.820714
ENSG00000104695	-0.820704
ENSG00000108010	-0.820426
ENSG00000164161	-0.819143
ENSG00000166147	-0.818868
ENSG00000089220	-0.818833
ENSG00000121579	-0.818461
ENSG00000121895	-0.818393
ENSG00000113657	-0.817974
ENSG00000260735	-0.81718
ENSG00000121879	-0.814676
ENSG00000125814	-0.812989
ENSG00000261150	-0.812085
ENSG00000133393	-0.811845
ENSG00000156860	-0.811109
ENSG00000134910	-0.810782
ENSG00000115738	-0.81065
ENSG00000164045	-0.808844
ENSG00000066117	-0.808159
ENSG00000212864	-0.807671
ENSG00000224470	-0.807483
ENSG00000103642	-0.807132
ENSG00000130939	-0.805865
ENSG00000140471	-0.805236
ENSG00000048828	-0.804593
ENSG00000109220	-0.80247
ENSG00000090447	-0.800707
ENSG00000163171	-0.799901
ENSG00000163785	-0.798976
ENSG00000101160	-0.798657
ENSG00000099810	-0.798381
ENSG00000112992	-0.798076
ENSG00000154473	-0.794211
ENSG00000138071	-0.793782
ENSG00000198763	-0.793023
ENSG00000163661	-0.792994
ENSG00000145868	-0.792925
ENSG00000152518	-0.792038
ENSG00000177425	-0.791778
ENSG00000188529	-0.790893
ENSG00000155545	-0.790145
ENSG00000169967	-0.790131
ENSG00000163931	-0.789263
ENSG00000086712	-0.78843
ENSG00000111911	-0.788352
ENSG00000172057	-0.788277
ENSG00000159335	-0.787739
ENSG00000170291	-0.787339
ENSG00000180447	-0.786633
ENSG00000159176	-0.786447
ENSG00000112282	-0.786259
ENSG00000083720	-0.785389
ENSG00000148481	-0.785291
ENSG00000241685	-0.784657
ENSG00000118260	-0.783597
ENSG00000160551	-0.782798
ENSG00000145147	-0.78249
ENSG00000106366	-0.782152
ENSG00000065054	-0.782008
ENSG00000118985	-0.781756
ENSG00000109519	-0.781276
ENSG00000070367	-0.781036
ENSG00000106615	-0.78059
ENSG00000147224	-0.778923
ENSG00000119314	-0.778906
ENSG00000162704	-0.778243
ENSG00000111897	-0.777613
ENSG00000129353	-0.777557
ENSG00000130713	-0.776458
ENSG00000101452	-0.773891
ENSG00000196196	-0.77354
ENSG00000138772	-0.773237
ENSG00000125945	-0.77236
ENSG00000211455	-0.770483
ENSG00000149480	-0.769848
ENSG00000274487	-0.769371
ENSG00000139289	-0.769222
ENSG00000172819	-0.769217
ENSG00000185247	-0.768412
ENSG00000109046	-0.768299
ENSG00000166016	-0.768199
ENSG00000013306	-0.768032
ENSG00000134986	-0.767585
ENSG00000160285	-0.766924
ENSG00000255112	-0.766906
ENSG00000213024	-0.766392
ENSG00000280798	-0.766339
ENSG00000198791	-0.766166
ENSG00000196715	-0.765933
ENSG00000152700	-0.765402
ENSG00000154839	-0.764742
ENSG00000168385	-0.764709
ENSG00000070882	-0.764619
ENSG00000170677	-0.764394
ENSG00000072364	-0.764366
ENSG00000077942	-0.764207
ENSG00000146373	-0.763697
ENSG00000167232	-0.762719
ENSG00000131558	-0.762715
ENSG00000129255	-0.761881
ENSG00000182836	-0.761187
ENSG00000257621	-0.760919
ENSG00000281649	-0.76036
ENSG00000154734	-0.759808
ENSG00000163320	-0.758908
ENSG00000119396	-0.758641
ENSG00000113048	-0.758568
ENSG00000135821	-0.758344
ENSG00000139926	-0.758103
ENSG00000132017	-0.757808
ENSG00000086589	-0.757777
ENSG00000120686	-0.756703
ENSG00000144283	-0.756242
ENSG00000196935	-0.7562
ENSG00000074219	-0.755656
ENSG00000153944	-0.755224
ENSG00000198408	-0.755143
ENSG00000176532	-0.754752
ENSG00000164818	-0.754719
ENSG00000164068	-0.754717
ENSG00000175768	-0.754209
ENSG00000140403	-0.753839
ENSG00000163430	-0.75219
ENSG00000165097	-0.751438
ENSG00000118193	-0.751204
ENSG00000112697	-0.750879
ENSG00000087460	-0.749134
ENSG00000126458	-0.748773
ENSG00000174839	-0.748276
ENSG00000078369	-0.747279
ENSG00000136908	-0.747207
ENSG00000151881	-0.746515
ENSG00000248890	-0.745959
ENSG00000163697	-0.745884
ENSG00000226950	-0.745515
ENSG00000198252	-0.745458
ENSG00000147162	-0.745276
ENSG00000162894	-0.743354
ENSG00000130164	-0.742945
ENSG00000196923	-0.742315
ENSG00000100105	-0.741589
ENSG00000165271	-0.741446
ENSG00000205476	-0.741249
ENSG00000174564	-0.740296
ENSG00000198911	-0.739692
ENSG00000139233	-0.739471
ENSG00000107185	-0.739423
ENSG00000172380	-0.739007
ENSG00000107020	-0.737886
ENSG00000107036	-0.736717
ENSG00000037749	-0.736211
ENSG00000214530	-0.735128
ENSG00000198682	-0.734395
ENSG00000128463	-0.734392
ENSG00000151414	-0.734
ENSG00000170540	-0.733797
ENSG00000176396	-0.733591
ENSG00000110092	-0.733553
ENSG00000108854	-0.732611
ENSG00000112972	-0.731963
ENSG00000139618	-0.731541
ENSG00000101460	-0.730715
ENSG00000141425	-0.730693
ENSG00000176890	-0.730633
ENSG00000122126	-0.729865
ENSG00000071051	-0.729262
ENSG00000138757	-0.729186
ENSG00000162521	-0.728104
ENSG00000135845	-0.728
ENSG00000137203	-0.726955
ENSG00000106723	-0.72691
ENSG00000110721	-0.726826
ENSG00000157240	-0.725341
ENSG00000197343	-0.724593
ENSG00000164975	-0.7244
ENSG00000198743	-0.724126
ENSG00000173456	-0.723727
ENSG00000103404	-0.723552
ENSG00000075426	-0.722736
ENSG00000175387	-0.722575
ENSG00000196998	-0.722406
ENSG00000166333	-0.722176
ENSG00000174004	-0.721727
ENSG00000146674	-0.720684
ENSG00000165997	-0.720386
ENSG00000138035	-0.719792
ENSG00000160117	-0.717621
ENSG00000158985	-0.717613
ENSG00000179083	-0.71751
ENSG00000198856	-0.717292
ENSG00000145545	-0.717066
ENSG00000135046	-0.716921
ENSG00000128626	-0.716734
ENSG00000182389	-0.716578
ENSG00000125378	-0.716037
ENSG00000118689	-0.71594
ENSG00000172927	-0.715266
ENSG00000197021	-0.715212
ENSG00000170876	-0.714733
ENSG00000089693	-0.714471
ENSG00000148737	-0.713927
ENSG00000182220	-0.713646
ENSG00000169504	-0.713618
ENSG00000104432	-0.713617
ENSG00000171490	-0.713379
ENSG00000146054	-0.712732
ENSG00000110660	-0.712358
ENSG00000149923	-0.711738
ENSG00000185585	-0.711484
ENSG00000166197	-0.710266
ENSG00000154274	-0.708598
ENSG00000133687	-0.707835
ENSG00000135108	-0.707686
ENSG00000184992	-0.707592
ENSG00000152492	-0.707513
ENSG00000106144	-0.7063
ENSG00000198948	-0.705929
ENSG00000174405	-0.705012
ENSG00000136826	-0.703042
ENSG00000132128	-0.702004
ENSG00000057757	-0.701897
ENSG00000181588	-0.701826
ENSG00000085377	-0.700254
ENSG00000100075	-0.700012
ENSG00000260032	-0.69954
ENSG00000123975	-0.699406
ENSG00000111676	-0.699116
ENSG00000278535	-0.698922
ENSG00000189079	-0.698902
ENSG00000027697	-0.69887
ENSG00000157933	-0.698327
ENSG00000128245	-0.697835
ENSG00000171791	-0.695835
ENSG00000204516	-0.695818
ENSG00000136051	-0.69405
ENSG00000101665	-0.69327
ENSG00000074696	-0.692946
ENSG00000140941	-0.692922
ENSG00000198467	-0.692535
ENSG00000168488	-0.692437
ENSG00000215218	-0.692369
ENSG00000089597	-0.691139
ENSG00000166128	-0.689854
ENSG00000145779	-0.688876
ENSG00000165272	-0.688815
ENSG00000164548	-0.688717
ENSG00000118263	-0.688205
ENSG00000024422	-0.687929
ENSG00000147155	-0.686908
ENSG00000168685	-0.686215
ENSG00000071537	-0.68558
ENSG00000138698	-0.685335
ENSG00000128524	-0.685303
ENSG00000198642	-0.685298
ENSG00000134690	-0.68266
ENSG00000066136	-0.682547
ENSG00000135063	-0.681809
ENSG00000069869	-0.681409
ENSG00000119787	-0.681164
ENSG00000112419	-0.68103
ENSG00000187866	-0.680878
ENSG00000126461	-0.680628
ENSG00000125458	-0.680349
ENSG00000094916	-0.680159
ENSG00000146376	-0.679858
ENSG00000101972	-0.679848
ENSG00000185551	-0.679235
ENSG00000138821	-0.67918
ENSG00000087301	-0.678746
ENSG00000110911	-0.678053
ENSG00000008130	-0.677676
ENSG00000138061	-0.677415
ENSG00000101337	-0.677401
ENSG00000145632	-0.67693
ENSG00000172432	-0.676618
ENSG00000135677	-0.676075
ENSG00000107371	-0.675445
ENSG00000148153	-0.675097
ENSG00000124802	-0.674168
ENSG00000155463	-0.673793
ENSG00000020256	-0.67378
ENSG00000165916	-0.673723
ENSG00000148180	-0.673565
ENSG00000106617	-0.672782
ENSG00000131467	-0.672609
ENSG00000148798	-0.672583
ENSG00000090060	-0.672509
ENSG00000082701	-0.671966
ENSG00000105974	-0.671698
ENSG00000104689	-0.670863
ENSG00000159131	-0.669594
ENSG00000164070	-0.66949
ENSG00000112146	-0.669309
ENSG00000144642	-0.669135
ENSG00000163428	-0.668749
ENSG00000165283	-0.668724
ENSG00000104447	-0.667215
ENSG00000136628	-0.666338
ENSG00000161956	-0.665582
ENSG00000168264	-0.665518
ENSG00000127334	-0.665224
ENSG00000085563	-0.664512
ENSG00000132842	-0.664386
ENSG00000136379	-0.6641
ENSG00000185246	-0.663753
ENSG00000157827	-0.662808
ENSG00000115290	-0.661612
ENSG00000128923	-0.660462
ENSG00000117122	-0.659954
ENSG00000164219	-0.659776
ENSG00000111875	-0.659233
ENSG00000064012	-0.658358
ENSG00000197579	-0.658259
ENSG00000167157	-0.657275
ENSG00000170340	-0.657263
ENSG00000125952	-0.656524
ENSG00000197965	-0.656485
ENSG00000144724	-0.656337
ENSG00000111348	-0.656211
ENSG00000172466	-0.655601
ENSG00000104824	-0.655054
ENSG00000169213	-0.65476
ENSG00000069275	-0.654628
ENSG00000171208	-0.654097
ENSG00000141076	-0.652969
ENSG00000167772	-0.652833
ENSG00000137877	-0.652633
ENSG00000029153	-0.651845
ENSG00000103197	-0.65062
ENSG00000197081	-0.650457
ENSG00000266028	-0.649997
ENSG00000153187	-0.649501
ENSG00000177731	-0.649347
ENSG00000119431	-0.649002
ENSG00000171723	-0.648695
ENSG00000130202	-0.648684
ENSG00000117222	-0.648684
ENSG00000152953	-0.648431
ENSG00000134982	-0.647916
ENSG00000115234	-0.647871
ENSG00000100796	-0.647822
ENSG00000198331	-0.647754
ENSG00000122786	-0.647164
ENSG00000152642	-0.647074
ENSG00000198668	-0.645617
ENSG00000094804	-0.645473
ENSG00000085978	-0.645449
ENSG00000121236	-0.64438
ENSG00000164023	-0.643871
ENSG00000121621	-0.643781
ENSG00000134318	-0.643664
ENSG00000091986	-0.643014
ENSG00000125520	-0.64286
ENSG00000077152	-0.642437
ENSG00000086666	-0.641718
ENSG00000144228	-0.640188
ENSG00000155858	-0.639855
ENSG00000171451	-0.639442
ENSG00000166411	-0.639389
ENSG00000179241	-0.639189
ENSG00000185115	-0.638956
ENSG00000128585	-0.638773
ENSG00000082516	-0.638729
ENSG00000170017	-0.638678
ENSG00000128641	-0.638669
ENSG00000136819	-0.638399
ENSG00000169031	-0.638374
ENSG00000132388	-0.63659
ENSG00000158825	-0.635824
ENSG00000133030	-0.635078
ENSG00000109084	-0.634716
ENSG00000136897	-0.63439
ENSG00000128510	-0.633585
ENSG00000084693	-0.633004
ENSG00000137804	-0.632711
ENSG00000165891	-0.632481
ENSG00000164050	-0.632469
ENSG00000180694	-0.632394
ENSG00000136807	-0.632255
ENSG00000170558	-0.632207
ENSG00000238227	-0.63064
ENSG00000072518	-0.630126
ENSG00000213585	-0.629696
ENSG00000165678	-0.629576
ENSG00000115159	-0.629522
ENSG00000064042	-0.629453
ENSG00000104365	-0.629396
ENSG00000181004	-0.629345
ENSG00000119414	-0.628982
ENSG00000146678	-0.62797
ENSG00000092445	-0.627638
ENSG00000164031	-0.627323
ENSG00000106524	-0.627281
ENSG00000135766	-0.626979
ENSG00000171223	-0.626845
ENSG00000147889	-0.625839
ENSG00000154277	-0.625749
ENSG00000049130	-0.62531
ENSG00000198858	-0.624945
ENSG00000151893	-0.624296
ENSG00000120896	-0.623347
ENSG00000171159	-0.623033
ENSG00000198680	-0.622756
ENSG00000164418	-0.622747
ENSG00000188785	-0.622733
ENSG00000155876	-0.622601
ENSG00000137309	-0.622126
ENSG00000117155	-0.621885
ENSG00000215114	-0.621868
ENSG00000130723	-0.62149
ENSG00000168374	-0.620705
ENSG00000271303	-0.619338
ENSG00000177479	-0.619224
ENSG00000083223	-0.618993
ENSG00000120889	-0.618753
ENSG00000163625	-0.618417
ENSG00000003402	-0.618232
ENSG00000164631	-0.617649
ENSG00000157500	-0.617443
ENSG00000147394	-0.616443
ENSG00000101846	-0.615831
ENSG00000147124	-0.615293
ENSG00000134440	-0.615235
ENSG00000187079	-0.614606
ENSG00000143554	-0.61349
ENSG00000151116	-0.613234
ENSG00000140632	-0.61269
ENSG00000183426	-0.612473
ENSG00000182195	-0.612328
ENSG00000111445	-0.611491
ENSG00000134851	-0.611479
ENSG00000070961	-0.611445
ENSG00000173457	-0.610866
ENSG00000122884	-0.610458
ENSG00000167081	-0.610143
ENSG00000176624	-0.610025
ENSG00000087338	-0.60859
ENSG00000140350	-0.60855
ENSG00000115355	-0.608336
ENSG00000137145	-0.607781
ENSG00000106636	-0.60663
ENSG00000180628	-0.606246
ENSG00000155792	-0.605574
ENSG00000153046	-0.605442
ENSG00000137094	-0.604754
ENSG00000173511	-0.604096
ENSG00000176692	-0.60352
ENSG00000106829	-0.603331
ENSG00000157379	-0.603225
ENSG00000125249	-0.603122
ENSG00000147144	-0.602821
ENSG00000137807	-0.601969
ENSG00000133275	-0.601881
ENSG00000148634	-0.60158
ENSG00000103091	-0.60112
ENSG00000025772	-0.600653
ENSG00000049192	-0.600361
ENSG00000265972	-0.600337
ENSG00000146587	-0.600187
ENSG00000075303	-0.599345
ENSG00000104812	-0.598295
ENSG00000166073	-0.59809
ENSG00000137693	-0.597181
ENSG00000136231	-0.596049
ENSG00000253250	-0.595998
ENSG00000166479	-0.595949
ENSG00000134287	-0.595594
ENSG00000164086	-0.595347
ENSG00000131966	-0.594631
ENSG00000120129	-0.593017
ENSG00000170043	-0.592847
ENSG00000206075	-0.591125
ENSG00000241553	-0.591061
ENSG00000109686	-0.590238
ENSG00000141298	-0.589749
ENSG00000175591	-0.589683
ENSG00000197774	-0.589005
ENSG00000168610	-0.588726
ENSG00000166946	-0.588312
ENSG00000126746	-0.588293
ENSG00000196756	-0.588261
ENSG00000001084	-0.588158
ENSG00000265808	-0.587826
ENSG00000182718	-0.587222
ENSG00000163683	-0.587116
ENSG00000162458	-0.586993
ENSG00000169439	-0.586393
ENSG00000111859	-0.586316
ENSG00000110075	-0.585161
ENSG00000132467	-0.58474
ENSG00000197565	-0.584685
ENSG00000063046	-0.583957
ENSG00000180229	-0.583939
ENSG00000099219	-0.583607
ENSG00000109320	-0.58321
ENSG00000165006	-0.583077
ENSG00000138756	-0.582753
ENSG00000108829	-0.582666
ENSG00000134243	-0.582277
ENSG00000181104	-0.581455
ENSG00000102144	-0.581338
ENSG00000154127	-0.581115
ENSG00000101421	-0.580865
ENSG00000186376	-0.580789
ENSG00000163281	-0.579227
ENSG00000070831	-0.57872
ENSG00000089127	-0.578468
ENSG00000147679	-0.578383
ENSG00000096696	-0.578362
ENSG00000167699	-0.578266
ENSG00000145012	-0.578056
ENSG00000181704	-0.577972
ENSG00000134058	-0.57778
ENSG00000115204	-0.577731
ENSG00000104915	-0.577676
ENSG00000150768	-0.576497
ENSG00000198315	-0.57572
ENSG00000272398	-0.575549
ENSG00000143756	-0.575344
ENSG00000026025	-0.575317
ENSG00000100739	-0.574478
ENSG00000114279	-0.572705
ENSG00000173020	-0.572338
ENSG00000043355	-0.571469
ENSG00000166503	-0.57142
ENSG00000159082	-0.570663
ENSG00000138166	-0.570213
ENSG00000163848	-0.570069
ENSG00000204186	-0.569991
ENSG00000081377	-0.569673
ENSG00000138594	-0.569184
ENSG00000175130	-0.56918
ENSG00000112319	-0.569126
ENSG00000130635	-0.568914
ENSG00000154305	-0.568852
ENSG00000157510	-0.568603
ENSG00000100485	-0.567976
ENSG00000153885	-0.567858
ENSG00000104738	-0.567224
ENSG00000133243	-0.567121
ENSG00000153006	-0.566672
ENSG00000105701	-0.566147
ENSG00000163104	-0.566132
ENSG00000145386	-0.566028
ENSG00000112208	-0.565432
ENSG00000100568	-0.564989
ENSG00000178922	-0.564967
ENSG00000148677	-0.564912
ENSG00000267080	-0.564542
ENSG00000165996	-0.563899
ENSG00000232445	-0.563781
ENSG00000182621	-0.563579
ENSG00000105755	-0.563517
ENSG00000144021	-0.56335
ENSG00000150938	-0.563074
ENSG00000121741	-0.562935
ENSG00000099194	-0.562403
ENSG00000145996	-0.562046
ENSG00000178498	-0.561906
ENSG00000117620	-0.561694
ENSG00000170759	-0.561397
ENSG00000204256	-0.56119
ENSG00000005075	-0.56094
ENSG00000110723	-0.560842
ENSG00000168003	-0.560235
ENSG00000058272	-0.560226
ENSG00000129187	-0.559822
ENSG00000120158	-0.559789
ENSG00000131374	-0.559455
ENSG00000132170	-0.559103
ENSG00000196504	-0.559077
ENSG00000075673	-0.55898
ENSG00000101443	-0.558509
ENSG00000228474	-0.558224
ENSG00000153485	-0.55792
ENSG00000224204	-0.556917
ENSG00000077782	-0.556711
ENSG00000163686	-0.556679
ENSG00000101019	-0.55667
ENSG00000185650	-0.556528
ENSG00000106077	-0.555238
ENSG00000065809	-0.555061
ENSG00000168282	-0.553552
ENSG00000113648	-0.553428
ENSG00000086061	-0.552503
ENSG00000109586	-0.552366
ENSG00000122729	-0.552283
ENSG00000085063	-0.5518
ENSG00000117877	-0.550772
ENSG00000100426	-0.550477
ENSG00000187231	-0.549977
ENSG00000146109	-0.549651
ENSG00000179604	-0.549625
ENSG00000170421	-0.549035
ENSG00000105971	-0.548331
ENSG00000183814	-0.548107
ENSG00000106484	-0.548063
ENSG00000077150	-0.548017
ENSG00000156675	-0.547959
ENSG00000137070	-0.547889
ENSG00000176171	-0.547653
ENSG00000156463	-0.546865
ENSG00000115946	-0.546674
ENSG00000100503	-0.546365
ENSG00000109332	-0.546334
ENSG00000143995	-0.54617
ENSG00000197217	-0.54594
ENSG00000184900	-0.545073
ENSG00000054654	-0.545012
ENSG00000164236	-0.544923
ENSG00000107130	-0.544784
ENSG00000108582	-0.544212
ENSG00000122591	-0.54396
ENSG00000005007	-0.543615
ENSG00000036054	-0.541344
ENSG00000125885	-0.540585
ENSG00000057663	-0.540067
ENSG00000204899	-0.539116
ENSG00000246731	-0.53909
ENSG00000120159	-0.538813
ENSG00000204397	-0.538425
ENSG00000116005	-0.536
ENSG00000170545	-0.535994
ENSG00000119401	-0.535956
ENSG00000198420	-0.5351
ENSG00000145740	-0.534477
ENSG00000004478	-0.534466
ENSG00000130695	-0.534447
ENSG00000116016	-0.534131
ENSG00000144036	-0.533678
ENSG00000111640	-0.532988
ENSG00000183354	-0.532781
ENSG00000112029	-0.531603
ENSG00000109861	-0.531326
ENSG00000131016	-0.53131
ENSG00000084623	-0.530814
ENSG00000116106	-0.530675
ENSG00000136052	-0.530437
ENSG00000160349	-0.530268
ENSG00000159658	-0.529855
ENSG00000182240	-0.529019
ENSG00000197620	-0.528935
ENSG00000075539	-0.5287
ENSG00000183955	-0.528463
ENSG00000163453	-0.528362
ENSG00000108219	-0.527538
ENSG00000126804	-0.527463
ENSG00000211456	-0.527255
ENSG00000221926	-0.526902
ENSG00000065978	-0.52657
ENSG00000120162	-0.526549
ENSG00000116455	-0.526182
ENSG00000136830	-0.526169
ENSG00000077238	-0.526117
ENSG00000128944	-0.525934
ENSG00000185201	-0.525489
ENSG00000153989	-0.52542
ENSG00000204604	-0.52502
ENSG00000069329	-0.524841
ENSG00000169126	-0.524623
ENSG00000137513	-0.524318
ENSG00000197694	-0.523894
ENSG00000010818	-0.523711
ENSG00000165280	-0.523177
ENSG00000203950	-0.523095
ENSG00000150361	-0.522713
ENSG00000107854	-0.522589
ENSG00000111057	-0.52258
ENSG00000049167	-0.522413
ENSG00000185658	-0.521683
ENSG00000231327	-0.521512
ENSG00000179091	-0.52134
ENSG00000158290	-0.520655
ENSG00000081041	-0.520603
ENSG00000156875	-0.520388
ENSG00000166025	-0.5201
ENSG00000175334	-0.520087
ENSG00000168958	-0.520051
ENSG00000152229	-0.519536
ENSG00000170365	-0.519219
ENSG00000146918	-0.519036
ENSG00000114450	-0.518881
ENSG00000140986	-0.518401
ENSG00000107341	-0.518213
ENSG00000120451	-0.51766
ENSG00000120802	-0.516812
ENSG00000171206	-0.516701
ENSG00000149177	-0.516511
ENSG00000166796	-0.515358
ENSG00000163297	-0.515334
ENSG00000155850	-0.515243
ENSG00000123364	-0.514566
ENSG00000107186	-0.514022
ENSG00000099204	-0.514016
ENSG00000154864	-0.512268
ENSG00000103326	-0.511752
ENSG00000167306	-0.511623
ENSG00000102901	-0.511401
ENSG00000240694	-0.511335
ENSG00000129250	-0.511073
ENSG00000121057	-0.511015
ENSG00000152942	-0.510765
ENSG00000122678	-0.510326
ENSG00000116717	-0.509516
ENSG00000143819	-0.509472
ENSG00000164684	-0.509217
ENSG00000259956	-0.508837
ENSG00000099860	-0.508457
ENSG00000133401	-0.508286
ENSG00000179152	-0.507928
ENSG00000143420	-0.50754
ENSG00000107263	-0.507367
ENSG00000079332	-0.506572
ENSG00000137055	-0.506188
ENSG00000100813	-0.50607
ENSG00000140262	-0.50603
ENSG00000259841	-0.505
ENSG00000147133	-0.504935
ENSG00000212978	-0.504771
ENSG00000124702	-0.504386
ENSG00000203706	-0.504367
ENSG00000174233	-0.504273
ENSG00000154310	-0.502975
ENSG00000104691	-0.502675
ENSG00000234284	-0.50263
ENSG00000150403	-0.502617
ENSG00000178761	-0.50193
ENSG00000117036	-0.501273
ENSG00000134531	-0.500943
ENSG00000124380	-0.500519
ENSG00000140526	-0.50051
ENSG00000126457	-0.500393
ENSG00000164889	-0.500046
ENSG00000116212	-0.499007
ENSG00000127616	-0.49804
ENSG00000160131	-0.497948
ENSG00000117713	-0.497697
ENSG00000172840	-0.497415
ENSG00000109787	-0.496885
ENSG00000086189	-0.496744
ENSG00000109184	-0.496613
ENSG00000123908	-0.496588
ENSG00000196159	-0.496505
ENSG00000185215	-0.49646
ENSG00000133328	-0.496075
ENSG00000081386	-0.495604
ENSG00000113645	-0.495456
ENSG00000165672	-0.495282
ENSG00000110171	-0.495211
ENSG00000188725	-0.495012
ENSG00000181019	-0.494136
ENSG00000198860	-0.493558
ENSG00000168938	-0.492973
ENSG00000205726	-0.492298
ENSG00000179454	-0.49217
ENSG00000136158	-0.492023
ENSG00000119318	-0.491173
ENSG00000100644	-0.490457
ENSG00000073754	-0.490203
ENSG00000198795	-0.49003
ENSG00000077458	-0.489819
ENSG00000276023	-0.489693
ENSG00000224743	-0.489499
ENSG00000182963	-0.489354
ENSG00000107957	-0.489116
ENSG00000121210	-0.48881
ENSG00000147905	-0.487927
ENSG00000135862	-0.487872
ENSG00000117139	-0.487741
ENSG00000125304	-0.487659
ENSG00000116514	-0.48693
ENSG00000004455	-0.48687
ENSG00000149136	-0.486506
ENSG00000007038	-0.485322
ENSG00000142599	-0.484961
ENSG00000147471	-0.484828
ENSG00000128908	-0.484447
ENSG00000144355	-0.483785
ENSG00000233980	-0.483663
ENSG00000139163	-0.483202
ENSG00000108823	-0.48288
ENSG00000153179	-0.482729
ENSG00000128989	-0.481228
ENSG00000088387	-0.481132
ENSG00000001167	-0.481
ENSG00000160293	-0.480729
ENSG00000163138	-0.479869
ENSG00000187688	-0.47975
ENSG00000115380	-0.479612
ENSG00000165046	-0.478919
ENSG00000185480	-0.478882
ENSG00000110768	-0.47866
ENSG00000003989	-0.477778
ENSG00000002933	-0.477185
ENSG00000135900	-0.47718
ENSG00000151304	-0.476697
ENSG00000162695	-0.47662
ENSG00000090621	-0.476319
ENSG00000170604	-0.476198
ENSG00000106211	-0.476028
ENSG00000188501	-0.475593
ENSG00000188191	-0.475325
ENSG00000116001	-0.474985
ENSG00000214706	-0.474496
ENSG00000077713	-0.474295
ENSG00000094841	-0.473427
ENSG00000006459	-0.472873
ENSG00000115421	-0.472391
ENSG00000180182	-0.472355
ENSG00000125384	-0.472208
ENSG00000163251	-0.471748
ENSG00000176422	-0.471264
ENSG00000159055	-0.470766
ENSG00000127418	-0.470681
ENSG00000048028	-0.470309
ENSG00000039560	-0.46996
ENSG00000121318	-0.469604
ENSG00000153162	-0.469601
ENSG00000237575	-0.469223
ENSG00000121897	-0.467447
ENSG00000025293	-0.467253
ENSG00000172086	-0.467216
ENSG00000172954	-0.467171
ENSG00000164761	-0.466789
ENSG00000005882	-0.466742
ENSG00000119523	-0.466657
ENSG00000125107	-0.466582
ENSG00000060491	-0.466366
ENSG00000186432	-0.466202
ENSG00000162378	-0.466086
ENSG00000124571	-0.4659
ENSG00000164040	-0.465826
ENSG00000144306	-0.465527
ENSG00000104972	-0.46541
ENSG00000144909	-0.465271
ENSG00000170516	-0.465121
ENSG00000204271	-0.465083
ENSG00000198886	-0.464535
ENSG00000110696	-0.464525
ENSG00000023445	-0.464314
ENSG00000141086	-0.463801
ENSG00000165525	-0.463722
ENSG00000265479	-0.462916
ENSG00000135535	-0.46283
ENSG00000135446	-0.462701
ENSG00000067082	-0.462647
ENSG00000119636	-0.462497
ENSG00000173221	-0.462288
ENSG00000128310	-0.462222
ENSG00000079805	-0.461215
ENSG00000164494	-0.460787
ENSG00000064932	-0.460174
ENSG00000112640	-0.459826
ENSG00000112378	-0.459588
ENSG00000131507	-0.459388
ENSG00000155755	-0.459262
ENSG00000134077	-0.459253
ENSG00000053770	-0.458881
ENSG00000120509	-0.458878
ENSG00000157764	-0.457325
ENSG00000110955	-0.457219
ENSG00000070423	-0.456798
ENSG00000119681	-0.456706
ENSG00000117505	-0.456494
ENSG00000145936	-0.456346
ENSG00000182208	-0.456309
ENSG00000121644	-0.456243
ENSG00000139211	-0.456194
ENSG00000124198	-0.456127
ENSG00000054983	-0.455909
ENSG00000107929	-0.455515
ENSG00000196911	-0.455
ENSG00000135823	-0.454976
ENSG00000089327	-0.454918
ENSG00000110429	-0.454912
ENSG00000074527	-0.454911
ENSG00000171877	-0.454821
ENSG00000197558	-0.454538
ENSG00000140365	-0.454299
ENSG00000255420	-0.454219
ENSG00000119729	-0.454107
ENSG00000125868	-0.45406
ENSG00000183798	-0.453924
ENSG00000129194	-0.453903
ENSG00000132522	-0.453596
ENSG00000051128	-0.453451
ENSG00000164111	-0.452814
ENSG00000108591	-0.452115
ENSG00000108021	-0.450949
ENSG00000090487	-0.450555
ENSG00000127993	-0.450073
ENSG00000120800	-0.449704
ENSG00000159202	-0.448682
ENSG00000144791	-0.448566
ENSG00000137075	-0.448067
ENSG00000075420	-0.448051
ENSG00000137073	-0.447784
ENSG00000197375	-0.447434
ENSG00000151748	-0.44702
ENSG00000161813	-0.446702
ENSG00000109193	-0.446354
ENSG00000134184	-0.446145
ENSG00000134444	-0.445977
ENSG00000039987	-0.445875
ENSG00000119446	-0.445511
ENSG00000112053	-0.445317
ENSG00000125835	-0.444634
ENSG00000134817	-0.443792
ENSG00000104856	-0.443732
ENSG00000175556	-0.443572
ENSG00000131459	-0.443568
ENSG00000159147	-0.443505
ENSG00000184635	-0.443493
ENSG00000087258	-0.443245
ENSG00000162763	-0.442872
ENSG00000187266	-0.442767
ENSG00000174106	-0.442206
ENSG00000114354	-0.44204
ENSG00000139354	-0.44199
ENSG00000197713	-0.441936
ENSG00000091073	-0.441858
ENSG00000061676	-0.441817
ENSG00000143970	-0.441542
ENSG00000168785	-0.44127
ENSG00000101236	-0.441255
ENSG00000040275	-0.440247
ENSG00000258947	-0.440031
ENSG00000114978	-0.439523
ENSG00000174099	-0.439479
ENSG00000198723	-0.439402
ENSG00000168291	-0.439384
ENSG00000169375	-0.439252
ENSG00000171100	-0.439211
ENSG00000197461	-0.439201
ENSG00000108306	-0.439194
ENSG00000117748	-0.438454
ENSG00000187098	-0.437556
ENSG00000177888	-0.437353
ENSG00000169564	-0.437188
ENSG00000131591	-0.43711
ENSG00000180354	-0.437025
ENSG00000160190	-0.436842
ENSG00000173218	-0.436284
ENSG00000204392	-0.436184
ENSG00000137504	-0.436033
ENSG00000110104	-0.435735
ENSG00000151914	-0.43531
ENSG00000065989	-0.435017
ENSG00000196924	-0.434845
ENSG00000053372	-0.434561
ENSG00000119403	-0.434497
ENSG00000135316	-0.434486
ENSG00000140564	-0.433482
ENSG00000185499	-0.4333
ENSG00000031823	-0.433195
ENSG00000114439	-0.433054
ENSG00000101470	-0.432653
ENSG00000157429	-0.432444
ENSG00000104331	-0.432307
ENSG00000077522	-0.432023
ENSG00000134762	-0.431904
ENSG00000169359	-0.431802
ENSG00000176087	-0.431585
ENSG00000178999	-0.431547
ENSG00000134259	-0.431485
ENSG00000108578	-0.431218
ENSG00000145721	-0.431098
ENSG00000078699	-0.430894
ENSG00000135974	-0.430891
ENSG00000142627	-0.430724
ENSG00000071575	-0.430546
ENSG00000145332	-0.430348
ENSG00000140368	-0.43001
ENSG00000130772	-0.429555
ENSG00000095059	-0.429367
ENSG00000133740	-0.428961
ENSG00000153391	-0.428761
ENSG00000116649	-0.428144
ENSG00000166965	-0.42798
ENSG00000261373	-0.427901
ENSG00000174695	-0.427748
ENSG00000140391	-0.427577
ENSG00000109654	-0.427255
ENSG00000105520	-0.427061
ENSG00000140199	-0.426952
ENSG00000101405	-0.426949
ENSG00000146433	-0.426572
ENSG00000226479	-0.426536
ENSG00000068308	-0.426524
ENSG00000133226	-0.426405
ENSG00000205765	-0.426344
ENSG00000052802	-0.426208
ENSG00000112238	-0.426207
ENSG00000125084	-0.426125
ENSG00000188649	-0.426085
ENSG00000105197	-0.426025
ENSG00000196505	-0.425698
ENSG00000160654	-0.424784
ENSG00000159692	-0.424722
ENSG00000235608	-0.424414
ENSG00000198853	-0.424316
ENSG00000242779	-0.424305
ENSG00000197372	-0.424251
ENSG00000143033	-0.424165
ENSG00000124160	-0.424001
ENSG00000182057	-0.423939
ENSG00000135925	-0.423873
ENSG00000183726	-0.423723
ENSG00000100938	-0.423659
ENSG00000138660	-0.423048
ENSG00000085662	-0.422967
ENSG00000172216	-0.422915
ENSG00000197208	-0.422642
ENSG00000132481	-0.422571
ENSG00000273749	-0.422481
ENSG00000149596	-0.42229
ENSG00000196498	-0.422218
ENSG00000172175	-0.422183
ENSG00000083845	-0.421833
ENSG00000205250	-0.421211
ENSG00000096433	-0.42084
ENSG00000181852	-0.420717
ENSG00000164976	-0.420622
ENSG00000134371	-0.420347
ENSG00000033867	-0.420227
ENSG00000171204	-0.420042
ENSG00000165076	-0.419967
ENSG00000150787	-0.419831
ENSG00000145781	-0.419813
ENSG00000143183	-0.419642
ENSG00000147854	-0.419453
ENSG00000112984	-0.419308
ENSG00000136485	-0.419105
ENSG00000251655	-0.418874
ENSG00000088205	-0.418856
ENSG00000102189	-0.418785
ENSG00000135679	-0.418499
ENSG00000159251	-0.417832
ENSG00000197747	-0.417443
ENSG00000280351	-0.417185
ENSG00000128699	-0.417159
ENSG00000072110	-0.416961
ENSG00000125844	-0.416393
ENSG00000137809	-0.41591
ENSG00000106100	-0.415797
ENSG00000160211	-0.415795
ENSG00000004799	-0.415413
ENSG00000126010	-0.415382
ENSG00000161981	-0.415313
ENSG00000126581	-0.415096
ENSG00000110195	-0.415076
ENSG00000082153	-0.414845
ENSG00000112335	-0.414794
ENSG00000131669	-0.414766
ENSG00000171735	-0.414638
ENSG00000197768	-0.414302
ENSG00000109674	-0.414285
ENSG00000086827	-0.414063
ENSG00000100629	-0.414014
ENSG00000182247	-0.413924
ENSG00000166451	-0.413682
ENSG00000160392	-0.413621
ENSG00000173812	-0.413173
ENSG00000197860	-0.412651
ENSG00000126216	-0.41227
ENSG00000178966	-0.41218
ENSG00000103187	-0.411978
ENSG00000185651	-0.411701
ENSG00000103257	-0.411498
ENSG00000097033	-0.410951
ENSG00000167077	-0.410868
ENSG00000205922	-0.410755
ENSG00000115806	-0.41065
ENSG00000082438	-0.410585
ENSG00000176563	-0.409798
ENSG00000133895	-0.409525
ENSG00000182606	-0.409428
ENSG00000136811	-0.409392
ENSG00000110880	-0.409324
ENSG00000100350	-0.409265
ENSG00000094914	-0.409125
ENSG00000139800	-0.408978
ENSG00000099917	-0.408925
ENSG00000196705	-0.408613
ENSG00000071794	-0.40856
ENSG00000213619	-0.40848
ENSG00000166250	-0.408459
ENSG00000185055	-0.408342
ENSG00000083750	-0.408297
ENSG00000134108	-0.408071
ENSG00000102103	-0.407911
ENSG00000101246	-0.407244
ENSG00000143751	-0.407079
ENSG00000131871	-0.406963
ENSG00000154727	-0.406831
ENSG00000148411	-0.406815
ENSG00000103540	-0.406801
ENSG00000125534	-0.40661
ENSG00000088986	-0.406529
ENSG00000115902	-0.406045
ENSG00000164823	-0.405841
ENSG00000178773	-0.405795
ENSG00000110395	-0.405772
ENSG00000167767	-0.405428
ENSG00000129473	-0.405347
ENSG00000171365	-0.405277
ENSG00000114302	-0.405268
ENSG00000115548	-0.405267
ENSG00000179833	-0.405084
ENSG00000196839	-0.404853
ENSG00000185988	-0.404747
ENSG00000180875	-0.404463
ENSG00000143373	-0.404293
ENSG00000139547	-0.404291
ENSG00000051341	-0.40416
ENSG00000034713	-0.403977
ENSG00000055130	-0.403896
ENSG00000158545	-0.403895
ENSG00000151498	-0.40322
ENSG00000150687	-0.40305
ENSG00000235750	-0.402767
ENSG00000176915	-0.402761
ENSG00000115274	-0.402547
ENSG00000138316	-0.402199
ENSG00000124333	-0.402142
ENSG00000074047	-0.40206
ENSG00000254726	-0.402019
ENSG00000169692	-0.401781
ENSG00000162599	-0.401696
ENSG00000173409	-0.401364
ENSG00000059758	-0.400547
ENSG00000137154	-0.400485
ENSG00000110172	-0.400146
ENSG00000162775	-0.399265
ENSG00000164597	-0.399205
ENSG00000117593	-0.399055
ENSG00000070476	-0.398954
ENSG00000171053	-0.398634
ENSG00000250303	-0.398632
ENSG00000134744	-0.398342
ENSG00000162706	-0.398186
ENSG00000179195	-0.397546
ENSG00000011638	-0.397284
ENSG00000137414	-0.397043
ENSG00000164438	-0.396988
ENSG00000137713	-0.396279
ENSG00000078804	-0.39613
ENSG00000262117	-0.395924
ENSG00000197136	-0.395473
ENSG00000138801	-0.394683
ENSG00000187048	-0.394567
ENSG00000029993	-0.394536
ENSG00000115758	-0.394471
ENSG00000148288	-0.394422
ENSG00000171530	-0.394183
ENSG00000145555	-0.393993
ENSG00000155096	-0.39335
ENSG00000131943	-0.393242
ENSG00000188290	-0.393027
ENSG00000162391	-0.392868
ENSG00000153250	-0.392828
ENSG00000119328	-0.39254
ENSG00000100461	-0.392323
ENSG00000080603	-0.392138
ENSG00000121361	-0.391734
ENSG00000159086	-0.391599
ENSG00000188677	-0.391598
ENSG00000184363	-0.391276
ENSG00000171180	-0.390893
ENSG00000011454	-0.390779
ENSG00000179913	-0.390564
ENSG00000182512	-0.390066
ENSG00000146904	-0.389874
ENSG00000164402	-0.389863
ENSG00000029725	-0.389771
ENSG00000182326	-0.389722
ENSG00000183255	-0.389638
ENSG00000151702	-0.389303
ENSG00000175520	-0.389119
ENSG00000145349	-0.389045
ENSG00000005020	-0.388963
ENSG00000173801	-0.388582
ENSG00000071189	-0.388491
ENSG00000171492	-0.388413
ENSG00000162227	-0.388254
ENSG00000162852	-0.388003
ENSG00000102302	-0.387999
ENSG00000149948	-0.38788
ENSG00000078747	-0.387423
ENSG00000167645	-0.387398
ENSG00000095002	-0.387183
ENSG00000108960	-0.387139
ENSG00000064666	-0.387079
ENSG00000156374	-0.387072
ENSG00000146066	-0.386925
ENSG00000102218	-0.386725
ENSG00000128050	-0.386696
ENSG00000112186	-0.386454
ENSG00000137100	-0.386358
ENSG00000134644	-0.386213
ENSG00000135517	-0.386139
ENSG00000137502	-0.386025
ENSG00000228716	-0.386016
ENSG00000137106	-0.385875
ENSG00000235106	-0.385819
ENSG00000230736	-0.38578
ENSG00000135052	-0.385017
ENSG00000119280	-0.384741
ENSG00000068366	-0.384459
ENSG00000196323	-0.384276
ENSG00000124151	-0.383749
ENSG00000165660	-0.383608
ENSG00000169908	-0.383524
ENSG00000164038	-0.383381
ENSG00000151470	-0.383268
ENSG00000176783	-0.383263
ENSG00000153823	-0.382999
ENSG00000116171	-0.382979
ENSG00000186312	-0.38292
ENSG00000198805	-0.38285
ENSG00000174939	-0.382712
ENSG00000120733	-0.382247
ENSG00000075213	-0.38209
ENSG00000148660	-0.381879
ENSG00000175691	-0.381624
ENSG00000102978	-0.381358
ENSG00000139155	-0.381305
ENSG00000133318	-0.381067
ENSG00000168528	-0.380832
ENSG00000198369	-0.380717
ENSG00000205981	-0.380715
ENSG00000126254	-0.379819
ENSG00000259207	-0.379721
ENSG00000104611	-0.379673
ENSG00000151849	-0.379476
ENSG00000117280	-0.378982
ENSG00000118961	-0.378913
ENSG00000136451	-0.378904
ENSG00000141480	-0.378612
ENSG00000157978	-0.378456
ENSG00000106603	-0.378443
ENSG00000152818	-0.378399
ENSG00000132541	-0.378364
ENSG00000176148	-0.37832
ENSG00000139132	-0.377976
ENSG00000019582	-0.377708
ENSG00000186051	-0.37725
ENSG00000178287	-0.377211
ENSG00000138796	-0.377194
ENSG00000006025	-0.376992
ENSG00000101444	-0.376851
ENSG00000185231	-0.376816
ENSG00000120594	-0.376681
ENSG00000164972	-0.376664
ENSG00000011566	-0.376523
ENSG00000278845	-0.376484
ENSG00000141293	-0.376445
ENSG00000110047	-0.376432
ENSG00000178919	-0.375738
ENSG00000114956	-0.375521
ENSG00000253738	-0.374995
ENSG00000177542	-0.374872
ENSG00000169592	-0.374223
ENSG00000137054	-0.374208
ENSG00000186522	-0.37392
ENSG00000162694	-0.373762
ENSG00000183775	-0.373641
ENSG00000238113	-0.373421
ENSG00000133639	-0.373295
ENSG00000125484	-0.372797
ENSG00000175482	-0.372772
ENSG00000123130	-0.371949
ENSG00000138018	-0.371545
ENSG00000100632	-0.371365
ENSG00000182117	-0.371231
ENSG00000143418	-0.371037
ENSG00000105329	-0.370463
ENSG00000130024	-0.370087
ENSG00000007341	-0.369998
ENSG00000166224	-0.369871
ENSG00000176014	-0.369801
ENSG00000164329	-0.369173
ENSG00000247228	-0.368722
ENSG00000169429	-0.368704
ENSG00000124207	-0.368629
ENSG00000102024	-0.3685
ENSG00000140740	-0.368309
ENSG00000141682	-0.368255
ENSG00000105723	-0.368036
ENSG00000183647	-0.367715
ENSG00000168288	-0.367606
ENSG00000163159	-0.367279
ENSG00000163467	-0.367279
ENSG00000086991	-0.366786
ENSG00000136504	-0.366628
ENSG00000167461	-0.366492
ENSG00000172531	-0.366473
ENSG00000115919	-0.36596
ENSG00000162772	-0.365869
ENSG00000123352	-0.365694
ENSG00000153048	-0.365159
ENSG00000040933	-0.365111
ENSG00000177917	-0.364937
ENSG00000136944	-0.364853
ENSG00000180263	-0.364777
ENSG00000140006	-0.364627
ENSG00000134200	-0.36423
ENSG00000020922	-0.364148
ENSG00000099341	-0.364131
ENSG00000105518	-0.363926
ENSG00000274290	-0.363926
ENSG00000121775	-0.363817
ENSG00000168078	-0.363784
ENSG00000112305	-0.363486
ENSG00000120437	-0.363336
ENSG00000101966	-0.363309
ENSG00000101230	-0.362913
ENSG00000107372	-0.362909
ENSG00000166595	-0.36287
ENSG00000187003	-0.362695
ENSG00000129467	-0.362173
ENSG00000155506	-0.361874
ENSG00000025156	-0.36175
ENSG00000186469	-0.361515
ENSG00000143858	-0.361308
ENSG00000012211	-0.360939
ENSG00000172081	-0.360925
ENSG00000080371	-0.360753
ENSG00000166797	-0.360566
ENSG00000120727	-0.36016
ENSG00000136560	-0.359954
ENSG00000229643	-0.359917
ENSG00000149483	-0.359396
ENSG00000245680	-0.359118
ENSG00000260386	-0.358478
ENSG00000169814	-0.35841
ENSG00000140525	-0.358347
ENSG00000225830	-0.358323
ENSG00000225828	-0.358127
ENSG00000135205	-0.357811
ENSG00000182010	-0.357516
ENSG00000160445	-0.357358
ENSG00000206552	-0.357249
ENSG00000188342	-0.357127
ENSG00000146858	-0.35703
ENSG00000160471	-0.357001
ENSG00000101150	-0.356934
ENSG00000144848	-0.356719
ENSG00000171804	-0.356298
ENSG00000107643	-0.356215
ENSG00000162517	-0.356135
ENSG00000095203	-0.356073
ENSG00000044524	-0.355951
ENSG00000144580	-0.355883
ENSG00000248874	-0.355608
ENSG00000105610	-0.355499
ENSG00000110011	-0.355396
ENSG00000182093	-0.355388
ENSG00000231925	-0.355379
ENSG00000139117	-0.355108
ENSG00000167604	-0.354982
[truncated: 11,866 more rows]

## Sheet: d) Selbach_2008_miR-16_OE
Gene expression fold-changes for hsa-miR-16-5p transfection experiment in HeLa cells (microarrays), utilized in Figure 5a and Figure 7g.
Ensembl Gene ID	Log2FC
ENSG00000135333	-2.68606
ENSG00000163993	-2.57048
ENSG00000138685	-2.30644
ENSG00000169429	-2.2309
ENSG00000101670	-2.19722
ENSG00000175592	-2.19429
ENSG00000107984	-2.18146
ENSG00000141522	-2.13193
ENSG00000180730	-2.06556
ENSG00000109586	-1.94957
ENSG00000127324	-1.87354
ENSG00000213465	-1.8619
ENSG00000102935	-1.83247
ENSG00000164023	-1.82932
ENSG00000011426	-1.81997
ENSG00000164134	-1.75498
ENSG00000170345	-1.70872
ENSG00000120738	-1.70846
ENSG00000076356	-1.69804
ENSG00000154162	-1.69631
ENSG00000164171	-1.67185
ENSG00000105810	-1.67146
ENSG00000165046	-1.64365
ENSG00000184995	-1.63099
ENSG00000067334	-1.61816
ENSG00000102854	-1.61725
ENSG00000115008	-1.61622
ENSG00000170759	-1.61078
ENSG00000038219	-1.56588
ENSG00000170545	-1.56464
ENSG00000106993	-1.55925
ENSG00000111700	-1.55421
ENSG00000198168	-1.55285
ENSG00000169251	-1.54614
ENSG00000198000	-1.52938
ENSG00000144063	-1.51359
ENSG00000115816	-1.50395
ENSG00000119125	-1.48631
ENSG00000176853	-1.4638
ENSG00000123610	-1.46238
ENSG00000165072	-1.45905
ENSG00000132854	-1.45348
ENSG00000148346	-1.45018
ENSG00000138604	-1.43492
ENSG00000112297	-1.43484
ENSG00000113739	-1.43428
ENSG00000066654	-1.43352
ENSG00000213341	-1.42764
ENSG00000124882	-1.41698
ENSG00000172927	-1.4169
ENSG00000092140	-1.40764
ENSG00000133657	-1.39992
ENSG00000138778	-1.39723
ENSG00000120800	-1.39192
ENSG00000132664	-1.38181
ENSG00000151835	-1.37844
ENSG00000096968	-1.37721
ENSG00000118193	-1.37476
ENSG00000198925	-1.37471
ENSG00000147874	-1.37061
ENSG00000158109	-1.36173
ENSG00000177542	-1.35955
ENSG00000146376	-1.3547
ENSG00000167778	-1.35289
ENSG00000165156	-1.35257
ENSG00000138356	-1.35044
ENSG00000186847	-1.34778
ENSG00000115758	-1.33572
ENSG00000104267	-1.33458
ENSG00000136824	-1.33341
ENSG00000173588	-1.32389
ENSG00000136051	-1.32122
ENSG00000136869	-1.3192
ENSG00000238227	-1.31594
ENSG00000157224	-1.31429
ENSG00000113643	-1.31314
ENSG00000163739	-1.31247
ENSG00000174564	-1.29732
ENSG00000162616	-1.29586
ENSG00000138381	-1.29043
ENSG00000159840	-1.28961
ENSG00000134352	-1.28652
ENSG00000141668	-1.2862
ENSG00000173698	-1.28612
ENSG00000172575	-1.28476
ENSG00000106688	-1.27593
ENSG00000163814	-1.27466
ENSG00000148411	-1.27088
ENSG00000138180	-1.26419
ENSG00000145220	-1.26259
ENSG00000110092	-1.26238
ENSG00000113389	-1.25988
ENSG00000089159	-1.25661
ENSG00000115339	-1.25222
ENSG00000165732	-1.24975
ENSG00000107560	-1.24855
ENSG00000188910	-1.24747
ENSG00000198948	-1.23867
ENSG00000040275	-1.2377
ENSG00000106089	-1.23715
ENSG00000100568	-1.23376
ENSG00000196517	-1.23201
ENSG00000146247	-1.22871
ENSG00000070961	-1.22588
ENSG00000163510	-1.22472
ENSG00000135549	-1.21836
ENSG00000176087	-1.21308
ENSG00000167615	-1.21249
ENSG00000094975	-1.20827
ENSG00000164327	-1.2081
ENSG00000165169	-1.20269
ENSG00000118200	-1.19779
ENSG00000095203	-1.19699
ENSG00000105825	-1.19041
ENSG00000163535	-1.19041
ENSG00000151461	-1.18876
ENSG00000102271	-1.18859
ENSG00000187801	-1.18785
ENSG00000137955	-1.18775
ENSG00000121895	-1.18568
ENSG00000115827	-1.18366
ENSG00000140564	-1.16895
ENSG00000139116	-1.16725
ENSG00000005801	-1.16326
ENSG00000107201	-1.16204
ENSG00000156299	-1.16173
ENSG00000004897	-1.16139
ENSG00000211445	-1.16098
ENSG00000107186	-1.16033
ENSG00000103495	-1.15295
ENSG00000055044	-1.15216
ENSG00000065054	-1.14734
ENSG00000164975	-1.14548
ENSG00000069956	-1.14513
ENSG00000156256	-1.14491
ENSG00000138035	-1.13745
ENSG00000172159	-1.13434
ENSG00000091409	-1.13187
ENSG00000174173	-1.13164
ENSG00000108061	-1.12745
ENSG00000126653	-1.1254
ENSG00000183735	-1.12009
ENSG00000203805	-1.11999
ENSG00000116285	-1.11723
ENSG00000171617	-1.1172
ENSG00000168685	-1.11436
ENSG00000171928	-1.11059
ENSG00000106692	-1.10794
ENSG00000003989	-1.10623
ENSG00000224531	-1.10574
ENSG00000086061	-1.10367
ENSG00000159593	-1.10334
ENSG00000198898	-1.09944
ENSG00000152518	-1.09722
ENSG00000107404	-1.09659
ENSG00000153922	-1.09634
ENSG00000179083	-1.0947
ENSG00000104783	-1.0934
ENSG00000139289	-1.09334
ENSG00000171843	-1.09129
ENSG00000158417	-1.09016
ENSG00000165525	-1.08899
ENSG00000163053	-1.08742
ENSG00000146648	-1.08505
ENSG00000197498	-1.08414
ENSG00000118985	-1.08216
ENSG00000024526	-1.07954
ENSG00000183775	-1.07329
ENSG00000163734	-1.07183
ENSG00000182836	-1.07133
ENSG00000113522	-1.07126
ENSG00000162591	-1.07099
ENSG00000066651	-1.07059
ENSG00000128283	-1.06971
ENSG00000110330	-1.06928
ENSG00000108854	-1.06815
ENSG00000170425	-1.06814
ENSG00000121931	-1.06744
ENSG00000123124	-1.0671
ENSG00000115540	-1.06644
ENSG00000151458	-1.06604
ENSG00000122482	-1.06577
ENSG00000166200	-1.05883
ENSG00000082438	-1.05651
ENSG00000164070	-1.05426
ENSG00000114698	-1.05355
ENSG00000136830	-1.05249
ENSG00000163661	-1.05205
ENSG00000196961	-1.05178
ENSG00000163428	-1.04955
ENSG00000166479	-1.04942
ENSG00000065613	-1.04881
ENSG00000066279	-1.04847
ENSG00000142627	-1.0439
ENSG00000249992	-1.04263
ENSG00000109814	-1.04248
ENSG00000079841	-1.04162
ENSG00000116514	-1.03482
ENSG00000164338	-1.03298
ENSG00000139324	-1.03278
ENSG00000215301	-1.03268
ENSG00000153714	-1.03216
ENSG00000137812	-1.03089
ENSG00000163104	-1.03036
ENSG00000122140	-1.0261
ENSG00000135069	-1.02133
ENSG00000137203	-1.02105
ENSG00000188647	-1.01842
ENSG00000174405	-1.01581
ENSG00000102901	-1.01557
ENSG00000108443	-1.01454
ENSG00000205413	-1.01251
ENSG00000110888	-1.01077
ENSG00000136866	-1.0079
ENSG00000142669	-1.00786
ENSG00000170779	-1.00631
ENSG00000064651	-1.00547
ENSG00000147676	-1.00362
ENSG00000104320	-1.00237
ENSG00000136143	-1.00151
ENSG00000130560	-1.00068
ENSG00000149289	-0.999925
ENSG00000167635	-0.999428
ENSG00000165322	-0.998321
ENSG00000100401	-0.998288
ENSG00000182752	-0.99433
ENSG00000179542	-0.992217
ENSG00000105849	-0.991787
ENSG00000123094	-0.991778
ENSG00000147854	-0.990935
ENSG00000106366	-0.98902
ENSG00000116752	-0.988616
ENSG00000173542	-0.987348
ENSG00000185483	-0.984967
ENSG00000146242	-0.984269
ENSG00000112419	-0.983425
ENSG00000136068	-0.981502
ENSG00000197601	-0.980611
ENSG00000198689	-0.980073
ENSG00000178209	-0.977076
ENSG00000145703	-0.977029
ENSG00000158985	-0.974097
ENSG00000113810	-0.973262
ENSG00000101935	-0.971011
ENSG00000163507	-0.969413
ENSG00000198836	-0.966782
ENSG00000108179	-0.966364
ENSG00000005100	-0.965873
ENSG00000111011	-0.965853
ENSG00000115760	-0.965748
ENSG00000151422	-0.965722
ENSG00000137040	-0.964762
ENSG00000204310	-0.963874
ENSG00000134852	-0.959679
ENSG00000121621	-0.95944
ENSG00000069702	-0.95885
ENSG00000197056	-0.958411
ENSG00000163297	-0.956527
ENSG00000143622	-0.955063
ENSG00000124383	-0.952323
ENSG00000075223	-0.950954
ENSG00000125676	-0.950173
ENSG00000170802	-0.94735
ENSG00000111845	-0.945451
ENSG00000117620	-0.944898
ENSG00000049130	-0.944169
ENSG00000135046	-0.941986
ENSG00000176018	-0.941406
ENSG00000110108	-0.940993
ENSG00000112249	-0.940728
ENSG00000197136	-0.940285
ENSG00000114268	-0.937973
ENSG00000136021	-0.935735
ENSG00000198380	-0.935276
ENSG00000145780	-0.935059
ENSG00000143228	-0.934555
ENSG00000025772	-0.932942
ENSG00000130779	-0.932831
ENSG00000073737	-0.932417
ENSG00000198743	-0.931749
ENSG00000136158	-0.931693
ENSG00000109270	-0.930546
ENSG00000173898	-0.93034
ENSG00000140450	-0.930311
ENSG00000115419	-0.929134
ENSG00000115963	-0.929053
ENSG00000032444	-0.928699
ENSG00000197050	-0.928084
ENSG00000177189	-0.926916
ENSG00000151247	-0.924766
ENSG00000164190	-0.922327
ENSG00000156463	-0.919361
ENSG00000108953	-0.918798
ENSG00000165175	-0.918116
ENSG00000117000	-0.916776
ENSG00000196950	-0.915499
ENSG00000182389	-0.91526
ENSG00000080298	-0.915122
ENSG00000183426	-0.913214
ENSG00000198707	-0.91255
ENSG00000169252	-0.912028
ENSG00000115290	-0.911708
ENSG00000085231	-0.910407
ENSG00000153956	-0.909551
ENSG00000101350	-0.909487
ENSG00000164163	-0.908864
ENSG00000013441	-0.907873
ENSG00000125726	-0.907091
ENSG00000180628	-0.906482
ENSG00000163347	-0.906434
ENSG00000197961	-0.902849
ENSG00000102189	-0.902389
ENSG00000175832	-0.901875
ENSG00000213066	-0.901073
ENSG00000140299	-0.900925
ENSG00000214160	-0.89749
ENSG00000170242	-0.897312
ENSG00000132466	-0.896395
ENSG00000078098	-0.891796
ENSG00000089048	-0.890458
ENSG00000100418	-0.890096
ENSG00000167772	-0.88859
ENSG00000147883	-0.887323
ENSG00000088038	-0.886908
ENSG00000151304	-0.884232
ENSG00000164031	-0.882548
ENSG00000081041	-0.881784
ENSG00000129317	-0.880806
ENSG00000153130	-0.880194
ENSG00000148943	-0.879822
ENSG00000085224	-0.878205
ENSG00000169607	-0.87742
ENSG00000100852	-0.877328
ENSG00000036054	-0.875676
ENSG00000105976	-0.874482
ENSG00000139645	-0.873875
ENSG00000138134	-0.873707
ENSG00000129038	-0.873661
ENSG00000165650	-0.871135
ENSG00000120686	-0.8708
ENSG00000101152	-0.870266
ENSG00000068366	-0.8701
ENSG00000100815	-0.869558
ENSG00000060688	-0.86926
ENSG00000125534	-0.868029
ENSG00000119403	-0.867187
ENSG00000127603	-0.866815
ENSG00000104231	-0.866031
ENSG00000185246	-0.86575
ENSG00000166477	-0.864711
ENSG00000080824	-0.864569
ENSG00000039123	-0.864522
ENSG00000128965	-0.864134
ENSG00000174738	-0.863339
ENSG00000170961	-0.862219
ENSG00000197782	-0.860065
ENSG00000161813	-0.859208
ENSG00000180488	-0.85856
ENSG00000123989	-0.857616
ENSG00000134259	-0.85707
ENSG00000119707	-0.855533
ENSG00000130827	-0.855432
ENSG00000120156	-0.855347
ENSG00000175893	-0.854367
ENSG00000141503	-0.854303
ENSG00000256061	-0.854138
ENSG00000107581	-0.85366
ENSG00000047597	-0.852899
ENSG00000145390	-0.852863
ENSG00000147174	-0.852477
ENSG00000030419	-0.852074
ENSG00000205339	-0.849809
ENSG00000196497	-0.849267
ENSG00000125148	-0.848631
ENSG00000251562	-0.848206
ENSG00000153207	-0.848069
ENSG00000033178	-0.846359
ENSG00000173145	-0.846117
ENSG00000198586	-0.845827
ENSG00000214367	-0.844361
ENSG00000188293	-0.844293
ENSG00000198467	-0.843041
ENSG00000197579	-0.841847
ENSG00000102753	-0.841703
ENSG00000134697	-0.841251
ENSG00000141380	-0.840845
ENSG00000133731	-0.839541
ENSG00000026025	-0.839528
ENSG00000155100	-0.838354
ENSG00000164897	-0.838213
ENSG00000082153	-0.838105
ENSG00000144827	-0.837487
ENSG00000105865	-0.837483
ENSG00000164161	-0.836621
ENSG00000177485	-0.832476
ENSG00000112651	-0.832263
ENSG00000057019	-0.831258
ENSG00000117724	-0.830849
ENSG00000059758	-0.829472
ENSG00000117408	-0.829147
ENSG00000164631	-0.828994
ENSG00000139926	-0.828821
ENSG00000170017	-0.828293
ENSG00000047410	-0.826529
ENSG00000170522	-0.825613
ENSG00000005175	-0.82494
ENSG00000254004	-0.823852
ENSG00000138160	-0.823241
ENSG00000150630	-0.822476
ENSG00000137601	-0.822447
ENSG00000126777	-0.821434
ENSG00000186716	-0.821024
ENSG00000090447	-0.819203
ENSG00000185215	-0.818773
ENSG00000041353	-0.818479
ENSG00000196911	-0.817763
ENSG00000197461	-0.816949
ENSG00000163808	-0.81489
ENSG00000101986	-0.8141
ENSG00000106771	-0.814017
ENSG00000068796	-0.812453
ENSG00000185697	-0.809866
ENSG00000112541	-0.808712
ENSG00000164219	-0.807425
ENSG00000129055	-0.807171
ENSG00000116095	-0.806443
ENSG00000178105	-0.805921
ENSG00000087074	-0.805883
ENSG00000139292	-0.805754
ENSG00000151292	-0.80545
ENSG00000123636	-0.804711
ENSG00000204619	-0.802588
ENSG00000124207	-0.802015
ENSG00000170445	-0.801516
ENSG00000167232	-0.801336
ENSG00000227500	-0.800884
ENSG00000162623	-0.800528
ENSG00000182890	-0.800261
ENSG00000100664	-0.800031
ENSG00000111300	-0.798714
ENSG00000198301	-0.797621
ENSG00000034693	-0.797422
ENSG00000115919	-0.797294
ENSG00000251022	-0.796926
ENSG00000083535	-0.795623
ENSG00000138311	-0.794097
ENSG00000056586	-0.793748
ENSG00000178074	-0.791961
ENSG00000178773	-0.791313
ENSG00000113742	-0.79127
ENSG00000255150	-0.789069
ENSG00000185122	-0.786908
ENSG00000184368	-0.786799
ENSG00000119537	-0.78649
ENSG00000157625	-0.786338
ENSG00000169288	-0.785321
ENSG00000122566	-0.785203
ENSG00000033867	-0.784966
ENSG00000137309	-0.784082
ENSG00000136826	-0.783108
ENSG00000067900	-0.782527
ENSG00000118965	-0.782505
ENSG00000170677	-0.78188
ENSG00000153201	-0.78088
ENSG00000214706	-0.780442
ENSG00000135049	-0.779298
ENSG00000085788	-0.778057
ENSG00000047621	-0.777509
ENSG00000164985	-0.776366
ENSG00000150625	-0.776305
ENSG00000147394	-0.774683
ENSG00000110172	-0.774456
ENSG00000110218	-0.773992
ENSG00000146678	-0.773851
ENSG00000145715	-0.773844
ENSG00000106546	-0.773302
ENSG00000058272	-0.773287
ENSG00000145241	-0.773042
ENSG00000134987	-0.772065
ENSG00000185650	-0.770698
ENSG00000105821	-0.76974
ENSG00000138398	-0.769042
ENSG00000177034	-0.767972
ENSG00000150093	-0.766532
ENSG00000174780	-0.76586
ENSG00000183691	-0.765824
ENSG00000163681	-0.764593
ENSG00000113356	-0.764136
ENSG00000130821	-0.763183
ENSG00000164889	-0.762751
ENSG00000160888	-0.762684
ENSG00000109452	-0.761516
ENSG00000075790	-0.760879
ENSG00000106105	-0.760656
ENSG00000154127	-0.759247
ENSG00000078674	-0.758425
ENSG00000085760	-0.757505
ENSG00000181555	-0.757395
ENSG00000103257	-0.757275
ENSG00000138018	-0.757227
ENSG00000164251	-0.757187
ENSG00000120875	-0.756787
ENSG00000137502	-0.756786
ENSG00000204147	-0.756046
ENSG00000148516	-0.755086
ENSG00000134982	-0.754077
ENSG00000142731	-0.753898
ENSG00000126903	-0.753453
ENSG00000088205	-0.752898
ENSG00000169710	-0.752665
ENSG00000173545	-0.75255
ENSG00000197191	-0.749537
ENSG00000091039	-0.749369
ENSG00000133858	-0.748637
ENSG00000113594	-0.748355
ENSG00000145908	-0.747696
ENSG00000064195	-0.747609
ENSG00000062650	-0.74638
ENSG00000197045	-0.746111
ENSG00000196504	-0.745603
ENSG00000148798	-0.7442
ENSG00000153214	-0.743252
ENSG00000100941	-0.742657
ENSG00000138768	-0.742349
ENSG00000218739	-0.741977
ENSG00000116903	-0.740822
ENSG00000075539	-0.740008
ENSG00000197620	-0.739286
ENSG00000111348	-0.739209
ENSG00000153015	-0.738204
ENSG00000173267	-0.737587
ENSG00000197021	-0.737065
ENSG00000168488	-0.736624
ENSG00000188283	-0.736609
ENSG00000140575	-0.736592
ENSG00000143842	-0.736356
ENSG00000166266	-0.734957
ENSG00000132481	-0.734574
ENSG00000083312	-0.73445
ENSG00000107341	-0.734312
ENSG00000011105	-0.733163
ENSG00000149532	-0.731913
ENSG00000158747	-0.731434
ENSG00000139793	-0.730716
ENSG00000073464	-0.729983
ENSG00000075618	-0.729497
ENSG00000188725	-0.728551
ENSG00000280693	-0.72789
ENSG00000132436	-0.727221
ENSG00000197713	-0.727211
ENSG00000120526	-0.726766
ENSG00000206075	-0.726183
ENSG00000181381	-0.725991
ENSG00000074527	-0.72581
ENSG00000130725	-0.724633
ENSG00000177606	-0.722959
ENSG00000101882	-0.722479
ENSG00000105835	-0.719811
ENSG00000108055	-0.719693
ENSG00000161682	-0.719537
ENSG00000164323	-0.71951
ENSG00000182934	-0.719189
ENSG00000112739	-0.718996
ENSG00000115355	-0.718977
ENSG00000132470	-0.718871
ENSG00000153250	-0.718498
ENSG00000001629	-0.718171
ENSG00000168214	-0.717852
ENSG00000159335	-0.717585
ENSG00000145431	-0.717502
ENSG00000139618	-0.717214
ENSG00000180008	-0.717087
ENSG00000135341	-0.716921
ENSG00000008952	-0.716401
ENSG00000105568	-0.715034
ENSG00000198887	-0.714019
ENSG00000141101	-0.713708
ENSG00000138757	-0.713488
ENSG00000112414	-0.713188
ENSG00000250312	-0.713092
ENSG00000005102	-0.71285
ENSG00000165392	-0.712101
ENSG00000160767	-0.711915
ENSG00000135698	-0.711104
ENSG00000138061	-0.710646
ENSG00000134265	-0.7103
ENSG00000139546	-0.710219
ENSG00000116539	-0.709438
ENSG00000166851	-0.708463
ENSG00000204634	-0.708303
ENSG00000164180	-0.707645
ENSG00000132964	-0.707605
ENSG00000151881	-0.706946
ENSG00000146587	-0.706518
ENSG00000113966	-0.706378
ENSG00000244020	-0.70479
ENSG00000162086	-0.704565
ENSG00000175054	-0.704066
ENSG00000118007	-0.703964
ENSG00000180818	-0.703844
ENSG00000124145	-0.703519
ENSG00000185803	-0.703471
ENSG00000176720	-0.702846
ENSG00000198910	-0.702432
ENSG00000064932	-0.701433
ENSG00000162407	-0.701056
ENSG00000153975	-0.699963
ENSG00000251595	-0.699717
ENSG00000156860	-0.699333
ENSG00000145734	-0.698594
ENSG00000172331	-0.697886
ENSG00000074603	-0.697772
ENSG00000077782	-0.697301
ENSG00000131263	-0.697066
ENSG00000106714	-0.696643
ENSG00000105281	-0.696618
ENSG00000007168	-0.693949
ENSG00000197956	-0.6924
ENSG00000100744	-0.691936
ENSG00000143498	-0.691319
ENSG00000142002	-0.690727
ENSG00000166311	-0.690441
ENSG00000173511	-0.69008
ENSG00000123545	-0.689661
ENSG00000105329	-0.689322
ENSG00000151914	-0.689261
ENSG00000087470	-0.689226
ENSG00000102908	-0.689202
ENSG00000168813	-0.689154
ENSG00000152661	-0.68883
ENSG00000165233	-0.68879
ENSG00000148090	-0.688461
ENSG00000099246	-0.688179
ENSG00000048649	-0.687195
ENSG00000011201	-0.685834
ENSG00000138050	-0.684766
ENSG00000163870	-0.684562
ENSG00000174791	-0.684078
ENSG00000104885	-0.684028
ENSG00000113407	-0.683787
ENSG00000206560	-0.683405
ENSG00000023445	-0.682461
ENSG00000170473	-0.682328
ENSG00000136052	-0.681623
ENSG00000065548	-0.680599
ENSG00000007376	-0.679657
ENSG00000204271	-0.679447
ENSG00000118482	-0.678379
ENSG00000158122	-0.67731
ENSG00000123505	-0.676816
ENSG00000100813	-0.676668
ENSG00000105701	-0.676608
ENSG00000163235	-0.675438
ENSG00000166068	-0.675056
ENSG00000167460	-0.674482
ENSG00000137845	-0.673823
ENSG00000101333	-0.673408
ENSG00000161091	-0.673106
ENSG00000023516	-0.673101
ENSG00000204564	-0.671216
ENSG00000166167	-0.671158
ENSG00000119682	-0.670245
ENSG00000168140	-0.668901
ENSG00000160714	-0.668811
ENSG00000174718	-0.668807
ENSG00000117143	-0.668804
ENSG00000109576	-0.668468
ENSG00000204186	-0.668135
ENSG00000009413	-0.667377
ENSG00000198730	-0.667331
ENSG00000198087	-0.667133
ENSG00000166012	-0.666604
ENSG00000186448	-0.666115
ENSG00000127914	-0.665765
ENSG00000065135	-0.665147
ENSG00000178531	-0.66512
ENSG00000092201	-0.664895
ENSG00000238113	-0.664439
ENSG00000134108	-0.664222
ENSG00000120063	-0.663688
ENSG00000142556	-0.663353
ENSG00000166411	-0.661608
ENSG00000135316	-0.660853
ENSG00000138594	-0.66073
ENSG00000145725	-0.660651
ENSG00000153339	-0.660594
ENSG00000173674	-0.660252
ENSG00000174799	-0.66004
ENSG00000146373	-0.659136
ENSG00000119414	-0.658899
ENSG00000095564	-0.658554
ENSG00000147162	-0.658089
ENSG00000107263	-0.657144
ENSG00000141086	-0.656039
ENSG00000147905	-0.655798
ENSG00000132170	-0.655446
ENSG00000101654	-0.65542
ENSG00000169851	-0.655244
ENSG00000131746	-0.655117
ENSG00000101160	-0.654235
ENSG00000115464	-0.6542
ENSG00000165527	-0.653226
ENSG00000164823	-0.652601
ENSG00000170340	-0.652331
ENSG00000103995	-0.652217
ENSG00000162368	-0.652129
ENSG00000137801	-0.651907
ENSG00000079134	-0.651856
ENSG00000134318	-0.650442
ENSG00000185947	-0.650175
ENSG00000167644	-0.649452
ENSG00000104067	-0.649157
ENSG00000067798	-0.6489
ENSG00000155313	-0.648867
ENSG00000107862	-0.648122
ENSG00000109680	-0.647579
ENSG00000171566	-0.646992
ENSG00000074695	-0.645183
ENSG00000155438	-0.644243
ENSG00000119383	-0.643805
ENSG00000152056	-0.643658
ENSG00000126787	-0.643404
ENSG00000169131	-0.64321
ENSG00000141429	-0.643075
ENSG00000137575	-0.641647
ENSG00000075292	-0.641316
ENSG00000073008	-0.640398
ENSG00000147852	-0.640262
ENSG00000137055	-0.640253
ENSG00000090989	-0.640157
ENSG00000173875	-0.639539
ENSG00000178718	-0.639521
ENSG00000029725	-0.638612
ENSG00000183354	-0.638066
ENSG00000057663	-0.638053
ENSG00000028203	-0.637597
ENSG00000072415	-0.636876
ENSG00000075945	-0.636522
ENSG00000101557	-0.636068
ENSG00000106991	-0.635423
ENSG00000020129	-0.634825
ENSG00000096401	-0.634668
ENSG00000115233	-0.634238
ENSG00000121350	-0.634165
ENSG00000277649	-0.633582
ENSG00000226479	-0.633544
ENSG00000101773	-0.633476
ENSG00000005238	-0.633412
ENSG00000136002	-0.633189
ENSG00000160446	-0.633032
ENSG00000172795	-0.631956
ENSG00000129128	-0.631857
ENSG00000147679	-0.631693
ENSG00000130479	-0.631683
ENSG00000213015	-0.631496
ENSG00000171448	-0.631417
ENSG00000116106	-0.631295
ENSG00000127989	-0.631224
ENSG00000066777	-0.631075
ENSG00000163714	-0.631027
ENSG00000123200	-0.630651
ENSG00000111912	-0.630622
ENSG00000156535	-0.63054
ENSG00000185022	-0.629785
ENSG00000118263	-0.627639
ENSG00000117523	-0.627609
ENSG00000101665	-0.62644
ENSG00000197774	-0.626381
ENSG00000186469	-0.626231
ENSG00000131437	-0.626209
ENSG00000165304	-0.625939
ENSG00000117650	-0.625674
ENSG00000169379	-0.625206
ENSG00000107338	-0.625147
ENSG00000146072	-0.62473
ENSG00000161040	-0.624081
ENSG00000108094	-0.623406
ENSG00000164151	-0.623294
ENSG00000163513	-0.622893
ENSG00000120217	-0.622872
ENSG00000148634	-0.62239
ENSG00000088832	-0.622314
ENSG00000127947	-0.622292
ENSG00000119782	-0.621858
ENSG00000115368	-0.621717
ENSG00000185236	-0.62154
ENSG00000169718	-0.621361
ENSG00000122376	-0.621164
ENSG00000247626	-0.621134
ENSG00000162302	-0.620346
ENSG00000132424	-0.620117
ENSG00000121879	-0.620007
ENSG00000112701	-0.61911
ENSG00000149313	-0.618984
ENSG00000178966	-0.618785
ENSG00000119787	-0.61849
ENSG00000170142	-0.618291
ENSG00000117569	-0.618134
ENSG00000075420	-0.617949
ENSG00000205358	-0.61781
ENSG00000029363	-0.616502
ENSG00000166503	-0.616486
ENSG00000077150	-0.616308
ENSG00000164930	-0.615921
ENSG00000067955	-0.614781
ENSG00000134107	-0.614442
ENSG00000125753	-0.61415
ENSG00000111727	-0.614089
ENSG00000117525	-0.613663
ENSG00000152332	-0.613522
ENSG00000203791	-0.612958
ENSG00000100796	-0.61204
ENSG00000152953	-0.611663
ENSG00000100592	-0.611436
ENSG00000125817	-0.611333
ENSG00000138095	-0.610741
ENSG00000198890	-0.610704
ENSG00000023041	-0.610652
ENSG00000147124	-0.610567
ENSG00000066455	-0.610132
ENSG00000106635	-0.609957
ENSG00000181027	-0.609534
ENSG00000153879	-0.609282
ENSG00000125703	-0.608937
ENSG00000105854	-0.608859
ENSG00000186051	-0.608247
ENSG00000113240	-0.607834
ENSG00000090621	-0.607812
ENSG00000138074	-0.607789
ENSG00000126461	-0.607667
ENSG00000117114	-0.607573
ENSG00000112742	-0.607174
ENSG00000132300	-0.607056
ENSG00000138069	-0.606929
ENSG00000137076	-0.606646
ENSG00000176105	-0.606518
ENSG00000101945	-0.606107
ENSG00000135336	-0.605927
ENSG00000171621	-0.60581
ENSG00000170606	-0.60567
ENSG00000165487	-0.605653
ENSG00000132953	-0.605645
ENSG00000132485	-0.60553
ENSG00000162613	-0.60529
ENSG00000176208	-0.605136
ENSG00000177888	-0.604131
ENSG00000164022	-0.604011
ENSG00000168078	-0.603491
ENSG00000167700	-0.603403
ENSG00000104856	-0.602939
ENSG00000198252	-0.602835
ENSG00000141753	-0.602778
ENSG00000167874	-0.602566
ENSG00000148840	-0.602211
ENSG00000083223	-0.601579
ENSG00000164951	-0.60073
ENSG00000115216	-0.600701
ENSG00000188157	-0.600204
ENSG00000152422	-0.599769
ENSG00000166855	-0.599685
ENSG00000162601	-0.598806
ENSG00000101745	-0.598508
ENSG00000086062	-0.598175
ENSG00000175793	-0.598123
ENSG00000090054	-0.597425
ENSG00000138385	-0.597311
ENSG00000171067	-0.596894
ENSG00000020577	-0.596871
ENSG00000104812	-0.596648
ENSG00000174442	-0.596589
ENSG00000196712	-0.595734
ENSG00000133818	-0.595501
ENSG00000142867	-0.595207
ENSG00000138182	-0.594362
ENSG00000100292	-0.5942
ENSG00000111666	-0.593874
ENSG00000173681	-0.592888
ENSG00000165506	-0.592767
ENSG00000104412	-0.59187
ENSG00000155959	-0.591422
ENSG00000035687	-0.591314
ENSG00000100644	-0.591024
ENSG00000119314	-0.590995
ENSG00000125657	-0.590768
ENSG00000205476	-0.590564
ENSG00000138660	-0.590423
ENSG00000146433	-0.589517
ENSG00000147687	-0.589382
ENSG00000196449	-0.589285
ENSG00000181472	-0.588731
ENSG00000168615	-0.58865
ENSG00000165684	-0.588501
ENSG00000165195	-0.588494
ENSG00000048392	-0.588137
ENSG00000085449	-0.588132
ENSG00000134480	-0.587816
ENSG00000166510	-0.587632
ENSG00000203668	-0.58728
ENSG00000226763	-0.587212
ENSG00000085563	-0.586463
ENSG00000068383	-0.586015
ENSG00000161677	-0.585628
ENSG00000026508	-0.585564
ENSG00000170876	-0.585293
ENSG00000188158	-0.58511
ENSG00000198718	-0.584976
ENSG00000171855	-0.584758
ENSG00000165660	-0.584705
ENSG00000223496	-0.583645
ENSG00000097046	-0.583629
ENSG00000135002	-0.583205
ENSG00000092108	-0.582595
ENSG00000065526	-0.582449
ENSG00000135632	-0.58233
ENSG00000159086	-0.582226
ENSG00000169032	-0.581765
ENSG00000101384	-0.580598
ENSG00000189337	-0.580449
ENSG00000120896	-0.580341
ENSG00000185033	-0.580295
ENSG00000138686	-0.580186
ENSG00000112715	-0.579869
ENSG00000182544	-0.579545
ENSG00000106617	-0.579212
ENSG00000204091	-0.57916
ENSG00000197566	-0.579147
ENSG00000100629	-0.578973
ENSG00000156140	-0.57894
ENSG00000139921	-0.578884
ENSG00000197969	-0.578581
ENSG00000127022	-0.578263
ENSG00000129003	-0.578146
ENSG00000087502	-0.577744
ENSG00000147202	-0.57754
ENSG00000184678	-0.577292
ENSG00000251381	-0.577219
ENSG00000139726	-0.577215
ENSG00000117505	-0.57699
ENSG00000106392	-0.576979
ENSG00000101596	-0.576965
ENSG00000136856	-0.574905
ENSG00000198042	-0.574534
ENSG00000225470	-0.573705
ENSG00000149930	-0.573583
ENSG00000246211	-0.572864
ENSG00000121274	-0.572623
ENSG00000162607	-0.572337
ENSG00000187790	-0.571633
ENSG00000147010	-0.571564
ENSG00000167618	-0.571344
ENSG00000136807	-0.570939
ENSG00000008517	-0.570598
ENSG00000119328	-0.570468
ENSG00000159592	-0.570429
ENSG00000151414	-0.570217
ENSG00000137776	-0.569762
ENSG00000156026	-0.569611
ENSG00000113460	-0.569203
ENSG00000163002	-0.568989
ENSG00000196781	-0.568474
ENSG00000275052	-0.568279
ENSG00000107290	-0.566817
ENSG00000099625	-0.566687
ENSG00000111142	-0.566471
ENSG00000111371	-0.56636
ENSG00000107021	-0.566321
ENSG00000091140	-0.565148
ENSG00000130723	-0.565007
ENSG00000108510	-0.564556
ENSG00000137821	-0.564423
ENSG00000114030	-0.564401
ENSG00000078401	-0.564371
ENSG00000178381	-0.564355
ENSG00000178338	-0.56315
ENSG00000165887	-0.562814
ENSG00000022355	-0.561974
ENSG00000113282	-0.561887
ENSG00000099250	-0.56119
ENSG00000177707	-0.561026
ENSG00000060749	-0.560688
ENSG00000145723	-0.560083
ENSG00000261801	-0.559995
ENSG00000177200	-0.558617
ENSG00000027697	-0.558531
ENSG00000147862	-0.558401
ENSG00000006530	-0.558088
ENSG00000165556	-0.558058
ENSG00000126062	-0.55789
ENSG00000129250	-0.557595
ENSG00000139354	-0.557511
ENSG00000162928	-0.557472
ENSG00000175591	-0.557202
ENSG00000072062	-0.556803
ENSG00000101220	-0.556779
ENSG00000084234	-0.556481
ENSG00000161654	-0.556479
ENSG00000092853	-0.55646
ENSG00000116741	-0.556333
ENSG00000162636	-0.555794
ENSG00000198792	-0.555593
ENSG00000117479	-0.55524
ENSG00000167114	-0.55508
ENSG00000189339	-0.55504
ENSG00000149257	-0.554776
ENSG00000163110	-0.554619
ENSG00000104154	-0.554492
ENSG00000185909	-0.553749
ENSG00000155324	-0.553302
ENSG00000108848	-0.553233
ENSG00000164654	-0.552894
ENSG00000172380	-0.55262
ENSG00000163029	-0.552535
ENSG00000152495	-0.551996
ENSG00000111911	-0.551297
ENSG00000132612	-0.550943
ENSG00000138944	-0.55056
ENSG00000171310	-0.550463
ENSG00000172361	-0.550317
ENSG00000129925	-0.550013
ENSG00000148672	-0.549981
ENSG00000165997	-0.549841
ENSG00000182903	-0.549828
ENSG00000111364	-0.549752
ENSG00000187193	-0.549514
ENSG00000145779	-0.548361
ENSG00000122863	-0.54826
ENSG00000196458	-0.548227
ENSG00000153006	-0.547454
ENSG00000144381	-0.54745
ENSG00000198791	-0.54744
ENSG00000109572	-0.547228
ENSG00000149231	-0.547219
ENSG00000132467	-0.547204
ENSG00000088367	-0.546911
ENSG00000181830	-0.546645
ENSG00000111696	-0.54659
ENSG00000144747	-0.546523
ENSG00000161204	-0.546311
ENSG00000174010	-0.546121
ENSG00000122483	-0.545664
ENSG00000167702	-0.54566
ENSG00000163946	-0.545541
ENSG00000108256	-0.545296
ENSG00000165891	-0.545135
ENSG00000162924	-0.5445
ENSG00000167925	-0.544098
ENSG00000120694	-0.543997
ENSG00000106823	-0.543942
ENSG00000152818	-0.542407
ENSG00000084073	-0.542373
ENSG00000104219	-0.542249
ENSG00000138080	-0.542219
ENSG00000173264	-0.541974
ENSG00000005889	-0.541692
ENSG00000131747	-0.540444
ENSG00000111676	-0.540153
ENSG00000093144	-0.539845
ENSG00000176532	-0.539579
ENSG00000100519	-0.539094
ENSG00000198604	-0.538673
ENSG00000107949	-0.538347
ENSG00000126804	-0.53784
ENSG00000177410	-0.537498
ENSG00000198853	-0.537143
ENSG00000259408	-0.536607
ENSG00000081019	-0.536021
ENSG00000139697	-0.535882
ENSG00000273311	-0.535691
ENSG00000072571	-0.535281
ENSG00000196730	-0.535096
ENSG00000197619	-0.534338
ENSG00000167306	-0.534334
ENSG00000082641	-0.533449
ENSG00000171126	-0.53343
ENSG00000197299	-0.533359
ENSG00000165490	-0.533286
ENSG00000224259	-0.532971
ENSG00000154380	-0.532877
ENSG00000167193	-0.531863
ENSG00000135334	-0.531711
ENSG00000103932	-0.531259
ENSG00000113328	-0.5312
ENSG00000130962	-0.530221
ENSG00000164332	-0.530083
ENSG00000009307	-0.52994
ENSG00000174130	-0.529126
ENSG00000117155	-0.529107
ENSG00000234420	-0.528886
ENSG00000127334	-0.528428
ENSG00000197565	-0.528342
ENSG00000147853	-0.528111
ENSG00000151689	-0.527652
ENSG00000089101	-0.527586
ENSG00000165271	-0.526726
ENSG00000100201	-0.526281
ENSG00000101337	-0.525912
ENSG00000104131	-0.525908
ENSG00000080802	-0.525801
ENSG00000100304	-0.525665
ENSG00000198142	-0.525597
ENSG00000131584	-0.52538
ENSG00000135837	-0.525379
ENSG00000147121	-0.525299
ENSG00000176531	-0.524883
ENSG00000006652	-0.524806
ENSG00000064726	-0.524373
ENSG00000119523	-0.524077
ENSG00000143375	-0.523929
ENSG00000105699	-0.523852
ENSG00000080345	-0.523622
ENSG00000197217	-0.523573
ENSG00000105549	-0.523214
ENSG00000011009	-0.523126
ENSG00000092978	-0.522933
ENSG00000138756	-0.522841
ENSG00000009844	-0.522839
ENSG00000225830	-0.522815
ENSG00000280543	-0.52154
ENSG00000113657	-0.521101
ENSG00000232040	-0.520679
ENSG00000168116	-0.520563
ENSG00000131051	-0.51953
ENSG00000166949	-0.519255
ENSG00000173230	-0.519125
ENSG00000135318	-0.519047
ENSG00000182552	-0.518438
ENSG00000073712	-0.518373
ENSG00000102781	-0.518041
ENSG00000136897	-0.51791
ENSG00000104432	-0.516859
ENSG00000066117	-0.516723
ENSG00000139746	-0.516314
ENSG00000091136	-0.516063
ENSG00000080200	-0.516058
ENSG00000245680	-0.515691
ENSG00000076641	-0.515396
ENSG00000162687	-0.515237
ENSG00000164144	-0.514088
ENSG00000164038	-0.51366
ENSG00000165886	-0.513269
ENSG00000197323	-0.513166
ENSG00000145632	-0.512899
ENSG00000001631	-0.51257
ENSG00000074410	-0.512104
ENSG00000176973	-0.511665
ENSG00000137693	-0.511536
ENSG00000011405	-0.511432
ENSG00000078081	-0.510837
ENSG00000101236	-0.510821
ENSG00000169136	-0.510799
ENSG00000137760	-0.510739
ENSG00000143776	-0.510015
ENSG00000023608	-0.509952
ENSG00000183576	-0.509951
ENSG00000148773	-0.509694
ENSG00000183421	-0.509668
ENSG00000115295	-0.509611
ENSG00000160870	-0.509377
ENSG00000198208	-0.509171
ENSG00000157450	-0.509143
ENSG00000103064	-0.508998
ENSG00000178295	-0.508938
ENSG00000127920	-0.508461
ENSG00000106344	-0.508035
ENSG00000158987	-0.507813
ENSG00000076924	-0.507781
ENSG00000080603	-0.507628
ENSG00000257267	-0.507086
ENSG00000198393	-0.50677
ENSG00000157693	-0.506764
ENSG00000164209	-0.506756
ENSG00000197747	-0.506601
ENSG00000147689	-0.506537
ENSG00000111145	-0.506276
ENSG00000111790	-0.506251
ENSG00000151849	-0.506108
ENSG00000131871	-0.505743
ENSG00000099810	-0.505448
ENSG00000135486	-0.505204
ENSG00000125351	-0.505159
ENSG00000165105	-0.505097
ENSG00000125458	-0.505053
ENSG00000148120	-0.505023
ENSG00000152795	-0.504944
ENSG00000050130	-0.504905
ENSG00000128585	-0.504818
ENSG00000196233	-0.504559
ENSG00000129534	-0.504276
ENSG00000137710	-0.503677
ENSG00000125843	-0.503669
ENSG00000164164	-0.503119
ENSG00000147251	-0.503044
ENSG00000168566	-0.502856
ENSG00000155008	-0.502435
ENSG00000122545	-0.502382
ENSG00000138592	-0.502252
ENSG00000143970	-0.502126
ENSG00000070950	-0.501738
ENSG00000004766	-0.50135
ENSG00000162144	-0.501096
ENSG00000135392	-0.500637
ENSG00000137331	-0.500211
ENSG00000105137	-0.50008
ENSG00000054967	-0.499885
ENSG00000146094	-0.499239
ENSG00000118246	-0.499184
ENSG00000111605	-0.499036
ENSG00000162694	-0.498822
ENSG00000101928	-0.498806
ENSG00000131876	-0.497895
ENSG00000116815	-0.497726
ENSG00000176170	-0.496857
ENSG00000023287	-0.496479
ENSG00000062194	-0.496209
ENSG00000121892	-0.496
ENSG00000160588	-0.495784
ENSG00000167157	-0.495214
ENSG00000082482	-0.495103
ENSG00000152942	-0.495038
ENSG00000001084	-0.494707
ENSG00000006634	-0.494655
ENSG00000105953	-0.494578
ENSG00000135625	-0.494443
ENSG00000158711	-0.494131
ENSG00000120159	-0.493425
ENSG00000186871	-0.493383
ENSG00000155744	-0.493364
ENSG00000197275	-0.493337
ENSG00000058729	-0.493113
ENSG00000116750	-0.493035
ENSG00000036549	-0.492545
ENSG00000107036	-0.49193
ENSG00000243232	-0.491824
ENSG00000093000	-0.491679
ENSG00000114857	-0.491369
ENSG00000204397	-0.491223
ENSG00000166845	-0.491006
ENSG00000164933	-0.490967
ENSG00000225361	-0.490798
ENSG00000130939	-0.490578
ENSG00000132294	-0.490501
ENSG00000132017	-0.490422
ENSG00000197170	-0.490392
ENSG00000137996	-0.489723
ENSG00000174903	-0.489525
ENSG00000162664	-0.489462
ENSG00000090372	-0.489086
ENSG00000215252	-0.488428
ENSG00000070367	-0.487824
ENSG00000204574	-0.487739
ENSG00000164535	-0.487427
ENSG00000222041	-0.487422
ENSG00000180596	-0.486515
ENSG00000168310	-0.48648
ENSG00000188229	-0.486105
ENSG00000091542	-0.485798
ENSG00000172244	-0.485798
ENSG00000070423	-0.485771
ENSG00000135537	-0.485647
ENSG00000103855	-0.485562
ENSG00000180801	-0.485521
ENSG00000102265	-0.485518
ENSG00000198752	-0.485361
ENSG00000113593	-0.485146
ENSG00000198673	-0.485007
ENSG00000147526	-0.484988
ENSG00000116688	-0.48495
ENSG00000013619	-0.484796
ENSG00000171492	-0.484415
ENSG00000117054	-0.484392
ENSG00000157992	-0.484215
ENSG00000101343	-0.484057
ENSG00000067225	-0.483902
ENSG00000119906	-0.483813
ENSG00000132002	-0.483658
ENSG00000182979	-0.483595
ENSG00000108861	-0.483072
ENSG00000104626	-0.482959
ENSG00000102100	-0.48291
ENSG00000197614	-0.482766
ENSG00000072756	-0.482568
ENSG00000116871	-0.482498
ENSG00000261824	-0.482337
ENSG00000100558	-0.482312
ENSG00000211456	-0.481505
ENSG00000152582	-0.480495
ENSG00000109133	-0.479912
ENSG00000116747	-0.47977
ENSG00000197343	-0.479761
ENSG00000128513	-0.479677
ENSG00000175322	-0.47957
ENSG00000196792	-0.47951
ENSG00000171862	-0.479317
ENSG00000125977	-0.478642
ENSG00000151693	-0.478543
ENSG00000141446	-0.478446
ENSG00000198363	-0.478369
ENSG00000188419	-0.478316
ENSG00000059122	-0.478236
ENSG00000001617	-0.478212
ENSG00000010438	-0.477953
ENSG00000173846	-0.477645
ENSG00000133028	-0.47762
ENSG00000114270	-0.477258
ENSG00000196850	-0.476919
ENSG00000115310	-0.476912
ENSG00000103326	-0.476707
ENSG00000176248	-0.476315
ENSG00000173457	-0.476202
ENSG00000116044	-0.476159
ENSG00000127080	-0.476013
ENSG00000125505	-0.475171
ENSG00000171488	-0.474904
ENSG00000115084	-0.474808
ENSG00000109654	-0.474471
ENSG00000067533	-0.474412
ENSG00000206527	-0.474199
ENSG00000100883	-0.474113
ENSG00000110422	-0.474015
ENSG00000151702	-0.473943
ENSG00000132507	-0.473869
ENSG00000125520	-0.473552
ENSG00000031823	-0.473231
ENSG00000138138	-0.473179
ENSG00000146414	-0.472756
ENSG00000151012	-0.472746
ENSG00000125944	-0.47263
ENSG00000243444	-0.472324
ENSG00000094914	-0.471934
ENSG00000258947	-0.471718
ENSG00000132952	-0.471595
ENSG00000093167	-0.471406
ENSG00000204498	-0.470541
ENSG00000131467	-0.470394
ENSG00000134504	-0.470344
ENSG00000143207	-0.469589
ENSG00000124486	-0.468998
ENSG00000137145	-0.468791
ENSG00000056277	-0.468739
ENSG00000147459	-0.468716
ENSG00000143867	-0.468463
ENSG00000151239	-0.468152
ENSG00000135842	-0.468109
ENSG00000077232	-0.468033
ENSG00000117407	-0.467738
ENSG00000161610	-0.467605
ENSG00000160877	-0.46707
ENSG00000173041	-0.466552
ENSG00000082516	-0.466443
ENSG00000144642	-0.466436
ENSG00000106701	-0.466199
ENSG00000189042	-0.466078
ENSG00000159733	-0.465679
ENSG00000071189	-0.465667
ENSG00000167637	-0.465634
ENSG00000101290	-0.465564
ENSG00000165782	-0.465562
ENSG00000164744	-0.465457
ENSG00000106772	-0.465086
ENSG00000113303	-0.465023
ENSG00000114346	-0.464796
ENSG00000188994	-0.46461
ENSG00000167548	-0.46461
ENSG00000170638	-0.464385
ENSG00000171634	-0.464363
ENSG00000092439	-0.464281
ENSG00000171813	-0.464112
ENSG00000160932	-0.464038
ENSG00000125814	-0.463948
ENSG00000160131	-0.463944
ENSG00000196305	-0.463845
ENSG00000125733	-0.463621
ENSG00000116649	-0.463489
ENSG00000131013	-0.463471
ENSG00000132254	-0.463169
ENSG00000148671	-0.463158
ENSG00000169446	-0.462622
ENSG00000175216	-0.462477
ENSG00000169045	-0.462367
ENSG00000138758	-0.462081
ENSG00000113580	-0.461444
ENSG00000170681	-0.461378
ENSG00000067066	-0.461334
ENSG00000105290	-0.461052
ENSG00000148154	-0.460843
ENSG00000092148	-0.460433
ENSG00000102878	-0.46006
ENSG00000167994	-0.459902
ENSG00000151176	-0.459829
ENSG00000164305	-0.459497
ENSG00000162971	-0.459298
ENSG00000157240	-0.459236
ENSG00000142875	-0.458891
ENSG00000184640	-0.458592
ENSG00000126254	-0.458573
ENSG00000134371	-0.458562
ENSG00000162402	-0.458451
ENSG00000122565	-0.457937
ENSG00000110841	-0.457739
ENSG00000107187	-0.457668
ENSG00000116266	-0.457477
ENSG00000151376	-0.457372
ENSG00000092929	-0.45701
ENSG00000138386	-0.456814
ENSG00000107371	-0.456738
ENSG00000138623	-0.45654
ENSG00000274487	-0.456208
ENSG00000171365	-0.456169
ENSG00000237594	-0.455861
ENSG00000089818	-0.455485
ENSG00000204070	-0.455255
ENSG00000043093	-0.455099
ENSG00000115504	-0.455028
ENSG00000104936	-0.454819
ENSG00000172175	-0.4547
ENSG00000155099	-0.454388
ENSG00000065559	-0.454193
ENSG00000136153	-0.454142
ENSG00000171806	-0.454088
ENSG00000165733	-0.454083
ENSG00000105185	-0.454071
ENSG00000122435	-0.453962
ENSG00000158062	-0.453657
ENSG00000130726	-0.453431
ENSG00000188818	-0.45317
ENSG00000095752	-0.453018
ENSG00000172845	-0.452298
ENSG00000142102	-0.45227
ENSG00000107771	-0.451822
ENSG00000165282	-0.451712
ENSG00000172469	-0.451213
ENSG00000061938	-0.451118
ENSG00000134470	-0.451011
ENSG00000086712	-0.450911
ENSG00000083520	-0.450883
ENSG00000112339	-0.450846
ENSG00000133687	-0.450323
ENSG00000125482	-0.45029
ENSG00000198598	-0.450255
ENSG00000179820	-0.450246
ENSG00000155229	-0.450202
ENSG00000205765	-0.450084
ENSG00000157741	-0.449723
ENSG00000139218	-0.449707
ENSG00000122042	-0.44966
ENSG00000135521	-0.449471
ENSG00000199133	-0.449454
ENSG00000204116	-0.449412
ENSG00000175105	-0.449318
ENSG00000102531	-0.448971
ENSG00000128059	-0.448839
ENSG00000127081	-0.448596
ENSG00000005810	-0.448472
ENSG00000217930	-0.44832
ENSG00000113649	-0.448101
ENSG00000147955	-0.448027
ENSG00000162438	-0.447986
ENSG00000101224	-0.447808
ENSG00000124279	-0.447461
ENSG00000180530	-0.446703
ENSG00000140836	-0.446627
ENSG00000237575	-0.446429
ENSG00000198417	-0.446337
ENSG00000281026	-0.446053
ENSG00000153707	-0.445889
ENSG00000140400	-0.445575
ENSG00000184232	-0.445571
ENSG00000162366	-0.445309
ENSG00000160972	-0.445016
ENSG00000178951	-0.44475
ENSG00000163357	-0.444625
ENSG00000148153	-0.444572
ENSG00000110768	-0.444223
ENSG00000111581	-0.443711
ENSG00000129083	-0.4437
ENSG00000182087	-0.443267
ENSG00000175455	-0.443183
ENSG00000186312	-0.442906
ENSG00000110713	-0.442719
ENSG00000152102	-0.442656
ENSG00000103540	-0.442124
ENSG00000170852	-0.441735
ENSG00000169967	-0.44161
ENSG00000126775	-0.441455
ENSG00000142634	-0.441348
ENSG00000049089	-0.441327
ENSG00000124209	-0.441182
ENSG00000129473	-0.441126
ENSG00000108509	-0.440929
ENSG00000163630	-0.440302
ENSG00000115421	-0.440047
ENSG00000151746	-0.439842
ENSG00000133246	-0.439623
ENSG00000127314	-0.439552
ENSG00000101972	-0.439489
ENSG00000100216	-0.439004
ENSG00000180999	-0.438958
ENSG00000133773	-0.438899
ENSG00000150051	-0.438265
ENSG00000169258	-0.438184
ENSG00000126934	-0.437934
ENSG00000169715	-0.437732
ENSG00000110171	-0.437421
ENSG00000014123	-0.437339
ENSG00000066697	-0.437068
ENSG00000134758	-0.436815
ENSG00000025796	-0.435573
ENSG00000177105	-0.435523
ENSG00000115020	-0.435221
ENSG00000171100	-0.435211
ENSG00000106636	-0.434596
ENSG00000087494	-0.434277
ENSG00000185129	-0.433903
ENSG00000234444	-0.433798
ENSG00000114279	-0.433568
ENSG00000171124	-0.433273
ENSG00000149948	-0.432912
ENSG00000171204	-0.432819
ENSG00000198774	-0.432675
ENSG00000155868	-0.432449
ENSG00000047849	-0.432389
ENSG00000145675	-0.43236
ENSG00000177469	-0.432297
ENSG00000198399	-0.432225
ENSG00000189190	-0.431978
ENSG00000185480	-0.431812
ENSG00000125629	-0.431804
ENSG00000160685	-0.4315
ENSG00000116017	-0.431473
ENSG00000091009	-0.431349
ENSG00000165512	-0.431208
ENSG00000104447	-0.431202
ENSG00000056097	-0.430792
ENSG00000124275	-0.430526
ENSG00000111875	-0.43041
ENSG00000173110	-0.430269
ENSG00000169083	-0.430192
ENSG00000023909	-0.429902
ENSG00000204469	-0.42965
ENSG00000119318	-0.429455
ENSG00000145040	-0.42942
ENSG00000196922	-0.428631
ENSG00000179862	-0.428628
ENSG00000164329	-0.428608
ENSG00000166265	-0.428366
ENSG00000113851	-0.427956
ENSG00000164078	-0.427809
ENSG00000142864	-0.427722
ENSG00000138696	-0.427611
ENSG00000176678	-0.42754
ENSG00000180667	-0.427307
ENSG00000174373	-0.427044
ENSG00000165661	-0.427006
ENSG00000156735	-0.426837
ENSG00000198130	-0.42678
ENSG00000070018	-0.426576
ENSG00000110047	-0.426282
ENSG00000128710	-0.426052
ENSG00000185418	-0.42583
ENSG00000131375	-0.42568
ENSG00000054267	-0.425465
ENSG00000166250	-0.425306
ENSG00000083097	-0.425056
ENSG00000164107	-0.424637
ENSG00000075035	-0.424498
ENSG00000170396	-0.424322
ENSG00000070404	-0.424308
ENSG00000131771	-0.424231
ENSG00000215788	-0.424223
ENSG00000198515	-0.424021
ENSG00000135241	-0.423754
ENSG00000175505	-0.423292
ENSG00000103066	-0.423254
ENSG00000115266	-0.423019
ENSG00000168884	-0.423017
ENSG00000145555	-0.422874
ENSG00000111615	-0.422729
ENSG00000140598	-0.422654
ENSG00000167106	-0.421719
ENSG00000109736	-0.421077
ENSG00000042304	-0.421074
ENSG00000137166	-0.420725
ENSG00000159917	-0.420673
ENSG00000215717	-0.420444
ENSG00000189334	-0.420165
ENSG00000074071	-0.419254
ENSG00000239306	-0.418909
ENSG00000148399	-0.418846
ENSG00000149633	-0.418186
ENSG00000198039	-0.417902
ENSG00000223887	-0.417451
ENSG00000170858	-0.417103
ENSG00000198265	-0.417077
ENSG00000168661	-0.41692
ENSG00000171988	-0.416692
ENSG00000120158	-0.416654
ENSG00000107130	-0.416411
ENSG00000168906	-0.415874
ENSG00000043514	-0.415682
ENSG00000197891	-0.415329
ENSG00000100485	-0.415152
ENSG00000124784	-0.41515
ENSG00000135363	-0.41472
ENSG00000167962	-0.414599
ENSG00000135862	-0.41432
ENSG00000110075	-0.414235
ENSG00000172667	-0.414146
ENSG00000014824	-0.414118
ENSG00000164597	-0.413963
ENSG00000198862	-0.413871
ENSG00000187097	-0.413752
ENSG00000169840	-0.413733
ENSG00000122257	-0.413662
ENSG00000123575	-0.413292
ENSG00000120500	-0.413061
ENSG00000156017	-0.413034
ENSG00000165526	-0.412838
ENSG00000165813	-0.412827
ENSG00000128342	-0.412517
ENSG00000155903	-0.412495
ENSG00000146112	-0.412234
ENSG00000039523	-0.412153
ENSG00000182831	-0.412071
ENSG00000104164	-0.41194
ENSG00000012211	-0.411751
ENSG00000110060	-0.411577
ENSG00000196361	-0.411074
ENSG00000168827	-0.410993
ENSG00000180875	-0.410945
ENSG00000110104	-0.410257
ENSG00000143924	-0.410018
ENSG00000099917	-0.409978
ENSG00000198860	-0.409793
ENSG00000223786	-0.409478
ENSG00000078140	-0.409379
ENSG00000151694	-0.409275
ENSG00000119559	-0.409259
ENSG00000141378	-0.409016
ENSG00000125533	-0.408815
ENSG00000106524	-0.408798
ENSG00000091640	-0.408362
ENSG00000139734	-0.408314
ENSG00000027869	-0.407677
ENSG00000109805	-0.407567
ENSG00000156502	-0.407374
ENSG00000109111	-0.407047
ENSG00000171262	-0.406903
ENSG00000139651	-0.406707
ENSG00000181061	-0.406433
ENSG00000067082	-0.406411
ENSG00000101974	-0.406259
ENSG00000114416	-0.406179
ENSG00000085465	-0.405956
ENSG00000108312	-0.405572
ENSG00000177425	-0.405229
ENSG00000182197	-0.405079
ENSG00000112592	-0.404917
ENSG00000160007	-0.40487
ENSG00000188191	-0.404793
ENSG00000168575	-0.404765
ENSG00000157181	-0.404556
ENSG00000155304	-0.404238
ENSG00000168385	-0.403978
ENSG00000170312	-0.403848
ENSG00000134440	-0.403604
ENSG00000113638	-0.403245
ENSG00000039560	-0.403186
ENSG00000186918	-0.403182
ENSG00000171053	-0.403133
ENSG00000166261	-0.403019
ENSG00000134294	-0.402768
ENSG00000139725	-0.402177
ENSG00000171206	-0.401925
ENSG00000142949	-0.401711
ENSG00000170946	-0.401676
ENSG00000130935	-0.401474
ENSG00000165097	-0.401357
ENSG00000131165	-0.401274
ENSG00000108819	-0.401248
ENSG00000121749	-0.400854
ENSG00000128274	-0.400812
ENSG00000185482	-0.400629
ENSG00000167461	-0.400616
ENSG00000108960	-0.400467
ENSG00000105723	-0.400398
ENSG00000073921	-0.39987
ENSG00000167880	-0.399634
ENSG00000013573	-0.399514
ENSG00000144524	-0.3993
ENSG00000107731	-0.399275
ENSG00000198881	-0.39923
ENSG00000147475	-0.399051
ENSG00000126821	-0.398765
ENSG00000163848	-0.398626
ENSG00000144895	-0.39825
ENSG00000127529	-0.397248
ENSG00000126214	-0.397067
ENSG00000188486	-0.396597
ENSG00000035499	-0.396498
ENSG00000144566	-0.39649
ENSG00000152359	-0.396404
ENSG00000276541	-0.396221
ENSG00000082258	-0.396206
ENSG00000114209	-0.396062
ENSG00000113013	-0.395945
ENSG00000197355	-0.395808
ENSG00000128708	-0.395394
ENSG00000147454	-0.395254
ENSG00000104218	-0.395088
ENSG00000035928	-0.394958
ENSG00000080986	-0.394939
ENSG00000123908	-0.394761
ENSG00000241224	-0.394731
ENSG00000146521	-0.39464
ENSG00000183340	-0.394581
ENSG00000092820	-0.394498
ENSG00000127870	-0.394077
ENSG00000109790	-0.393834
ENSG00000184792	-0.393706
ENSG00000116641	-0.393698
ENSG00000104689	-0.393532
ENSG00000108599	-0.393281
ENSG00000142409	-0.39327
ENSG00000103978	-0.39326
ENSG00000170854	-0.393183
ENSG00000198146	-0.392863
ENSG00000160551	-0.392812
ENSG00000102225	-0.392769
ENSG00000134531	-0.392723
ENSG00000058091	-0.392411
ENSG00000160326	-0.392378
ENSG00000167173	-0.39234
ENSG00000137393	-0.392111
ENSG00000165915	-0.39181
ENSG00000070882	-0.391688
ENSG00000184635	-0.3916
ENSG00000181544	-0.391518
ENSG00000120458	-0.391414
ENSG00000108518	-0.391398
ENSG00000163728	-0.39137
ENSG00000148356	-0.391358
ENSG00000186193	-0.391026
ENSG00000163697	-0.390477
ENSG00000196581	-0.390406
ENSG00000206573	-0.390397
ENSG00000114767	-0.390087
ENSG00000154310	-0.389869
ENSG00000119574	-0.389668
ENSG00000153914	-0.389281
ENSG00000101194	-0.389038
ENSG00000257621	-0.388929
ENSG00000100276	-0.388407
ENSG00000130766	-0.388244
ENSG00000124831	-0.388219
ENSG00000134444	-0.388216
ENSG00000125968	-0.387876
ENSG00000135766	-0.387529
ENSG00000113595	-0.387502
ENSG00000063245	-0.387434
ENSG00000163605	-0.387419
ENSG00000119139	-0.387413
ENSG00000169221	-0.387349
ENSG00000109184	-0.387115
ENSG00000224420	-0.386993
ENSG00000131931	-0.38692
ENSG00000179454	-0.386775
ENSG00000198015	-0.386503
ENSG00000165630	-0.386448
ENSG00000154734	-0.386414
ENSG00000079337	-0.385786
ENSG00000101191	-0.385554
ENSG00000159256	-0.385507
ENSG00000114933	-0.385479
ENSG00000109220	-0.385243
ENSG00000115306	-0.385132
ENSG00000026103	-0.384698
ENSG00000154144	-0.384422
ENSG00000144224	-0.384334
ENSG00000060558	-0.384184
ENSG00000116489	-0.384115
ENSG00000178038	-0.383632
ENSG00000184937	-0.383363
ENSG00000112237	-0.382905
ENSG00000136840	-0.382657
ENSG00000104695	-0.38262
ENSG00000011566	-0.382474
ENSG00000089022	-0.382363
ENSG00000101199	-0.382082
ENSG00000084463	-0.381857
ENSG00000122877	-0.381768
ENSG00000107281	-0.381517
ENSG00000155506	-0.381017
ENSG00000160117	-0.381002
ENSG00000112893	-0.38093
ENSG00000128923	-0.380901
ENSG00000175106	-0.380565
ENSG00000174720	-0.380474
ENSG00000075426	-0.380329
ENSG00000108219	-0.379848
ENSG00000196072	-0.379595
ENSG00000166716	-0.379397
ENSG00000163171	-0.379367
ENSG00000163660	-0.379146
ENSG00000145907	-0.378758
ENSG00000185567	-0.378703
ENSG00000065615	-0.378471
ENSG00000186432	-0.378414
ENSG00000117528	-0.378321
ENSG00000204880	-0.378184
ENSG00000197321	-0.377714
ENSG00000164687	-0.377461
ENSG00000176597	-0.377271
ENSG00000225828	-0.37723
ENSG00000109861	-0.377216
ENSG00000121989	-0.377099
ENSG00000185800	-0.376499
ENSG00000140931	-0.376374
ENSG00000196363	-0.376252
ENSG00000163162	-0.376133
ENSG00000140464	-0.376035
ENSG00000100804	-0.375977
ENSG00000083937	-0.375853
ENSG00000156671	-0.375498
ENSG00000165029	-0.375481
ENSG00000136877	-0.375382
ENSG00000137962	-0.375201
ENSG00000118217	-0.375133
ENSG00000152894	-0.375103
ENSG00000150526	-0.375022
ENSG00000112208	-0.374852
ENSG00000147421	-0.374779
ENSG00000124216	-0.374704
ENSG00000198799	-0.374692
ENSG00000123643	-0.374478
ENSG00000144724	-0.374333
ENSG00000143401	-0.373926
ENSG00000186130	-0.373846
ENSG00000153246	-0.373842
ENSG00000101752	-0.373437
ENSG00000131591	-0.373171
ENSG00000104408	-0.373146
ENSG00000110851	-0.373031
ENSG00000171608	-0.37301
ENSG00000250303	-0.372861
ENSG00000165494	-0.372774
ENSG00000233276	-0.372745
ENSG00000233215	-0.372531
ENSG00000171316	-0.37214
ENSG00000104093	-0.371955
ENSG00000036257	-0.371859
ENSG00000168067	-0.371655
ENSG00000242550	-0.371496
ENSG00000148334	-0.371119
ENSG00000005884	-0.370997
ENSG00000118260	-0.370987
ENSG00000154222	-0.370913
ENSG00000145740	-0.370869
ENSG00000198933	-0.370466
ENSG00000137815	-0.370462
ENSG00000099812	-0.370311
ENSG00000174953	-0.369989
ENSG00000248890	-0.369582
ENSG00000148300	-0.36954
ENSG00000115947	-0.369435
ENSG00000126070	-0.36934
ENSG00000241563	-0.368966
ENSG00000150687	-0.368924
ENSG00000078043	-0.368838
ENSG00000179218	-0.368797
ENSG00000146216	-0.368474
ENSG00000118496	-0.368423
ENSG00000185247	-0.368151
ENSG00000206530	-0.368129
ENSG00000148110	-0.368042
ENSG00000196422	-0.367997
ENSG00000103111	-0.36797
ENSG00000188846	-0.36789
ENSG00000141564	-0.367655
ENSG00000148341	-0.367624
ENSG00000226979	-0.36748
ENSG00000161714	-0.367476
ENSG00000089006	-0.367219
ENSG00000122591	-0.36708
ENSG00000185085	-0.366688
ENSG00000006576	-0.366404
ENSG00000263063	-0.365667
ENSG00000170185	-0.365614
ENSG00000253719	-0.365523
ENSG00000013375	-0.365344
ENSG00000184811	-0.365285
ENSG00000189180	-0.364862
ENSG00000204406	-0.36485
ENSG00000112200	-0.36484
ENSG00000128000	-0.364817
ENSG00000250486	-0.364781
ENSG00000147894	-0.364395
ENSG00000136110	-0.364356
ENSG00000030110	-0.364301
ENSG00000169180	-0.364239
ENSG00000082701	-0.363838
ENSG00000144395	-0.363534
ENSG00000187147	-0.363403
ENSG00000167476	-0.363325
ENSG00000096746	-0.363208
ENSG00000155545	-0.36308
ENSG00000173801	-0.363063
ENSG00000103168	-0.36301
ENSG00000121690	-0.362984
ENSG00000153933	-0.362839
ENSG00000105738	-0.362711
ENSG00000114779	-0.362584
ENSG00000180479	-0.362437
ENSG00000164749	-0.362396
ENSG00000189057	-0.362392
ENSG00000147036	-0.36228
ENSG00000213047	-0.362192
ENSG00000101150	-0.361322
ENSG00000112029	-0.361246
ENSG00000235408	-0.361155
ENSG00000128272	-0.361111
ENSG00000160113	-0.361028
ENSG00000095383	-0.360991
ENSG00000146802	-0.360926
ENSG00000138658	-0.360778
ENSG00000120457	-0.360555
ENSG00000101463	-0.360484
ENSG00000135040	-0.360446
ENSG00000110448	-0.360329
ENSG00000146828	-0.360281
ENSG00000156052	-0.360242
ENSG00000133030	-0.360133
ENSG00000078177	-0.360099
ENSG00000152291	-0.360047
ENSG00000111252	-0.359731
ENSG00000096063	-0.359576
ENSG00000100614	-0.35949
ENSG00000198160	-0.359309
ENSG00000122741	-0.359145
ENSG00000097033	-0.359053
ENSG00000185238	-0.359012
ENSG00000178502	-0.358869
ENSG00000145545	-0.358769
ENSG00000117475	-0.358669
ENSG00000104897	-0.358333
ENSG00000104824	-0.358281
ENSG00000213221	-0.358177
ENSG00000008283	-0.358166
ENSG00000253205	-0.358145
ENSG00000244486	-0.3579
ENSG00000167384	-0.3579
ENSG00000169155	-0.35775
ENSG00000197279	-0.357202
ENSG00000175768	-0.356991
ENSG00000114648	-0.356759
ENSG00000198400	-0.356557
ENSG00000198162	-0.356424
ENSG00000171791	-0.356202
ENSG00000196531	-0.356063
ENSG00000105778	-0.356014
ENSG00000232119	-0.355847
ENSG00000086619	-0.355693
ENSG00000106460	-0.355604
ENSG00000165646	-0.355574
ENSG00000213551	-0.355445
ENSG00000124222	-0.355352
ENSG00000105576	-0.355327
ENSG00000178922	-0.355239
ENSG00000165416	-0.354507
ENSG00000234265	-0.354344
ENSG00000136643	-0.354328
ENSG00000174842	-0.35391
ENSG00000108064	-0.35348
ENSG00000100523	-0.353469
ENSG00000186895	-0.353361
ENSG00000073792	-0.3533
ENSG00000116704	-0.353298
ENSG00000178177	-0.353258
ENSG00000212901	-0.353135
ENSG00000122180	-0.353098
ENSG00000172081	-0.352859
ENSG00000173812	-0.352852
ENSG00000197535	-0.352634
ENSG00000175115	-0.352562
ENSG00000160293	-0.352259
ENSG00000123983	-0.352055
ENSG00000115839	-0.352011
ENSG00000203485	-0.351948
ENSG00000186832	-0.351798
ENSG00000135047	-0.351571
ENSG00000077147	-0.351548
ENSG00000148019	-0.351475
ENSG00000101405	-0.351001
ENSG00000130254	-0.350603
ENSG00000134817	-0.350494
ENSG00000148331	-0.350431
ENSG00000169018	-0.350293
ENSG00000154277	-0.350084
ENSG00000116194	-0.349913
[truncated: 12,702 more rows]

## Sheet: e) Selbach_2008_miR-30a_OE
Gene expression fold-changes for hsa-miR-30a-5p transfection experiment in HeLa cells (microarrays), utilized in Figure 5a and Figure 7e.
Ensembl Gene ID	Log2FC
ENSG00000180730	-1.24341
ENSG00000089818	-1.03756
ENSG00000169857	-1.03733
ENSG00000169429	-1.03719
ENSG00000138413	-1.02869
ENSG00000100934	-1.0276
ENSG00000146112	-1.02058
ENSG00000145715	-1.01449
ENSG00000140941	-0.931708
ENSG00000176619	-0.929029
ENSG00000075945	-0.892131
ENSG00000138459	-0.868184
ENSG00000112297	-0.861991
ENSG00000161204	-0.82212
ENSG00000168209	-0.810556
ENSG00000181830	-0.790083
ENSG00000127561	-0.782946
ENSG00000128965	-0.778691
ENSG00000087074	-0.768597
ENSG00000101255	-0.766222
ENSG00000138678	-0.75556
ENSG00000245719	-0.743549
ENSG00000085721	-0.73092
ENSG00000163739	-0.729427
ENSG00000168754	-0.728599
ENSG00000065054	-0.719764
ENSG00000111911	-0.718206
ENSG00000064726	-0.710154
ENSG00000169221	-0.698048
ENSG00000116704	-0.685499
ENSG00000136999	-0.677506
ENSG00000101888	-0.668924
ENSG00000182156	-0.656542
ENSG00000164093	-0.654866
ENSG00000150867	-0.654029
ENSG00000074319	-0.650949
ENSG00000101220	-0.636162
ENSG00000104765	-0.626115
ENSG00000163661	-0.625491
ENSG00000186832	-0.61118
ENSG00000138604	-0.607962
ENSG00000175197	-0.606838
ENSG00000172954	-0.606578
ENSG00000116761	-0.601551
ENSG00000166922	-0.599673
ENSG00000088543	-0.598786
ENSG00000163993	-0.593261
ENSG00000163053	-0.5823
ENSG00000156140	-0.576144
ENSG00000180279	-0.572931
ENSG00000028839	-0.572374
ENSG00000006634	-0.568359
ENSG00000170348	-0.565754
ENSG00000178202	-0.563588
ENSG00000144597	-0.55926
ENSG00000086544	-0.558173
ENSG00000188818	-0.557554
ENSG00000197265	-0.556891
ENSG00000100889	-0.55603
ENSG00000180999	-0.554876
ENSG00000198881	-0.554872
ENSG00000095752	-0.54795
ENSG00000042493	-0.547643
ENSG00000064393	-0.547162
ENSG00000162236	-0.543817
ENSG00000164488	-0.536862
ENSG00000131187	-0.536858
ENSG00000113739	-0.529784
ENSG00000179406	-0.529256
ENSG00000164305	-0.529155
ENSG00000102580	-0.527123
ENSG00000153714	-0.52453
ENSG00000169894	-0.521063
ENSG00000130766	-0.519794
ENSG00000198060	-0.519538
ENSG00000164331	-0.519106
ENSG00000047644	-0.513102
ENSG00000062096	-0.511896
ENSG00000072832	-0.511742
ENSG00000198042	-0.511211
ENSG00000135517	-0.507211
ENSG00000198648	-0.506676
ENSG00000176597	-0.505684
ENSG00000163393	-0.50543
ENSG00000204934	-0.503914
ENSG00000161610	-0.503321
ENSG00000161642	-0.50098
ENSG00000130962	-0.499296
ENSG00000008300	-0.498921
ENSG00000109586	-0.498007
ENSG00000116285	-0.497972
ENSG00000164171	-0.497046
ENSG00000147010	-0.495237
ENSG00000115170	-0.491691
ENSG00000106460	-0.489066
ENSG00000241563	-0.488451
ENSG00000132824	-0.486568
ENSG00000169340	-0.48498
ENSG00000172819	-0.484952
ENSG00000128342	-0.484924
ENSG00000109686	-0.483063
ENSG00000100292	-0.482535
ENSG00000083937	-0.481668
ENSG00000127580	-0.480761
ENSG00000066117	-0.479565
ENSG00000131459	-0.478281
ENSG00000145782	-0.476361
ENSG00000164970	-0.474122
ENSG00000213190	-0.473151
ENSG00000162694	-0.471717
ENSG00000110619	-0.471281
ENSG00000100564	-0.469916
ENSG00000108819	-0.467686
ENSG00000128283	-0.465539
ENSG00000139926	-0.462044
ENSG00000116852	-0.462
ENSG00000151208	-0.460561
ENSG00000111962	-0.460341
ENSG00000106105	-0.4596
ENSG00000183780	-0.457792
ENSG00000197191	-0.457579
ENSG00000137392	-0.456616
ENSG00000139625	-0.455963
ENSG00000142039	-0.455468
ENSG00000111846	-0.454538
ENSG00000164465	-0.452611
ENSG00000136244	-0.450148
ENSG00000010219	-0.448894
ENSG00000125255	-0.448861
ENSG00000261373	-0.446711
ENSG00000174013	-0.446632
ENSG00000025156	-0.44578
ENSG00000263063	-0.444554
ENSG00000248809	-0.442453
ENSG00000066336	-0.44141
ENSG00000135924	-0.439422
ENSG00000172331	-0.439121
ENSG00000156395	-0.433926
ENSG00000178381	-0.432748
ENSG00000165806	-0.430021
ENSG00000126249	-0.429682
ENSG00000168903	-0.429635
ENSG00000101160	-0.428899
ENSG00000167552	-0.426549
ENSG00000143183	-0.426524
ENSG00000186847	-0.426185
ENSG00000149435	-0.425994
ENSG00000063180	-0.425622
ENSG00000115008	-0.42426
ENSG00000167705	-0.424253
ENSG00000139289	-0.424252
ENSG00000123892	-0.423668
ENSG00000125726	-0.423573
ENSG00000111252	-0.42343
ENSG00000144063	-0.421374
ENSG00000120256	-0.419231
ENSG00000180776	-0.419156
ENSG00000182450	-0.417597
ENSG00000162746	-0.416721
ENSG00000107872	-0.415581
ENSG00000167842	-0.41277
ENSG00000164091	-0.412183
ENSG00000196517	-0.409978
ENSG00000165175	-0.407796
ENSG00000130513	-0.406493
ENSG00000089693	-0.405389
ENSG00000090989	-0.405108
ENSG00000142669	-0.404813
ENSG00000205208	-0.404347
ENSG00000147416	-0.403861
ENSG00000100744	-0.401605
ENSG00000111481	-0.401271
ENSG00000226953	-0.398743
ENSG00000112715	-0.398561
ENSG00000138107	-0.398111
ENSG00000091157	-0.397494
ENSG00000127838	-0.397455
ENSG00000268864	-0.396162
ENSG00000182645	-0.395787
ENSG00000072682	-0.395431
ENSG00000125534	-0.395394
ENSG00000130707	-0.395355
ENSG00000100284	-0.394611
ENSG00000005073	-0.393135
ENSG00000235608	-0.392236
ENSG00000163331	-0.391596
ENSG00000103145	-0.389096
ENSG00000124882	-0.388882
ENSG00000198876	-0.388276
ENSG00000177169	-0.386293
ENSG00000121897	-0.386058
ENSG00000169495	-0.384965
ENSG00000140107	-0.384673
ENSG00000240344	-0.384278
ENSG00000100938	-0.384199
ENSG00000147394	-0.384083
ENSG00000160471	-0.383729
ENSG00000172216	-0.383016
ENSG00000183248	-0.382262
ENSG00000186642	-0.381907
ENSG00000174775	-0.380991
ENSG00000274454	-0.379709
ENSG00000078018	-0.37722
ENSG00000101342	-0.377072
ENSG00000115274	-0.376693
ENSG00000101945	-0.376537
ENSG00000101986	-0.37487
ENSG00000135312	-0.374053
ENSG00000229656	-0.373948
ENSG00000171102	-0.371947
ENSG00000162009	-0.371712
ENSG00000115339	-0.371549
ENSG00000157613	-0.371412
ENSG00000244342	-0.371351
ENSG00000174791	-0.369258
ENSG00000015568	-0.368846
ENSG00000157150	-0.36774
ENSG00000163683	-0.367108
ENSG00000101187	-0.363235
ENSG00000009950	-0.362821
ENSG00000175294	-0.362798
ENSG00000131650	-0.362631
ENSG00000228486	-0.360895
ENSG00000101336	-0.36008
ENSG00000175854	-0.359679
ENSG00000222005	-0.359277
ENSG00000096717	-0.358561
ENSG00000181915	-0.358345
ENSG00000143590	-0.357735
ENSG00000196961	-0.357515
ENSG00000109511	-0.357098
ENSG00000188643	-0.356745
ENSG00000143674	-0.355694
ENSG00000085644	-0.355248
ENSG00000013375	-0.355101
ENSG00000180957	-0.35492
ENSG00000090447	-0.354872
ENSG00000162772	-0.354614
ENSG00000141753	-0.354226
ENSG00000160326	-0.35167
ENSG00000146678	-0.351248
ENSG00000134287	-0.350781
ENSG00000162889	-0.350215
ENSG00000146433	-0.350118
ENSG00000044574	-0.347898
ENSG00000155111	-0.347417
ENSG00000146826	-0.347018
ENSG00000162510	-0.346726
ENSG00000277332	-0.345877
ENSG00000243137	-0.345599
ENSG00000151617	-0.344636
ENSG00000105290	-0.344594
ENSG00000163467	-0.344495
ENSG00000164949	-0.344109
ENSG00000134247	-0.343301
ENSG00000204428	-0.342665
ENSG00000069869	-0.341803
ENSG00000165434	-0.340646
ENSG00000164972	-0.340602
ENSG00000185985	-0.340447
ENSG00000123689	-0.340214
ENSG00000184182	-0.339843
ENSG00000280693	-0.339638
ENSG00000144959	-0.339617
ENSG00000161055	-0.338596
ENSG00000037965	-0.338551
ENSG00000142549	-0.338408
ENSG00000184897	-0.33802
ENSG00000121644	-0.337951
ENSG00000129625	-0.337089
ENSG00000129675	-0.335226
ENSG00000153922	-0.335048
ENSG00000143321	-0.334809
ENSG00000068024	-0.334796
ENSG00000116521	-0.334623
ENSG00000143434	-0.33406
ENSG00000164379	-0.333427
ENSG00000102794	-0.332607
ENSG00000183566	-0.330999
ENSG00000089327	-0.330841
ENSG00000135842	-0.330149
ENSG00000166250	-0.329904
ENSG00000102265	-0.32976
ENSG00000133134	-0.328646
ENSG00000126247	-0.327646
ENSG00000187867	-0.327473
ENSG00000148346	-0.327343
ENSG00000055483	-0.327059
ENSG00000172500	-0.325821
ENSG00000135318	-0.32576
ENSG00000185236	-0.325545
ENSG00000048392	-0.325505
ENSG00000143622	-0.32535
ENSG00000175592	-0.324998
ENSG00000261040	-0.32475
ENSG00000114923	-0.323426
ENSG00000237232	-0.323325
ENSG00000148288	-0.323239
ENSG00000141522	-0.322925
ENSG00000126461	-0.322739
ENSG00000204644	-0.322707
ENSG00000166780	-0.322594
ENSG00000125089	-0.322284
ENSG00000147649	-0.322008
ENSG00000185950	-0.321797
ENSG00000080845	-0.321289
ENSG00000169105	-0.321086
ENSG00000107566	-0.320841
ENSG00000162413	-0.320061
ENSG00000134817	-0.31994
ENSG00000172061	-0.31976
ENSG00000111676	-0.319153
ENSG00000134571	-0.31909
ENSG00000164647	-0.318612
ENSG00000145198	-0.318536
ENSG00000167797	-0.317966
ENSG00000057657	-0.317912
ENSG00000240024	-0.317851
ENSG00000131148	-0.317557
ENSG00000163870	-0.317335
ENSG00000168297	-0.317034
ENSG00000121552	-0.316951
ENSG00000261194	-0.316664
ENSG00000150630	-0.316292
ENSG00000112651	-0.315775
ENSG00000225194	-0.315597
ENSG00000108654	-0.315367
ENSG00000108953	-0.315093
ENSG00000148841	-0.314937
ENSG00000184232	-0.314899
ENSG00000105993	-0.314639
ENSG00000112419	-0.313158
ENSG00000068912	-0.312861
ENSG00000065809	-0.3127
ENSG00000145040	-0.312592
ENSG00000158825	-0.312338
ENSG00000160349	-0.312252
ENSG00000183570	-0.311804
ENSG00000164088	-0.311534
ENSG00000126500	-0.311299
ENSG00000151012	-0.310826
ENSG00000154447	-0.310774
ENSG00000179151	-0.310556
ENSG00000177839	-0.30993
ENSG00000110195	-0.309876
ENSG00000176903	-0.309752
ENSG00000186187	-0.309695
ENSG00000162438	-0.309252
ENSG00000237575	-0.309011
ENSG00000224081	-0.308151
ENSG00000109680	-0.307728
ENSG00000255474	-0.307522
ENSG00000163939	-0.307407
ENSG00000145050	-0.307363
ENSG00000136732	-0.30649
ENSG00000101882	-0.306412
ENSG00000051108	-0.306364
ENSG00000159164	-0.3056
ENSG00000280197	-0.305536
ENSG00000188064	-0.304871
ENSG00000147689	-0.304157
ENSG00000173875	-0.304031
ENSG00000171773	-0.303541
ENSG00000175489	-0.302897
ENSG00000075618	-0.302491
ENSG00000186469	-0.301606
ENSG00000160179	-0.301513
ENSG00000101405	-0.30142
ENSG00000206203	-0.301299
ENSG00000154767	-0.299571
ENSG00000186118	-0.298874
ENSG00000162975	-0.297799
ENSG00000165476	-0.297692
ENSG00000130711	-0.296827
ENSG00000213015	-0.295977
ENSG00000174744	-0.295617
ENSG00000149091	-0.295588
ENSG00000006459	-0.29534
ENSG00000141424	-0.295067
ENSG00000161849	-0.295034
ENSG00000105374	-0.294771
ENSG00000099812	-0.294204
ENSG00000117362	-0.293848
ENSG00000160570	-0.293684
ENSG00000228919	-0.293596
ENSG00000225062	-0.293488
ENSG00000086848	-0.293158
ENSG00000171492	-0.292631
ENSG00000159840	-0.292519
ENSG00000174564	-0.292223
ENSG00000142530	-0.291496
ENSG00000128272	-0.29108
ENSG00000180353	-0.290785
ENSG00000152518	-0.290586
ENSG00000166736	-0.289596
ENSG00000261504	-0.28935
ENSG00000123610	-0.289205
ENSG00000231327	-0.288065
ENSG00000183018	-0.288011
ENSG00000169717	-0.287748
ENSG00000107341	-0.287392
ENSG00000198208	-0.28699
ENSG00000139626	-0.286522
ENSG00000137821	-0.286111
ENSG00000250772	-0.286034
ENSG00000114423	-0.285675
ENSG00000277727	-0.285472
ENSG00000163900	-0.285462
ENSG00000175832	-0.285046
ENSG00000183010	-0.284936
ENSG00000131652	-0.284798
ENSG00000130479	-0.284004
ENSG00000116514	-0.283946
ENSG00000065526	-0.283916
ENSG00000134574	-0.283847
ENSG00000170545	-0.283375
ENSG00000145391	-0.283352
ENSG00000076924	-0.283262
ENSG00000135047	-0.282955
ENSG00000123407	-0.282796
ENSG00000173621	-0.282185
ENSG00000106123	-0.282181
ENSG00000125845	-0.282148
ENSG00000205810	-0.281503
ENSG00000221823	-0.281452
ENSG00000184515	-0.281319
ENSG00000143369	-0.280869
ENSG00000172382	-0.28082
ENSG00000075702	-0.280215
ENSG00000173801	-0.280111
ENSG00000133789	-0.279719
ENSG00000086289	-0.279492
ENSG00000095917	-0.279225
ENSG00000169955	-0.279051
ENSG00000178445	-0.278856
ENSG00000136877	-0.278754
ENSG00000146648	-0.27875
ENSG00000110934	-0.278656
ENSG00000182557	-0.278596
ENSG00000125266	-0.278435
ENSG00000144230	-0.27724
ENSG00000140688	-0.277085
ENSG00000145934	-0.276772
ENSG00000100276	-0.276372
ENSG00000151690	-0.275663
ENSG00000184752	-0.275264
ENSG00000223887	-0.275077
ENSG00000120063	-0.275013
ENSG00000155592	-0.274958
ENSG00000167676	-0.274886
ENSG00000068120	-0.274557
ENSG00000104783	-0.274384
ENSG00000225492	-0.274294
ENSG00000188042	-0.274059
ENSG00000099783	-0.273662
ENSG00000165195	-0.273659
ENSG00000127585	-0.273636
ENSG00000126062	-0.273433
ENSG00000105550	-0.272846
ENSG00000162591	-0.271605
ENSG00000064932	-0.2714
ENSG00000130340	-0.271266
ENSG00000041880	-0.270705
ENSG00000233527	-0.27038
ENSG00000264616	-0.269455
ENSG00000179846	-0.269068
ENSG00000188215	-0.269054
ENSG00000171855	-0.269006
ENSG00000260785	-0.26875
ENSG00000132002	-0.268721
ENSG00000162769	-0.268156
ENSG00000006606	-0.26797
ENSG00000165156	-0.267736
ENSG00000183426	-0.267701
ENSG00000136908	-0.266691
ENSG00000046604	-0.266613
ENSG00000179913	-0.266085
ENSG00000146243	-0.26601
ENSG00000108509	-0.265932
ENSG00000149798	-0.265749
ENSG00000162687	-0.265704
ENSG00000213753	-0.265564
ENSG00000102312	-0.265346
ENSG00000115459	-0.265262
ENSG00000236719	-0.265256
ENSG00000120685	-0.265015
ENSG00000171425	-0.264717
ENSG00000163630	-0.264632
ENSG00000163081	-0.264528
ENSG00000187147	-0.264487
ENSG00000106546	-0.264287
ENSG00000163354	-0.26404
ENSG00000186191	-0.263796
ENSG00000196743	-0.262679
ENSG00000138814	-0.262567
ENSG00000173153	-0.262279
ENSG00000223715	-0.262082
ENSG00000158525	-0.262032
ENSG00000138075	-0.261345
ENSG00000163083	-0.261099
ENSG00000099866	-0.260843
ENSG00000232671	-0.260402
ENSG00000229699	-0.260393
ENSG00000016864	-0.260371
ENSG00000104365	-0.260074
ENSG00000182329	-0.260009
ENSG00000166471	-0.259974
ENSG00000255737	-0.25987
ENSG00000140527	-0.259795
ENSG00000253882	-0.25926
ENSG00000111450	-0.258772
ENSG00000149428	-0.258598
ENSG00000157119	-0.258139
ENSG00000131437	-0.258133
ENSG00000104897	-0.258092
ENSG00000137675	-0.257498
ENSG00000164023	-0.257434
ENSG00000178722	-0.257199
ENSG00000239219	-0.256663
ENSG00000074201	-0.256375
ENSG00000166405	-0.256362
ENSG00000073146	-0.256297
ENSG00000254438	-0.256106
ENSG00000234945	-0.255726
ENSG00000149346	-0.255665
ENSG00000126464	-0.255258
ENSG00000175575	-0.255187
ENSG00000259305	-0.255149
ENSG00000137309	-0.254965
ENSG00000171595	-0.254749
ENSG00000161677	-0.25455
ENSG00000127418	-0.254462
ENSG00000170043	-0.254118
ENSG00000054356	-0.254063
ENSG00000183067	-0.253489
ENSG00000135723	-0.25321
ENSG00000176973	-0.253076
ENSG00000163530	-0.253
ENSG00000198860	-0.252922
ENSG00000140105	-0.252572
ENSG00000123575	-0.25217
ENSG00000131746	-0.251715
ENSG00000157404	-0.251404
ENSG00000116871	-0.251027
ENSG00000090097	-0.250661
ENSG00000109743	-0.250073
ENSG00000077943	-0.250072
ENSG00000066629	-0.249899
ENSG00000079393	-0.249861
ENSG00000187475	-0.24951
ENSG00000153214	-0.248739
ENSG00000243317	-0.248501
ENSG00000225783	-0.248471
ENSG00000158470	-0.248414
ENSG00000106089	-0.24814
ENSG00000120889	-0.248003
ENSG00000000003	-0.247842
ENSG00000116406	-0.247779
ENSG00000257859	-0.247564
ENSG00000165891	-0.247493
ENSG00000226306	-0.246262
ENSG00000108602	-0.246119
ENSG00000176928	-0.246077
ENSG00000115756	-0.246039
ENSG00000088899	-0.245892
ENSG00000230082	-0.245825
ENSG00000145901	-0.245726
ENSG00000114353	-0.245709
ENSG00000264364	-0.245393
ENSG00000097033	-0.245317
ENSG00000130725	-0.245186
ENSG00000087245	-0.244701
ENSG00000182372	-0.244352
ENSG00000146221	-0.244249
ENSG00000067955	-0.243263
ENSG00000007376	-0.243119
ENSG00000103257	-0.242859
ENSG00000196465	-0.242825
ENSG00000121060	-0.242614
ENSG00000111701	-0.242575
ENSG00000188112	-0.242237
ENSG00000170604	-0.242111
ENSG00000213588	-0.241898
ENSG00000131389	-0.241664
ENSG00000133243	-0.241662
ENSG00000124134	-0.241577
ENSG00000176435	-0.241571
ENSG00000156858	-0.241527
ENSG00000132406	-0.241474
ENSG00000101098	-0.241148
ENSG00000164181	-0.240332
ENSG00000144136	-0.240139
ENSG00000152583	-0.239747
ENSG00000173110	-0.239343
ENSG00000073737	-0.239305
ENSG00000099251	-0.238709
ENSG00000165516	-0.238655
ENSG00000181026	-0.23855
ENSG00000241635	-0.238351
ENSG00000125538	-0.238314
ENSG00000220205	-0.238308
ENSG00000024422	-0.238297
ENSG00000008283	-0.238188
ENSG00000108702	-0.23774
ENSG00000178502	-0.2375
ENSG00000260088	-0.237313
ENSG00000138080	-0.237215
ENSG00000133639	-0.237185
ENSG00000185621	-0.23675
ENSG00000106013	-0.236197
ENSG00000175785	-0.236084
ENSG00000198910	-0.23576
ENSG00000105698	-0.235552
ENSG00000090971	-0.235376
ENSG00000108798	-0.235223
ENSG00000215788	-0.235215
ENSG00000163563	-0.235197
ENSG00000147894	-0.235196
ENSG00000130821	-0.23504
ENSG00000106633	-0.235029
ENSG00000076201	-0.234939
ENSG00000187288	-0.234021
ENSG00000116991	-0.233598
ENSG00000132603	-0.233394
ENSG00000117632	-0.232912
ENSG00000073754	-0.23278
ENSG00000087077	-0.232496
ENSG00000177879	-0.232293
ENSG00000163206	-0.232266
ENSG00000182979	-0.232053
ENSG00000148655	-0.231632
ENSG00000184502	-0.231608
ENSG00000159961	-0.23153
ENSG00000144115	-0.231512
ENSG00000155087	-0.231128
ENSG00000260433	-0.231094
ENSG00000133317	-0.230713
ENSG00000213420	-0.229989
ENSG00000103502	-0.229596
ENSG00000152760	-0.229462
ENSG00000089159	-0.228893
ENSG00000101825	-0.228832
ENSG00000256577	-0.228831
ENSG00000142409	-0.228646
ENSG00000175287	-0.228531
ENSG00000153879	-0.228402
ENSG00000138606	-0.228135
ENSG00000103507	-0.228095
ENSG00000109118	-0.228072
ENSG00000145907	-0.227798
ENSG00000143553	-0.227739
ENSG00000066735	-0.227589
ENSG00000159231	-0.227544
ENSG00000139977	-0.227387
ENSG00000176853	-0.22733
ENSG00000101670	-0.227215
ENSG00000279331	-0.227038
ENSG00000143595	-0.227029
ENSG00000116701	-0.227014
ENSG00000242759	-0.226642
ENSG00000161618	-0.226386
ENSG00000105723	-0.226232
ENSG00000160588	-0.22589
ENSG00000147642	-0.225839
ENSG00000158122	-0.225438
ENSG00000171223	-0.225373
ENSG00000178719	-0.225345
ENSG00000173457	-0.225223
ENSG00000188021	-0.225127
ENSG00000004776	-0.224627
ENSG00000172349	-0.22444
ENSG00000181852	-0.2244
ENSG00000124610	-0.224321
ENSG00000177685	-0.223899
ENSG00000263818	-0.223789
ENSG00000175324	-0.223153
ENSG00000130656	-0.223142
ENSG00000181577	-0.222321
ENSG00000140044	-0.222166
ENSG00000124107	-0.221983
ENSG00000090530	-0.221962
ENSG00000266733	-0.221698
ENSG00000163472	-0.221306
ENSG00000104960	-0.221207
ENSG00000148840	-0.221161
ENSG00000107897	-0.221155
ENSG00000179912	-0.22105
ENSG00000197136	-0.220846
ENSG00000171487	-0.220735
ENSG00000076513	-0.220206
ENSG00000185347	-0.220084
ENSG00000010319	-0.219969
ENSG00000163106	-0.219844
ENSG00000137868	-0.21984
ENSG00000185215	-0.219742
ENSG00000118729	-0.219625
ENSG00000102125	-0.219496
ENSG00000160124	-0.219218
ENSG00000150076	-0.219108
ENSG00000071655	-0.21909
ENSG00000174437	-0.21877
ENSG00000165863	-0.218657
ENSG00000275410	-0.218653
ENSG00000170903	-0.218631
ENSG00000171621	-0.218247
ENSG00000158882	-0.218021
ENSG00000170759	-0.217891
ENSG00000120925	-0.217847
ENSG00000197021	-0.21775
ENSG00000071242	-0.217738
ENSG00000243083	-0.217489
ENSG00000168894	-0.217466
ENSG00000168389	-0.217419
ENSG00000169884	-0.21735
ENSG00000148444	-0.217339
ENSG00000007402	-0.217303
ENSG00000262468	-0.217285
ENSG00000168917	-0.21717
ENSG00000232907	-0.217088
ENSG00000226009	-0.216614
ENSG00000169925	-0.216249
ENSG00000163235	-0.215604
ENSG00000067221	-0.215453
ENSG00000139579	-0.215341
ENSG00000186648	-0.215191
ENSG00000266200	-0.214889
ENSG00000130066	-0.214819
ENSG00000156735	-0.214528
ENSG00000168003	-0.214392
ENSG00000104824	-0.214191
ENSG00000141425	-0.213821
ENSG00000104812	-0.213481
ENSG00000196998	-0.21345
ENSG00000070540	-0.212779
ENSG00000196734	-0.212724
ENSG00000274286	-0.212684
ENSG00000165637	-0.212641
ENSG00000113194	-0.212602
ENSG00000246130	-0.212594
ENSG00000175826	-0.212298
ENSG00000108352	-0.212212
ENSG00000101440	-0.211948
ENSG00000119318	-0.211919
ENSG00000185837	-0.21187
ENSG00000152332	-0.211724
ENSG00000100949	-0.211714
ENSG00000147896	-0.211542
ENSG00000240764	-0.211093
ENSG00000139372	-0.210875
ENSG00000197363	-0.210211
ENSG00000198732	-0.210201
ENSG00000167261	-0.210159
ENSG00000179562	-0.210134
ENSG00000160678	-0.210074
ENSG00000080031	-0.209804
ENSG00000168298	-0.209341
ENSG00000141582	-0.208978
ENSG00000155269	-0.208947
ENSG00000078328	-0.208811
ENSG00000260220	-0.208693
ENSG00000181788	-0.208458
ENSG00000243477	-0.208066
ENSG00000216306	-0.208061
ENSG00000152661	-0.207948
ENSG00000226091	-0.207936
ENSG00000179454	-0.207929
ENSG00000146385	-0.207737
ENSG00000166819	-0.207587
ENSG00000049245	-0.206896
ENSG00000159208	-0.206828
ENSG00000178996	-0.206798
ENSG00000267272	-0.206663
ENSG00000148602	-0.206555
ENSG00000160472	-0.206552
ENSG00000181789	-0.206294
ENSG00000180573	-0.206263
ENSG00000135074	-0.206234
ENSG00000221870	-0.206169
ENSG00000161714	-0.206094
ENSG00000120053	-0.205949
ENSG00000167118	-0.205905
ENSG00000183154	-0.205715
ENSG00000186866	-0.2056
ENSG00000232564	-0.205579
ENSG00000131446	-0.205501
ENSG00000125352	-0.205466
ENSG00000147168	-0.205295
ENSG00000122884	-0.205249
ENSG00000216621	-0.205173
ENSG00000143842	-0.205157
ENSG00000104972	-0.205093
ENSG00000124602	-0.204981
ENSG00000204176	-0.204869
ENSG00000130726	-0.204647
ENSG00000171823	-0.204561
ENSG00000127399	-0.204408
ENSG00000136444	-0.204348
ENSG00000164591	-0.204141
ENSG00000163703	-0.204106
ENSG00000110076	-0.204083
ENSG00000173156	-0.204057
ENSG00000197487	-0.203944
ENSG00000136319	-0.203801
ENSG00000080603	-0.203735
ENSG00000213719	-0.203621
ENSG00000013275	-0.203551
ENSG00000166860	-0.203487
ENSG00000010361	-0.203144
ENSG00000243710	-0.203095
ENSG00000204310	-0.20283
ENSG00000106992	-0.202572
ENSG00000154146	-0.202553
ENSG00000117408	-0.20243
ENSG00000197632	-0.202372
ENSG00000101844	-0.202332
ENSG00000124762	-0.201936
ENSG00000176182	-0.201927
ENSG00000244752	-0.201823
ENSG00000169379	-0.201326
ENSG00000114650	-0.20131
ENSG00000069956	-0.201296
ENSG00000253408	-0.201098
ENSG00000185038	-0.200963
ENSG00000121542	-0.200759
ENSG00000176383	-0.200274
ENSG00000204394	-0.200247
ENSG00000122643	-0.200108
ENSG00000107819	-0.199925
ENSG00000125457	-0.199642
ENSG00000175544	-0.199558
ENSG00000107175	-0.199479
ENSG00000151693	-0.199322
ENSG00000089177	-0.199316
ENSG00000124574	-0.199142
ENSG00000179218	-0.199066
ENSG00000177105	-0.199014
ENSG00000112041	-0.198433
ENSG00000179676	-0.198397
ENSG00000107554	-0.198376
ENSG00000168397	-0.198368
ENSG00000137270	-0.198229
ENSG00000135569	-0.198129
ENSG00000256061	-0.197935
ENSG00000115297	-0.197859
ENSG00000125991	-0.197755
ENSG00000122025	-0.197754
ENSG00000137216	-0.197427
ENSG00000134363	-0.197199
ENSG00000166579	-0.197163
ENSG00000077044	-0.196998
ENSG00000245479	-0.196925
ENSG00000261713	-0.196867
ENSG00000166448	-0.196835
ENSG00000175311	-0.19677
ENSG00000117425	-0.196365
ENSG00000106290	-0.196213
ENSG00000163359	-0.196146
ENSG00000196917	-0.196101
ENSG00000130560	-0.195781
ENSG00000198795	-0.195767
ENSG00000131620	-0.195689
ENSG00000168124	-0.19559
ENSG00000171148	-0.195545
ENSG00000233570	-0.195525
ENSG00000204386	-0.195323
ENSG00000101955	-0.195301
ENSG00000160593	-0.195257
ENSG00000139269	-0.195187
ENSG00000137561	-0.195168
ENSG00000215021	-0.195132
ENSG00000187801	-0.195043
ENSG00000122778	-0.194921
ENSG00000174358	-0.194869
ENSG00000138434	-0.194861
ENSG00000081692	-0.194795
ENSG00000166173	-0.194775
ENSG00000172375	-0.194765
ENSG00000100558	-0.19454
ENSG00000141510	-0.194488
ENSG00000158473	-0.194447
ENSG00000255622	-0.194392
ENSG00000185000	-0.193978
ENSG00000204103	-0.193974
ENSG00000172935	-0.193843
ENSG00000010671	-0.193796
ENSG00000070985	-0.193796
ENSG00000182544	-0.193773
ENSG00000093072	-0.193715
ENSG00000115159	-0.193435
ENSG00000158793	-0.193284
ENSG00000108828	-0.193273
ENSG00000073756	-0.193016
ENSG00000267123	-0.192964
ENSG00000166946	-0.192913
ENSG00000127743	-0.192516
ENSG00000204091	-0.192157
ENSG00000108255	-0.192127
ENSG00000121578	-0.192109
ENSG00000132471	-0.192017
ENSG00000143028	-0.191877
ENSG00000221826	-0.191832
ENSG00000171943	-0.191771
ENSG00000180818	-0.191693
ENSG00000185730	-0.191412
ENSG00000123159	-0.191299
ENSG00000185448	-0.191162
ENSG00000166948	-0.190809
ENSG00000197355	-0.190786
ENSG00000248483	-0.190423
ENSG00000218109	-0.190327
ENSG00000101224	-0.190247
ENSG00000198929	-0.190075
ENSG00000116726	-0.189905
ENSG00000161682	-0.189794
ENSG00000163357	-0.189746
ENSG00000179447	-0.189742
ENSG00000213145	-0.189382
ENSG00000171488	-0.189206
ENSG00000236253	-0.188766
ENSG00000100241	-0.188765
ENSG00000129128	-0.188734
ENSG00000134265	-0.188597
ENSG00000205054	-0.188528
ENSG00000069424	-0.18852
ENSG00000163793	-0.188491
ENSG00000160767	-0.188475
ENSG00000184925	-0.188416
ENSG00000226846	-0.188216
ENSG00000105398	-0.188049
ENSG00000180509	-0.187674
ENSG00000099250	-0.187606
ENSG00000120903	-0.187591
ENSG00000113758	-0.187587
ENSG00000146676	-0.187426
ENSG00000178597	-0.18741
ENSG00000149761	-0.187163
ENSG00000168993	-0.187055
ENSG00000012211	-0.186957
ENSG00000168890	-0.186921
ENSG00000204564	-0.186863
ENSG00000140948	-0.186803
ENSG00000135577	-0.186697
ENSG00000132297	-0.186654
ENSG00000256269	-0.18626
ENSG00000112378	-0.186205
ENSG00000196850	-0.186144
ENSG00000234492	-0.186017
ENSG00000008056	-0.185944
ENSG00000159556	-0.185942
ENSG00000094796	-0.185777
ENSG00000204673	-0.185639
ENSG00000154153	-0.185632
ENSG00000156232	-0.185558
ENSG00000204427	-0.185541
ENSG00000188508	-0.185448
ENSG00000183307	-0.185403
ENSG00000226337	-0.185371
ENSG00000255314	-0.18528
ENSG00000114209	-0.184812
ENSG00000168955	-0.184509
ENSG00000155096	-0.184389
ENSG00000213923	-0.184325
ENSG00000120370	-0.183974
ENSG00000262117	-0.183704
ENSG00000137266	-0.183704
ENSG00000167861	-0.18359
ENSG00000223510	-0.183549
ENSG00000197446	-0.18348
ENSG00000162032	-0.183443
ENSG00000139266	-0.183383
ENSG00000155846	-0.183266
ENSG00000143418	-0.182894
ENSG00000010810	-0.182537
ENSG00000005238	-0.182429
ENSG00000173237	-0.18231
ENSG00000105438	-0.182078
ENSG00000143502	-0.182075
ENSG00000140545	-0.182055
ENSG00000157992	-0.182013
ENSG00000086570	-0.181861
ENSG00000136052	-0.181775
ENSG00000158748	-0.181355
ENSG00000236939	-0.181252
ENSG00000099338	-0.181216
ENSG00000164615	-0.181193
ENSG00000117143	-0.181123
ENSG00000108840	-0.181029
ENSG00000250107	-0.18093
ENSG00000186960	-0.180876
ENSG00000102904	-0.180729
ENSG00000179387	-0.180708
ENSG00000255258	-0.180653
ENSG00000187109	-0.180557
ENSG00000163719	-0.180517
ENSG00000171161	-0.180467
ENSG00000197223	-0.180451
ENSG00000215256	-0.180401
ENSG00000007168	-0.1803
ENSG00000151360	-0.180249
ENSG00000122861	-0.180086
ENSG00000250819	-0.180025
ENSG00000151065	-0.179802
ENSG00000177303	-0.17972
ENSG00000135925	-0.17972
ENSG00000102409	-0.179655
ENSG00000227544	-0.179655
ENSG00000068438	-0.179393
ENSG00000070669	-0.179307
ENSG00000279078	-0.179187
ENSG00000269956	-0.179156
ENSG00000126012	-0.179137
ENSG00000118231	-0.17912
ENSG00000160469	-0.178933
ENSG00000230736	-0.178709
ENSG00000091986	-0.178659
ENSG00000133895	-0.178491
ENSG00000011454	-0.178429
ENSG00000232233	-0.178402
ENSG00000118680	-0.17827
ENSG00000078804	-0.17818
ENSG00000166333	-0.177879
ENSG00000120337	-0.177797
ENSG00000170276	-0.177766
ENSG00000132481	-0.177703
ENSG00000058272	-0.177648
ENSG00000004455	-0.177548
ENSG00000100968	-0.177544
ENSG00000079739	-0.177542
ENSG00000013441	-0.177202
ENSG00000155875	-0.177187
ENSG00000135409	-0.177033
ENSG00000132510	-0.176952
ENSG00000130985	-0.176951
ENSG00000081277	-0.176942
ENSG00000076321	-0.176825
ENSG00000125398	-0.176553
ENSG00000108797	-0.176476
ENSG00000006042	-0.176323
ENSG00000126254	-0.176319
ENSG00000166033	-0.17628
ENSG00000171617	-0.176161
ENSG00000230657	-0.176052
ENSG00000185960	-0.175898
ENSG00000182489	-0.17573
ENSG00000030110	-0.17572
ENSG00000119913	-0.175709
ENSG00000132554	-0.175709
ENSG00000157219	-0.175709
ENSG00000145945	-0.175626
ENSG00000129646	-0.17556
ENSG00000163704	-0.175514
ENSG00000118518	-0.175415
ENSG00000130762	-0.175301
ENSG00000106331	-0.175135
ENSG00000110719	-0.174744
ENSG00000074071	-0.174627
ENSG00000166825	-0.174569
ENSG00000261652	-0.17445
ENSG00000173113	-0.174373
ENSG00000164061	-0.174291
ENSG00000156515	-0.174217
ENSG00000167972	-0.174138
ENSG00000136696	-0.173973
ENSG00000182325	-0.173813
ENSG00000116649	-0.173531
ENSG00000140986	-0.173509
ENSG00000039523	-0.173231
ENSG00000125753	-0.173033
ENSG00000163026	-0.172854
ENSG00000118985	-0.172527
ENSG00000133101	-0.172361
ENSG00000173486	-0.172262
ENSG00000258584	-0.172146
ENSG00000152601	-0.172117
ENSG00000159182	-0.171991
ENSG00000107281	-0.171932
ENSG00000215704	-0.171929
ENSG00000011332	-0.171901
ENSG00000260852	-0.171826
ENSG00000053438	-0.171726
ENSG00000167962	-0.171688
ENSG00000105701	-0.171463
ENSG00000106636	-0.171326
ENSG00000103269	-0.171285
ENSG00000171724	-0.17128
ENSG00000167615	-0.171169
ENSG00000183837	-0.17114
ENSG00000023572	-0.171089
ENSG00000205763	-0.171089
ENSG00000073464	-0.170976
ENSG00000145536	-0.170831
ENSG00000177666	-0.170794
ENSG00000110955	-0.170775
ENSG00000120262	-0.170762
ENSG00000103355	-0.17071
ENSG00000251655	-0.170584
ENSG00000095596	-0.170578
ENSG00000168004	-0.170472
ENSG00000124216	-0.170304
ENSG00000187840	-0.17014
ENSG00000142513	-0.170037
ENSG00000178033	-0.169877
ENSG00000197308	-0.169807
ENSG00000178105	-0.169785
ENSG00000140199	-0.169737
ENSG00000165192	-0.169673
ENSG00000132832	-0.169607
ENSG00000087495	-0.169582
ENSG00000173898	-0.169579
ENSG00000149927	-0.169574
ENSG00000117139	-0.169557
ENSG00000261439	-0.169537
ENSG00000078081	-0.169291
ENSG00000102100	-0.169254
ENSG00000198173	-0.168977
ENSG00000109814	-0.168954
ENSG00000142408	-0.168923
ENSG00000182057	-0.168859
ENSG00000184792	-0.168792
ENSG00000133943	-0.168783
ENSG00000166289	-0.168719
ENSG00000179772	-0.168381
ENSG00000143515	-0.168311
ENSG00000090432	-0.168301
ENSG00000079435	-0.168288
ENSG00000110400	-0.168164
ENSG00000140623	-0.168091
ENSG00000013392	-0.168069
ENSG00000205221	-0.168039
ENSG00000072310	-0.168025
ENSG00000260564	-0.167984
ENSG00000107147	-0.167843
ENSG00000129255	-0.167762
ENSG00000132613	-0.167737
ENSG00000205356	-0.167734
ENSG00000110218	-0.167727
ENSG00000166938	-0.167664
ENSG00000113555	-0.167554
ENSG00000106477	-0.167528
ENSG00000244926	-0.167479
ENSG00000154165	-0.167462
ENSG00000128310	-0.167183
ENSG00000111046	-0.167156
ENSG00000267296	-0.167122
ENSG00000102104	-0.166818
ENSG00000068615	-0.166818
ENSG00000151715	-0.166811
ENSG00000168672	-0.166667
ENSG00000135069	-0.166533
ENSG00000205922	-0.166516
ENSG00000117598	-0.166493
ENSG00000117868	-0.166476
ENSG00000130706	-0.166403
ENSG00000172732	-0.166322
ENSG00000263761	-0.16617
ENSG00000174326	-0.16599
ENSG00000159714	-0.165885
ENSG00000172936	-0.165759
ENSG00000106397	-0.165758
ENSG00000186051	-0.165671
ENSG00000100813	-0.165547
ENSG00000167654	-0.165446
ENSG00000258573	-0.165369
ENSG00000198569	-0.165155
ENSG00000089902	-0.165115
ENSG00000138613	-0.165105
ENSG00000177354	-0.165099
ENSG00000168454	-0.165075
ENSG00000087302	-0.164789
ENSG00000248099	-0.164786
ENSG00000158865	-0.164653
ENSG00000092067	-0.164619
ENSG00000229643	-0.164356
ENSG00000177380	-0.164227
ENSG00000227507	-0.164074
ENSG00000144152	-0.164004
ENSG00000131089	-0.163575
ENSG00000237250	-0.163441
ENSG00000031081	-0.163053
ENSG00000205133	-0.162964
ENSG00000095261	-0.162852
ENSG00000197279	-0.162842
ENSG00000244537	-0.162811
ENSG00000186056	-0.16261
ENSG00000165556	-0.16253
ENSG00000189171	-0.162438
ENSG00000170558	-0.162352
ENSG00000123405	-0.162349
ENSG00000100092	-0.162317
ENSG00000151929	-0.162202
ENSG00000111358	-0.1622
ENSG00000178860	-0.162137
ENSG00000139890	-0.161972
ENSG00000108528	-0.161881
ENSG00000189108	-0.161805
ENSG00000273523	-0.161715
ENSG00000197566	-0.161711
ENSG00000150403	-0.161673
ENSG00000047346	-0.16156
ENSG00000113595	-0.161529
ENSG00000162729	-0.161518
ENSG00000168350	-0.161518
ENSG00000136826	-0.161373
ENSG00000005194	-0.161354
ENSG00000171053	-0.161239
ENSG00000106009	-0.161143
ENSG00000041353	-0.160897
ENSG00000162894	-0.160626
ENSG00000259073	-0.160594
ENSG00000145506	-0.160584
ENSG00000089220	-0.160559
ENSG00000067836	-0.160536
ENSG00000248572	-0.16049
ENSG00000110651	-0.160346
ENSG00000253608	-0.160288
ENSG00000184160	-0.160198
ENSG00000116786	-0.160138
ENSG00000104835	-0.160003
ENSG00000171865	-0.159984
ENSG00000178226	-0.159876
ENSG00000119777	-0.159843
ENSG00000101230	-0.159629
ENSG00000218891	-0.159598
ENSG00000138160	-0.15955
ENSG00000158786	-0.15952
ENSG00000159248	-0.159418
ENSG00000269335	-0.159327
ENSG00000073861	-0.159183
ENSG00000181790	-0.159172
ENSG00000204390	-0.159112
ENSG00000173210	-0.159106
ENSG00000204060	-0.158843
ENSG00000048140	-0.15882
ENSG00000234693	-0.158767
ENSG00000149260	-0.158637
ENSG00000111275	-0.158617
ENSG00000236155	-0.158616
ENSG00000168288	-0.158548
ENSG00000184363	-0.158535
ENSG00000168634	-0.158521
ENSG00000122678	-0.158297
ENSG00000129946	-0.15816
ENSG00000237119	-0.157893
ENSG00000187068	-0.157837
ENSG00000087258	-0.157614
ENSG00000113303	-0.157561
ENSG00000173714	-0.157553
ENSG00000198668	-0.157443
ENSG00000126882	-0.157253
ENSG00000279491	-0.157241
ENSG00000160949	-0.157185
ENSG00000163297	-0.157055
ENSG00000111667	-0.157007
ENSG00000178531	-0.156971
ENSG00000188677	-0.156858
ENSG00000111325	-0.156738
ENSG00000176046	-0.156731
ENSG00000204882	-0.156487
ENSG00000166750	-0.156327
ENSG00000179981	-0.156258
ENSG00000185359	-0.156171
ENSG00000168092	-0.156108
ENSG00000137078	-0.156039
ENSG00000068976	-0.155886
ENSG00000129749	-0.155761
ENSG00000139637	-0.155697
ENSG00000165731	-0.155673
ENSG00000103168	-0.155545
ENSG00000105722	-0.155489
ENSG00000109047	-0.155487
ENSG00000197261	-0.155372
ENSG00000133424	-0.155203
ENSG00000161653	-0.155152
ENSG00000183036	-0.155138
ENSG00000174640	-0.155029
ENSG00000136002	-0.154987
ENSG00000262943	-0.154982
ENSG00000186862	-0.154831
ENSG00000090905	-0.154801
ENSG00000243279	-0.154751
ENSG00000167751	-0.154742
ENSG00000163497	-0.154676
ENSG00000136925	-0.154535
ENSG00000204528	-0.154349
ENSG00000167112	-0.154304
ENSG00000168070	-0.154196
ENSG00000239961	-0.154195
ENSG00000105983	-0.154192
ENSG00000002586	-0.154077
ENSG00000149499	-0.154035
ENSG00000167257	-0.15403
ENSG00000126767	-0.154027
ENSG00000148090	-0.153952
ENSG00000267107	-0.153944
ENSG00000005513	-0.153852
ENSG00000151689	-0.153817
ENSG00000273274	-0.153641
ENSG00000152430	-0.153595
ENSG00000169605	-0.153579
ENSG00000167578	-0.153564
ENSG00000085465	-0.153525
ENSG00000185669	-0.153491
ENSG00000023608	-0.153337
ENSG00000231172	-0.153275
ENSG00000122122	-0.153225
ENSG00000100122	-0.153224
ENSG00000185658	-0.153153
ENSG00000010438	-0.153084
ENSG00000196553	-0.153082
ENSG00000178035	-0.153054
ENSG00000132128	-0.152961
ENSG00000135100	-0.152851
ENSG00000170634	-0.15285
ENSG00000162302	-0.152837
ENSG00000149609	-0.152797
ENSG00000134317	-0.152781
ENSG00000123094	-0.152778
ENSG00000125731	-0.152727
ENSG00000140854	-0.152666
ENSG00000205670	-0.152664
ENSG00000166575	-0.152409
ENSG00000166930	-0.1524
ENSG00000143382	-0.152134
ENSG00000203663	-0.151927
ENSG00000112144	-0.15191
ENSG00000106367	-0.151668
ENSG00000178403	-0.151481
ENSG00000196497	-0.151333
ENSG00000159445	-0.151314
ENSG00000170873	-0.151299
ENSG00000120937	-0.151223
ENSG00000142102	-0.151169
ENSG00000162496	-0.151157
ENSG00000142185	-0.151122
ENSG00000114738	-0.151106
ENSG00000230510	-0.150899
ENSG00000100575	-0.150861
ENSG00000107018	-0.150786
ENSG00000155622	-0.150768
ENSG00000110900	-0.150713
ENSG00000119714	-0.150676
ENSG00000139117	-0.150614
ENSG00000136044	-0.15055
ENSG00000160447	-0.150361
ENSG00000120659	-0.150287
ENSG00000164080	-0.1502
ENSG00000160191	-0.150164
ENSG00000176083	-0.150117
ENSG00000173702	-0.150077
ENSG00000080608	-0.149846
ENSG00000103978	-0.149805
ENSG00000136854	-0.149727
ENSG00000154642	-0.149691
ENSG00000186130	-0.149663
ENSG00000137672	-0.149371
ENSG00000149633	-0.14934
ENSG00000148300	-0.149124
ENSG00000166401	-0.149087
ENSG00000121895	-0.148949
ENSG00000213023	-0.148891
ENSG00000188763	-0.148891
ENSG00000162341	-0.148746
ENSG00000186716	-0.148679
ENSG00000117222	-0.148612
ENSG00000162782	-0.148478
ENSG00000119514	-0.148468
ENSG00000162383	-0.148401
ENSG00000137203	-0.148375
ENSG00000144580	-0.148347
ENSG00000166407	-0.148279
ENSG00000143368	-0.148277
ENSG00000170516	-0.148267
ENSG00000119950	-0.14823
ENSG00000104660	-0.148093
ENSG00000128340	-0.148057
ENSG00000114349	-0.14794
ENSG00000198576	-0.147872
ENSG00000164038	-0.147856
ENSG00000227290	-0.147828
ENSG00000237438	-0.147783
ENSG00000121764	-0.147778
ENSG00000168575	-0.147732
ENSG00000039650	-0.14769
ENSG00000247982	-0.147654
ENSG00000236581	-0.147651
ENSG00000167771	-0.147609
ENSG00000156011	-0.147591
ENSG00000143452	-0.147443
ENSG00000156959	-0.147367
ENSG00000224405	-0.147321
ENSG00000129473	-0.147278
ENSG00000065057	-0.14727
ENSG00000165915	-0.147094
ENSG00000236279	-0.147063
ENSG00000133316	-0.14699
ENSG00000165644	-0.146951
ENSG00000165973	-0.146682
ENSG00000204403	-0.146657
ENSG00000234380	-0.146552
ENSG00000142684	-0.146535
ENSG00000204435	-0.1465
ENSG00000142186	-0.146485
ENSG00000162777	-0.146425
ENSG00000130957	-0.146387
ENSG00000204241	-0.146385
ENSG00000158195	-0.146256
ENSG00000269313	-0.146245
ENSG00000237872	-0.14622
ENSG00000132768	-0.146198
ENSG00000161955	-0.146167
ENSG00000111424	-0.145999
ENSG00000135835	-0.145922
ENSG00000126581	-0.145876
ENSG00000130313	-0.145832
ENSG00000049249	-0.145776
ENSG00000171431	-0.145756
ENSG00000134686	-0.145647
ENSG00000149488	-0.145639
ENSG00000166788	-0.145605
ENSG00000197561	-0.145569
ENSG00000182199	-0.145558
ENSG00000115109	-0.145412
ENSG00000160392	-0.145383
ENSG00000133878	-0.145319
ENSG00000166118	-0.145269
ENSG00000107816	-0.145265
ENSG00000170955	-0.145263
ENSG00000261824	-0.145233
ENSG00000163933	-0.145166
ENSG00000123989	-0.145155
ENSG00000081307	-0.144814
ENSG00000154945	-0.144789
ENSG00000185973	-0.144769
ENSG00000105699	-0.144531
ENSG00000260629	-0.144432
ENSG00000162552	-0.144366
ENSG00000161202	-0.14422
ENSG00000142235	-0.144137
ENSG00000135473	-0.144088
ENSG00000155962	-0.144061
ENSG00000176293	-0.143967
ENSG00000172354	-0.143949
ENSG00000242412	-0.143751
ENSG00000085741	-0.143722
ENSG00000180532	-0.143588
ENSG00000230319	-0.143552
ENSG00000206190	-0.143543
ENSG00000164708	-0.14351
ENSG00000130758	-0.143432
ENSG00000196365	-0.143312
ENSG00000092931	-0.143249
ENSG00000141934	-0.143168
ENSG00000163914	-0.143167
ENSG00000197892	-0.143163
ENSG00000001461	-0.143075
ENSG00000124233	-0.143038
ENSG00000185298	-0.143005
ENSG00000243910	-0.142988
ENSG00000137331	-0.142929
ENSG00000160948	-0.14292
ENSG00000091542	-0.142801
ENSG00000072958	-0.142734
ENSG00000124104	-0.142658
ENSG00000140265	-0.142643
ENSG00000069011	-0.142616
ENSG00000113282	-0.142596
ENSG00000140931	-0.142585
ENSG00000065675	-0.14256
ENSG00000162944	-0.142547
ENSG00000085377	-0.142528
ENSG00000105369	-0.142447
ENSG00000119203	-0.142359
ENSG00000173020	-0.142327
ENSG00000185736	-0.142299
ENSG00000144596	-0.142116
ENSG00000073614	-0.14211
ENSG00000171951	-0.142092
ENSG00000049618	-0.141967
ENSG00000090006	-0.141955
ENSG00000179284	-0.14192
ENSG00000161911	-0.141889
ENSG00000166265	-0.141883
ENSG00000130299	-0.141424
ENSG00000170004	-0.141328
ENSG00000010256	-0.141304
ENSG00000160877	-0.141056
ENSG00000101938	-0.14096
ENSG00000121270	-0.140943
ENSG00000137727	-0.140711
ENSG00000169509	-0.14053
ENSG00000274180	-0.140519
ENSG00000198445	-0.140413
ENSG00000249748	-0.140413
ENSG00000197620	-0.140411
ENSG00000067225	-0.140383
ENSG00000166337	-0.140383
ENSG00000165383	-0.140374
ENSG00000141447	-0.140373
ENSG00000236373	-0.140304
ENSG00000257726	-0.140257
ENSG00000162398	-0.140212
ENSG00000230023	-0.140212
ENSG00000168282	-0.140203
ENSG00000182393	-0.140201
ENSG00000103264	-0.140164
ENSG00000205359	-0.140095
ENSG00000058335	-0.14
ENSG00000132522	-0.139996
ENSG00000167117	-0.139959
ENSG00000152939	-0.139942
ENSG00000013364	-0.139939
ENSG00000031698	-0.139903
ENSG00000227908	-0.139802
ENSG00000182584	-0.139782
ENSG00000124391	-0.139695
ENSG00000158113	-0.139601
ENSG00000123353	-0.139585
ENSG00000237941	-0.139534
ENSG00000095539	-0.139514
ENSG00000149090	-0.139514
ENSG00000073734	-0.139367
ENSG00000171873	-0.139364
ENSG00000248307	-0.139304
ENSG00000171914	-0.139286
ENSG00000156804	-0.139283
ENSG00000137070	-0.139198
ENSG00000164296	-0.139038
ENSG00000107331	-0.138962
ENSG00000136868	-0.13893
ENSG00000104231	-0.138915
ENSG00000146278	-0.138745
ENSG00000174738	-0.138684
ENSG00000166192	-0.138609
ENSG00000102057	-0.138574
ENSG00000170265	-0.138486
ENSG00000113083	-0.138391
ENSG00000100441	-0.138386
ENSG00000159495	-0.138382
ENSG00000107859	-0.138278
ENSG00000134825	-0.138243
ENSG00000108443	-0.138083
ENSG00000074590	-0.13805
ENSG00000170296	-0.138045
ENSG00000164220	-0.137986
ENSG00000168140	-0.137983
ENSG00000175224	-0.137867
ENSG00000155876	-0.137843
ENSG00000176715	-0.137707
ENSG00000125815	-0.137464
ENSG00000068354	-0.137282
ENSG00000125869	-0.137221
ENSG00000171942	-0.137127
ENSG00000261801	-0.137013
ENSG00000205643	-0.136893
ENSG00000184898	-0.136855
ENSG00000198798	-0.13681
ENSG00000176302	-0.136775
ENSG00000115596	-0.136767
ENSG00000257702	-0.136569
ENSG00000130702	-0.136559
ENSG00000112031	-0.136543
ENSG00000173221	-0.136512
ENSG00000099365	-0.136423
ENSG00000137642	-0.136339
ENSG00000167965	-0.13632
ENSG00000012963	-0.136267
ENSG00000187091	-0.136213
ENSG00000062038	-0.136062
ENSG00000159516	-0.136062
ENSG00000187714	-0.136025
ENSG00000223522	-0.135969
ENSG00000249267	-0.135967
ENSG00000086619	-0.135896
ENSG00000183111	-0.13565
ENSG00000174939	-0.135612
ENSG00000184203	-0.135543
ENSG00000198870	-0.135504
ENSG00000214595	-0.135497
ENSG00000071889	-0.135401
ENSG00000105287	-0.135249
ENSG00000118137	-0.13515
ENSG00000177103	-0.135078
ENSG00000066455	-0.13507
ENSG00000124257	-0.135013
ENSG00000132357	-0.134918
ENSG00000066422	-0.134916
ENSG00000204052	-0.134901
ENSG00000101189	-0.134841
ENSG00000198959	-0.134697
ENSG00000166866	-0.134687
ENSG00000179363	-0.134687
ENSG00000114439	-0.134652
ENSG00000236104	-0.134635
ENSG00000187244	-0.134474
ENSG00000275896	-0.13439
ENSG00000145431	-0.134378
ENSG00000169344	-0.134162
ENSG00000281357	-0.134094
ENSG00000131848	-0.134014
ENSG00000165548	-0.133888
ENSG00000096264	-0.133887
ENSG00000168418	-0.133877
ENSG00000149243	-0.133815
ENSG00000184281	-0.133765
ENSG00000167618	-0.133704
ENSG00000169733	-0.133671
ENSG00000113580	-0.13366
ENSG00000205301	-0.133648
ENSG00000105281	-0.133566
ENSG00000166166	-0.133545
ENSG00000165972	-0.133441
ENSG00000126467	-0.133441
ENSG00000105963	-0.133415
ENSG00000163449	-0.133398
ENSG00000126264	-0.133204
ENSG00000181408	-0.13313
ENSG00000160161	-0.133115
ENSG00000136689	-0.133111
ENSG00000157542	-0.132986
ENSG00000133661	-0.132978
ENSG00000104853	-0.132968
ENSG00000083444	-0.132863
ENSG00000230798	-0.132814
ENSG00000177548	-0.132687
ENSG00000134531	-0.13257
ENSG00000152409	-0.132536
ENSG00000145246	-0.132453
ENSG00000176678	-0.13245
ENSG00000154359	-0.132449
ENSG00000182676	-0.132448
ENSG00000124678	-0.132368
ENSG00000173171	-0.132343
ENSG00000135506	-0.13228
ENSG00000157703	-0.132277
ENSG00000132185	-0.132262
ENSG00000180190	-0.132262
ENSG00000108256	-0.132227
ENSG00000176371	-0.13217
ENSG00000104497	-0.132137
ENSG00000184507	-0.132105
ENSG00000118432	-0.132028
ENSG00000175727	-0.13198
ENSG00000185551	-0.131886
ENSG00000065357	-0.131878
ENSG00000223797	-0.131854
ENSG00000164440	-0.131635
ENSG00000204669	-0.131604
ENSG00000149503	-0.1315
ENSG00000170684	-0.131476
ENSG00000152778	-0.131468
ENSG00000155093	-0.131389
ENSG00000275549	-0.131314
ENSG00000185010	-0.131299
ENSG00000063322	-0.131271
ENSG00000169139	-0.131215
ENSG00000070731	-0.131183
ENSG00000169592	-0.131159
ENSG00000184313	-0.131059
ENSG00000129744	-0.131007
ENSG00000153093	-0.130741
ENSG00000171786	-0.130698
ENSG00000189091	-0.130591
ENSG00000183682	-0.130493
ENSG00000124334	-0.130444
ENSG00000136830	-0.130368
ENSG00000167646	-0.130314
ENSG00000101198	-0.130286
ENSG00000143552	-0.130064
ENSG00000179862	-0.130043
ENSG00000174007	-0.12998
ENSG00000172680	-0.129862
ENSG00000183597	-0.129752
ENSG00000140297	-0.129687
ENSG00000180329	-0.129574
ENSG00000164707	-0.129486
ENSG00000170262	-0.1294
ENSG00000267575	-0.129319
ENSG00000166963	-0.129314
ENSG00000104976	-0.129301
ENSG00000130307	-0.129301
ENSG00000259417	-0.129271
ENSG00000100346	-0.129191
ENSG00000133816	-0.129169
ENSG00000165046	-0.129045
ENSG00000198753	-0.129043
ENSG00000099899	-0.129042
ENSG00000176692	-0.128974
ENSG00000163930	-0.12888
ENSG00000167644	-0.12887
ENSG00000146809	-0.128805
ENSG00000145919	-0.128795
ENSG00000137434	-0.128766
ENSG00000082074	-0.128724
ENSG00000159398	-0.12872
ENSG00000185900	-0.12867
ENSG00000011590	-0.128635
ENSG00000099624	-0.128493
ENSG00000213071	-0.128492
ENSG00000002822	-0.128312
ENSG00000061656	-0.128171
ENSG00000174672	-0.128003
ENSG00000100461	-0.127972
ENSG00000166278	-0.127891
ENSG00000214407	-0.127855
ENSG00000176566	-0.127764
ENSG00000175984	-0.127726
ENSG00000196923	-0.127587
ENSG00000164512	-0.127521
ENSG00000213699	-0.127444
ENSG00000276342	-0.127362
ENSG00000168517	-0.127329
ENSG00000009954	-0.127137
ENSG00000124256	-0.127096
ENSG00000049283	-0.126944
ENSG00000119383	-0.126835
ENSG00000206535	-0.126779
ENSG00000177468	-0.126642
ENSG00000066135	-0.126628
ENSG00000174004	-0.126503
ENSG00000244302	-0.126483
ENSG00000198797	-0.126323
ENSG00000077463	-0.126268
ENSG00000124214	-0.126255
ENSG00000188050	-0.126125
ENSG00000153820	-0.126031
ENSG00000197249	-0.125996
ENSG00000160396	-0.12578
ENSG00000118276	-0.12566
ENSG00000130812	-0.125643
ENSG00000269220	-0.125643
ENSG00000111361	-0.125495
ENSG00000175564	-0.125367
ENSG00000228594	-0.12533
ENSG00000158286	-0.125287
ENSG00000064655	-0.125283
ENSG00000107187	-0.125156
ENSG00000072163	-0.125039
ENSG00000125872	-0.124983
ENSG00000170498	-0.124978
ENSG00000198746	-0.124871
ENSG00000162069	-0.124859
ENSG00000176472	-0.124787
ENSG00000162396	-0.124768
ENSG00000111371	-0.124684
ENSG00000120896	-0.12467
ENSG00000215769	-0.124659
ENSG00000125780	-0.124407
ENSG00000168143	-0.124252
ENSG00000269994	-0.124251
ENSG00000166411	-0.124202
ENSG00000169291	-0.124179
ENSG00000136935	-0.124152
ENSG00000134107	-0.124073
ENSG00000181085	-0.123974
ENSG00000148334	-0.123937
ENSG00000118004	-0.123877
ENSG00000074527	-0.123865
ENSG00000100321	-0.123861
ENSG00000106479	-0.123855
ENSG00000164713	-0.123821
ENSG00000139656	-0.123622
ENSG00000178607	-0.123618
ENSG00000121634	-0.123541
ENSG00000206512	-0.123367
ENSG00000078269	-0.123294
ENSG00000106823	-0.123288
ENSG00000188191	-0.123286
ENSG00000204682	-0.123199
ENSG00000142784	-0.123178
ENSG00000229153	-0.123158
ENSG00000178922	-0.123137
ENSG00000215193	-0.123082
ENSG00000042304	-0.123078
ENSG00000176884	-0.122951
ENSG00000115282	-0.122932
ENSG00000104805	-0.122828
ENSG00000138660	-0.122494
ENSG00000167785	-0.122432
ENSG00000094914	-0.122386
ENSG00000179632	-0.122378
ENSG00000006576	-0.122246
ENSG00000187094	-0.122149
ENSG00000129465	-0.122087
ENSG00000233276	-0.122075
ENSG00000149256	-0.122013
ENSG00000179840	-0.121855
ENSG00000224975	-0.121811
ENSG00000023909	-0.121771
ENSG00000213593	-0.121634
ENSG00000140961	-0.121604
ENSG00000110665	-0.121535
ENSG00000150556	-0.121532
ENSG00000020426	-0.121519
ENSG00000070269	-0.121417
ENSG00000184937	-0.121378
ENSG00000167749	-0.12136
ENSG00000091039	-0.121358
ENSG00000112238	-0.121324
ENSG00000175874	-0.121287
ENSG00000166548	-0.12125
ENSG00000053501	-0.121237
ENSG00000104833	-0.121215
ENSG00000133983	-0.121211
ENSG00000092330	-0.121105
ENSG00000134070	-0.121087
ENSG00000154222	-0.121087
ENSG00000148248	-0.120989
ENSG00000184347	-0.120972
ENSG00000114779	-0.120922
ENSG00000132591	-0.120915
ENSG00000167769	-0.12088
ENSG00000235661	-0.120783
ENSG00000166046	-0.120745
ENSG00000170653	-0.120708
ENSG00000272767	-0.120705
ENSG00000167702	-0.120698
ENSG00000143537	-0.120644
ENSG00000089356	-0.120611
ENSG00000163701	-0.120508
ENSG00000147256	-0.120495
ENSG00000259134	-0.120495
ENSG00000103005	-0.120475
ENSG00000105204	-0.120387
ENSG00000125458	-0.120314
ENSG00000204228	-0.120288
ENSG00000177034	-0.120201
ENSG00000165006	-0.120185
ENSG00000170231	-0.120179
ENSG00000174586	-0.120126
ENSG00000204396	-0.120054
ENSG00000185101	-0.119923
ENSG00000165076	-0.119858
ENSG00000166959	-0.119836
ENSG00000224504	-0.11981
ENSG00000182896	-0.119805
ENSG00000119457	-0.119791
ENSG00000136295	-0.119786
ENSG00000182872	-0.119744
ENSG00000171045	-0.119643
ENSG00000262874	-0.119623
ENSG00000105136	-0.119603
ENSG00000212694	-0.119588
ENSG00000188878	-0.119463
ENSG00000169562	-0.119411
ENSG00000175567	-0.119394
ENSG00000163945	-0.119389
ENSG00000154025	-0.119298
ENSG00000224743	-0.119287
ENSG00000159184	-0.119251
ENSG00000204947	-0.119179
ENSG00000137709	-0.119097
ENSG00000109089	-0.119084
ENSG00000125821	-0.119042
ENSG00000171388	-0.119009
ENSG00000262155	-0.11897
ENSG00000004939	-0.118969
ENSG00000029559	-0.118805
ENSG00000138035	-0.118758
ENSG00000101958	-0.118726
ENSG00000235054	-0.118724
ENSG00000158856	-0.118617
ENSG00000076053	-0.118597
ENSG00000180712	-0.118572
ENSG00000248529	-0.118549
ENSG00000182208	-0.118532
ENSG00000121350	-0.118436
ENSG00000112799	-0.118426
ENSG00000168374	-0.118346
ENSG00000105499	-0.118206
ENSG00000005486	-0.118202
ENSG00000182827	-0.118181
ENSG00000204936	-0.118166
ENSG00000185305	-0.118059
ENSG00000140990	-0.117983
ENSG00000189056	-0.117953
ENSG00000214050	-0.117911
ENSG00000149792	-0.117843
ENSG00000213585	-0.11761
ENSG00000131482	-0.117597
ENSG00000197150	-0.117524
ENSG00000197324	-0.117478
ENSG00000150967	-0.117467
ENSG00000014123	-0.11745
ENSG00000173848	-0.11734
ENSG00000185686	-0.117288
ENSG00000152595	-0.117231
ENSG00000122728	-0.117165
ENSG00000183644	-0.117156
ENSG00000114850	-0.117134
ENSG00000108176	-0.117091
ENSG00000151224	-0.117044
ENSG00000196456	-0.116927
ENSG00000146521	-0.116787
ENSG00000001084	-0.116772
ENSG00000160789	-0.116741
ENSG00000012822	-0.116626
ENSG00000131398	-0.116592
ENSG00000179979	-0.116563
ENSG00000177692	-0.116523
ENSG00000146374	-0.116289
ENSG00000137413	-0.116285
ENSG00000140287	-0.116195
ENSG00000170425	-0.116195
ENSG00000230590	-0.116159
ENSG00000214706	-0.116128
ENSG00000099617	-0.116078
ENSG00000101782	-0.116062
ENSG00000138813	-0.116035
ENSG00000261249	-0.116023
ENSG00000135446	-0.116008
ENSG00000171860	-0.115881
ENSG00000120875	-0.115847
ENSG00000143036	-0.115804
ENSG00000154655	-0.115804
ENSG00000105792	-0.115793
ENSG00000115233	-0.115694
ENSG00000179144	-0.115684
ENSG00000227500	-0.115679
ENSG00000169136	-0.115673
ENSG00000225437	-0.115672
ENSG00000246223	-0.115574
ENSG00000164889	-0.115556
ENSG00000167555	-0.115497
ENSG00000181019	-0.115477
ENSG00000187997	-0.115455
ENSG00000161958	-0.115408
ENSG00000134258	-0.115356
ENSG00000198300	-0.115356
ENSG00000170175	-0.115337
ENSG00000247400	-0.115323
ENSG00000109927	-0.115309
ENSG00000127415	-0.115223
ENSG00000105656	-0.115119
ENSG00000124074	-0.115099
ENSG00000106333	-0.115085
ENSG00000186834	-0.115021
ENSG00000115275	-0.115004
ENSG00000178522	-0.114959
ENSG00000188199	-0.114959
ENSG00000140939	-0.114905
ENSG00000179564	-0.11489
ENSG00000090857	-0.114854
ENSG00000100249	-0.114848
ENSG00000144589	-0.114822
ENSG00000105549	-0.114785
ENSG00000149043	-0.114773
ENSG00000176386	-0.114756
ENSG00000101843	-0.114735
ENSG00000158887	-0.114734
ENSG00000139793	-0.114675
ENSG00000249375	-0.114668
ENSG00000101150	-0.114668
ENSG00000141503	-0.114526
ENSG00000166484	-0.114428
ENSG00000132911	-0.114384
ENSG00000271503	-0.114271
ENSG00000104343	-0.114167
ENSG00000182379	-0.114093
ENSG00000117394	-0.114037
ENSG00000126262	-0.114035
ENSG00000056972	-0.113963
ENSG00000100439	-0.113947
ENSG00000123154	-0.113868
ENSG00000141574	-0.113868
ENSG00000099904	-0.113851
ENSG00000276293	-0.11372
ENSG00000130487	-0.113664
ENSG00000225434	-0.113633
ENSG00000124222	-0.113607
ENSG00000168010	-0.113554
ENSG00000160606	-0.113387
ENSG00000177556	-0.113343
ENSG00000156876	-0.113264
ENSG00000203879	-0.113257
ENSG00000163377	-0.113254
ENSG00000156860	-0.113202
ENSG00000108551	-0.11319
ENSG00000182885	-0.113184
ENSG00000188342	-0.113174
ENSG00000103351	-0.113159
ENSG00000168264	-0.113122
ENSG00000158710	-0.113035
ENSG00000186432	-0.113004
ENSG00000181038	-0.112999
ENSG00000176428	-0.112981
ENSG00000091490	-0.112959
ENSG00000074054	-0.112955
ENSG00000186350	-0.112718
ENSG00000089639	-0.112542
ENSG00000132669	-0.112523
ENSG00000165029	-0.112462
ENSG00000176531	-0.112346
ENSG00000115758	-0.112305
ENSG00000064787	-0.112236
ENSG00000112115	-0.112153
ENSG00000137634	-0.112021
ENSG00000204469	-0.11185
ENSG00000158669	-0.111837
[truncated: 13,880 more rows]

## Sheet: f) GSE52531_miR-155_OE
Gene expression fold-changes for hsa-miR-155-5p transfection experiment in HeLa cells (RNA-Seq), utilized in Figure 5b.
Ensembl Gene ID	Log2FC
NM_002038	-3.73259
NM_022872	-3.71789
NM_022873	-3.69772
NM_005101	-2.67507
NM_003733	-2.52253
NM_001548	-2.48388
NM_198213	-2.47631
NM_182743	-2.2713
NM_182742	-2.25265
NM_001093771	-2.24839
NM_182729	-2.24647
NM_003330	-2.23448
NM_001024466	-2.07468
NM_006417	-2.04308
NM_001024465	-2.02857
NM_000636	-2.01072
NM_005168	-1.9434
NM_003641	-1.89461
NM_000422	-1.87196
NM_004083	-1.82261
NM_001195057	-1.82121
NM_001554	-1.80187
NM_024625	-1.7656
NM_005625	-1.74664
NM_001007067	-1.74556
NM_001007069	-1.74556
NM_001007070	-1.74533
NM_001007068	-1.74531
NM_021127	-1.7385
NM_001164753	-1.72959
NM_001164752	-1.71139
NM_020119	-1.70404
NM_001164751	-1.69738
NM_032468	-1.69619
NM_001160355	-1.67921
NM_017527	-1.67828
NM_002178	-1.66677
NM_001164755	-1.66309
NM_004781	-1.65967
NM_001160354	-1.65531
NM_001164754	-1.64019
NM_032466	-1.63036
NM_004888	-1.63013
NM_007315	-1.57053
NM_139266	-1.49512
NM_016127	-1.48223
NM_003999	-1.47981
NM_020130	-1.46455
NM_016058	-1.4425
NM_080725	-1.42453
NM_001018111	-1.41315
NM_005397	-1.41301
NM_005776	-1.40839
NM_004039	-1.40266
NM_001136015	-1.40229
NM_001002858	-1.39477
NM_001002857	-1.3898
NM_005347	-1.34862
NM_015913	-1.34376
NM_007173	-1.31722
NM_001184700	-1.31513
NM_017443	-1.30966
NM_001953	-1.30852
NM_001113756	-1.30532
NM_001184701	-1.30383
NM_001113755	-1.29914
NM_002229	-1.26647
NM_031412	-1.25823
NM_005531	-1.25074
NM_212482	-1.24922
NM_212476	-1.24639
NM_003359	-1.24589
NM_001206567	-1.24502
NM_212474	-1.24427
NM_002026	-1.24159
NM_212478	-1.24005
NM_001136268	-1.21797
NM_001136264	-1.20612
NM_015895	-1.19976
NM_004237	-1.1994
NM_001136267	-1.19886
NM_001530	-1.19583
NM_006096	-1.19445
NM_014764	-1.19426
NM_005139	-1.191
NM_181054	-1.19015
NM_002999	-1.17432
NM_001136266	-1.17327
NM_005194	-1.16026
NM_001135242	-1.14833
NM_002659	-1.13469
NM_032865	-1.13423
NM_003851	-1.10357
NM_013438	-1.10091
NM_053067	-1.10072
NM_004864	-1.0983
NM_001199241	-1.09438
NM_001166260	-1.09303
NM_001164750	-1.09224
NM_020150	-1.08832
NM_001142648	-1.08634
NM_001032998	-1.08602
NM_003937	-1.08587
NM_001005377	-1.08481
NM_004318	-1.0781
NM_001168355	-1.06623
NM_003097	-1.05794
NM_005678	-1.05794
NM_012334	-1.04418
NM_001114752	-1.04374
NM_004261	-1.03566
NM_003897	-1.03426
NM_203341	-1.03358
NM_000610	-1.0299
NM_000574	-1.02946
NM_022044	-1.02764
NM_004417	-1.02469
NM_001001389	-1.02378
NM_001001390	-1.01578
NM_001009552	-1.01577
NM_001164756	-1.01485
NM_173701	-1.01238
NM_053056	-1.00793
NM_213645	-1.00561
NM_002165	-1.00547
NM_001001391	-1.00482
NM_173208	-1.00235
NM_001202555	-1.00171
NM_173211	-0.999605
NM_004184	-0.998329
NM_004607	-0.997669
NM_001202557	-0.996896
NM_022808	-0.995627
NM_022807	-0.995402
NM_213646	-0.995288
NM_001202556	-0.994547
NM_022806	-0.993371
NM_022805	-0.993357
NM_016520	-0.987762
NM_181353	-0.987374
NM_001010942	-0.98577
NM_015646	-0.985617
NM_014220	-0.985139
NM_001001392	-0.982403
NM_003115	-0.978626
NM_030571	-0.969237
NM_022804	-0.964792
NM_002567	-0.959452
NM_003676	-0.955689
NM_201434	-0.951953
NM_021034	-0.950988
NM_001779	-0.947207
NM_004583	-0.946975
NM_002982	-0.942735
NM_016142	-0.942357
NM_006263	-0.936441
NM_004911	-0.933683
NM_003714	-0.932995
NM_003299	-0.922857
NM_033055	-0.910029
NM_003463	-0.909105
NM_018509	-0.903235
NM_001131009	-0.897743
NM_153322	-0.897465
NM_001892	-0.897306
NM_153321	-0.89524
NM_001167621	-0.894882
NM_006528	-0.891474
NM_001131008	-0.890292
NM_002107	-0.889858
NM_001025105	-0.887789
NM_001145138	-0.886511
NM_176783	-0.886185
NM_021975	-0.885703
NM_002970	-0.885521
NM_001010989	-0.882524
NM_000304	-0.881917
NM_022488	-0.881108
NM_014685	-0.880676
NM_002835	-0.880281
NM_001145523	-0.878732
NM_181836	-0.874105
NM_013236	-0.87238
NM_203472	-0.869761
NM_005514	-0.867454
NM_022121	-0.865345
NM_002612	-0.863942
NM_001145525	-0.863299
NM_001145520	-0.862912
NM_015577	-0.860763
NM_001145522	-0.859894
NM_001145521	-0.857764
NM_001142625	-0.854816
NM_014161	-0.849313
NM_020739	-0.847341
NM_004906	-0.837817
NM_052940	-0.837717
NM_181893	-0.834428
NM_004748	-0.830957
NM_145686	-0.828037
NM_001204450	-0.826737
NM_181443	-0.825537
NM_014962	-0.823553
NM_145687	-0.823004
NM_006320	-0.821252
NM_006287	-0.82049
NM_004834	-0.820257
NM_018445	-0.819093
NM_001166110	-0.816908
NM_001142624	-0.814256
NM_004539	-0.810416
NM_001144943	-0.8053
NM_001197223	-0.803639
NM_016081	-0.801204
NM_006022	-0.800164
NM_181889	-0.799351
NM_001166109	-0.798411
NM_001166108	-0.79731
NM_006203	-0.795895
NM_001134423	-0.795028
NM_001197219	-0.794536
NM_006058	-0.794286
NM_001197222	-0.790828
NM_181890	-0.790812
NM_001104631	-0.790504
NM_001165899	-0.78829
NM_181888	-0.787967
NM_006754	-0.787322
NM_001197221	-0.786667
NM_001197218	-0.784397
NM_006389	-0.782436
NM_001319	-0.781255
NM_001197220	-0.779779
NM_182715	-0.777704
NM_001130991	-0.773592
NM_002135	-0.771875
NM_181891	-0.770496
NM_003340	-0.770384
NM_001144942	-0.769703
NM_004926	-0.76944
NM_173157	-0.769099
NM_031934	-0.76885
NM_030938	-0.763251
NM_005746	-0.762832
NM_001197115	-0.76229
NM_001498	-0.760349
NM_181887	-0.76019
NM_001202233	-0.75909
NM_181892	-0.75427
NM_181886	-0.752642
NM_016612	-0.751099
NM_183422	-0.747713
NM_005644	-0.744973
NM_020199	-0.738534
NM_003768	-0.735672
NM_005080	-0.728827
NM_001134422	-0.728294
NM_001130041	-0.72691
NM_001202859	-0.72691
NM_017548	-0.725774
NM_003029	-0.724904
NM_003670	-0.72307
NM_001197320	-0.722864
NM_025146	-0.720773
NM_001079539	-0.717922
NM_004776	-0.715993
NM_147187	-0.713219
NM_006435	-0.706504
NM_001204451	-0.705228
NM_006010	-0.704596
NM_020801	-0.70229
NM_003842	-0.701561
NM_001199742	-0.701398
NM_002360	-0.699355
NM_001730	-0.698442
NM_005642	-0.697962
NM_021960	-0.695888
NM_183001	-0.692606
NM_001130040	-0.6926
NM_018142	-0.691623
NM_005013	-0.691342
NM_182763	-0.690938
NM_016548	-0.69052
NM_001118890	-0.689063
NM_003786	-0.687849
NM_001986	-0.686453
NM_001718	-0.68245
NM_001014975	-0.681759
NM_022735	-0.680695
NM_033397	-0.680134
NM_003953	-0.674279
NM_177937	-0.67314
NM_000921	-0.666395
NM_000186	-0.664445
NM_001079675	-0.659183
NM_001145413	-0.659062
NM_001206701	-0.65878
NM_024324	-0.658673
NM_017823	-0.658418
NM_001077490	-0.657787
NM_080425	-0.657787
NM_001145412	-0.657718
NM_006164	-0.65532
NM_138288	-0.653304
NM_024569	-0.652817
NM_001040129	-0.651953
NM_004048	-0.649197
NM_006169	-0.648752
NM_001135101	-0.6448
NM_001136530	-0.644082
NM_021732	-0.64322
NM_001032281	-0.640534
NM_001199535	-0.639978
NM_001146191	-0.637381
NM_005556	-0.637355
NM_001134709	-0.636746
NM_001610	-0.634166
NM_001136053	-0.630281
NM_001136528	-0.630072
NM_006216	-0.628609
NM_032632	-0.627928
NM_001142646	-0.627899
NM_001206703	-0.625022
NM_021009	-0.624977
NM_003472	-0.621809
NM_001206702	-0.621101
NM_001353	-0.615141
NM_001128848	-0.613815
NM_001128845	-0.613285
NM_016592	-0.613199
NM_001128846	-0.612596
NM_001128847	-0.612468
NM_005483	-0.610285
NM_002966	-0.610083
NM_024656	-0.609065
NM_003072	-0.606721
NM_138423	-0.606507
NM_002402	-0.606414
NM_177974	-0.605899
NM_001128849	-0.604807
NM_001128844	-0.602536
NM_001206704	-0.600191
NM_001135241	-0.598306
NM_020755	-0.598119
NM_001017928	-0.595755
NM_177525	-0.595639
NM_174889	-0.590959
NM_002245	-0.590489
NM_177524	-0.589825
NM_001077489	-0.58119
NM_001195290	-0.578405
NM_004064	-0.578338
NM_020311	-0.578068
NM_080426	-0.57613
NM_005318	-0.575023
NM_001080412	-0.574721
NM_004893	-0.574695
NM_005313	-0.574094
NM_001077488	-0.573095
NM_006431	-0.570457
NM_014670	-0.570314
NM_001001549	-0.570049
NM_006145	-0.569383
NM_182943	-0.569125
NM_021972	-0.566471
NM_025196	-0.566161
NM_145791	-0.565387
NM_000516	-0.564956
NM_003350	-0.564439
NM_001001550	-0.56405
NM_000935	-0.563971
NM_001142601	-0.563673
NM_001142602	-0.563351
NM_021237	-0.563277
NM_005311	-0.563238
NM_002117	-0.561789
NM_001048221	-0.56135
NM_138610	-0.560282
NM_001040158	-0.55977
NM_018840	-0.558493
NM_005195	-0.556959
NM_182965	-0.555444
NM_012396	-0.552089
NM_001197140	-0.551759
NM_001199534	-0.551739
NM_021254	-0.551703
NM_001048222	-0.550709
NM_032940	-0.55
NM_138609	-0.548456
NM_145792	-0.548156
NM_001197139	-0.547627
NM_205841	-0.546969
NM_001001555	-0.544943
NM_001254	-0.544257
NM_145764	-0.544108
NM_001198842	-0.541465
NM_030799	-0.540524
NM_019096	-0.540394
NM_002818	-0.540195
NM_001497	-0.537876
NM_001130674	-0.537845
NM_015840	-0.537789
NM_015841	-0.53762
NM_001219	-0.536862
NM_001025107	-0.536303
NM_001142416	-0.535856
NM_001552	-0.53569
NM_001354	-0.534446
NM_001142415	-0.534404
NM_012453	-0.533155
NM_001193495	-0.533082
NM_001111	-0.5315
NM_016639	-0.531424
NM_002270	-0.530355
NM_001039349	-0.530299
NM_018106	-0.529625
NM_153188	-0.529028
NM_001199673	-0.52868
NM_001024947	-0.528193
NM_001039348	-0.527425
NM_199483	-0.52486
NM_205845	-0.52423
NM_001199671	-0.521864
NM_018478	-0.520141
NM_001199672	-0.519429
NM_006405	-0.517186
NM_020368	-0.515638
NM_001199741	-0.514689
NM_139312	-0.513934
NM_001048224	-0.513809
NM_001134388	-0.513688
NM_001134387	-0.512964
NM_014331	-0.512449
NM_020300	-0.512208
NM_014263	-0.511124
NM_004757	-0.511004
NM_001048223	-0.510454
NM_001134389	-0.508309
NM_001135699	-0.506748
NM_173517	-0.506093
NM_001135702	-0.503287
NM_001135700	-0.503282
NM_012121	-0.502752
NM_181671	-0.500662
NM_001135701	-0.499406
NM_014547	-0.499289
NM_014752	-0.497957
NM_022152	-0.496576
NM_001012985	-0.49644
NM_001143781	-0.496112
NM_003406	-0.495411
NM_005872	-0.494695
NM_001924	-0.493108
NM_001144070	-0.491708
NM_001165033	-0.488623
NM_021999	-0.488252
NM_001165032	-0.487622
NM_016578	-0.487386
NM_031453	-0.486926
NM_145690	-0.486519
NM_004728	-0.486419
NM_001127	-0.48624
NM_003653	-0.486109
NM_032993	-0.485902
NM_001048225	-0.484639
NM_001166019	-0.484458
NM_152737	-0.484442
NM_145730	-0.483468
NM_001165034	-0.48333
NM_001199125	-0.483135
NM_001159491	-0.482053
NM_000157	-0.481785
NM_013943	-0.481259
NM_032208	-0.480602
NM_012385	-0.479995
NM_001042483	-0.479414
NM_012201	-0.478252
NM_001048226	-0.476789
NM_001145666	-0.47617
NM_002727	-0.475852
NM_014077	-0.47454
NM_001014446	-0.473273
NM_004126	-0.473093
NM_001004431	-0.472792
NM_001135148	-0.472293
NM_014377	-0.470624
NM_012081	-0.468207
NM_005860	-0.468008
NM_031844	-0.467628
NM_004501	-0.466995
NM_001171812	-0.46551
NM_001129887	-0.461443
NM_012417	-0.460396
NM_152398	-0.460337
NM_014584	-0.455987
NM_021144	-0.455806
NM_005760	-0.45524
NM_001017978	-0.454733
NM_001130850	-0.454363
NM_001845	-0.454286
NM_015187	-0.454162
NM_001938	-0.452795
NM_000942	-0.452243
NM_001017415	-0.451449
NM_018983	-0.451058
NM_001145667	-0.450945
NM_001017416	-0.450904
NM_145918	-0.44834
NM_005857	-0.447948
NM_005749	-0.447719
NM_001020825	-0.447463
NM_001018076	-0.447335
NM_194247	-0.44598
NM_078487	-0.443703
NM_015360	-0.443014
NM_001130849	-0.44156
NM_001005742	-0.440573
NM_002306	-0.440103
NM_004936	-0.439982
NM_001177591	-0.43779
NM_015578	-0.437782
NM_001018074	-0.437124
NM_198334	-0.436776
NM_001018075	-0.436646
NM_001912	-0.436169
NM_001281	-0.434506
NM_198335	-0.434361
NM_001018077	-0.434204
NM_004186	-0.43399
NM_001316	-0.433654
NM_003368	-0.432697
NM_001005741	-0.431843
NM_001135208	-0.430548
NM_001114093	-0.430137
NM_001171811	-0.430116
NM_001206641	-0.429941
NM_017423	-0.429276
NM_014167	-0.427563
NM_003758	-0.425549
NM_004343	-0.424476
NM_000176	-0.424155
NM_001204258	-0.424155
NM_001204259	-0.424155
NM_001204260	-0.424155
NM_001204261	-0.424155
NM_001204262	-0.424155
NM_001204263	-0.424155
NM_001204264	-0.424155
NM_001024094	-0.423576
NM_057092	-0.423111
NM_001135146	-0.422856
NM_018421	-0.421504
NM_017819	-0.420677
NM_001144999	-0.420266
NM_016289	-0.41707
NM_002717	-0.416921
NM_000169	-0.416785
NM_002224	-0.416179
NM_014612	-0.415792
NM_004370	-0.415667
NM_003467	-0.415604
NM_016306	-0.415516
NM_003064	-0.415125
NM_001424	-0.414964
NM_001199381	-0.41404
NM_001014842	-0.413979
NM_178812	-0.413122
NM_030755	-0.412827
NM_001145000	-0.412825
NM_203352	-0.412616
NM_002874	-0.411887
NM_000291	-0.411712
NM_003198	-0.410511
NM_021035	-0.409779
NM_001204196	-0.409356
NM_173354	-0.409293
NM_018184	-0.409082
NM_005451	-0.408975
NM_018098	-0.408773
NM_002210	-0.407622
NM_018465	-0.407394
NM_001025370	-0.40738
NM_001171628	-0.40738
NM_005033	-0.406125
NM_015842	-0.405982
NM_022154	-0.405859
NM_001166221	-0.405104
NM_001025369	-0.40469
NM_001171627	-0.40469
NM_015476	-0.404614
NM_002627	-0.404344
NM_173607	-0.404327
NM_001077397	-0.404226
NM_144726	-0.402868
NM_001204193	-0.402659
NM_012138	-0.402565
NM_001025368	-0.401805
NM_001171626	-0.401805
NM_001204194	-0.401534
NM_004598	-0.401304
NM_001866	-0.400991
NM_020382	-0.400841
NM_001171622	-0.400466
NM_001171630	-0.400466
NM_012071	-0.400264
NM_003135	-0.400036
NM_001008540	-0.399186
NM_182972	-0.398859
NM_016121	-0.398578
NM_001177388	-0.398565
NM_018243	-0.398313
NM_005499	-0.397464
NM_016594	-0.396165
NM_001199380	-0.395293
NM_014608	-0.394255
NM_005358	-0.393335
NM_001199382	-0.393138
NM_006425	-0.392964
NM_058190	-0.392346
NM_001142293	-0.391398
NM_001017974	-0.390985
NM_033280	-0.390471
NM_001204384	-0.39033
NM_001204385	-0.39033
NM_001135153	-0.390067
NM_080645	-0.389305
NM_199171	-0.389231
NM_001025367	-0.38895
NM_001171625	-0.38895
NM_001128431	-0.388625
NM_001112720	-0.388378
NM_001112719	-0.388181
NM_001171624	-0.387963
NM_003376	-0.387963
NM_020182	-0.386859
NM_001199345	-0.38674
NM_006649	-0.386719
NM_015920	-0.386374
NM_145030	-0.386309
NM_003183	-0.385866
NM_001846	-0.385635
NM_006468	-0.385578
NM_006368	-0.385491
NM_016408	-0.385465
NM_207170	-0.385034
NM_001699	-0.384823
NM_001146108	-0.384535
NM_001033756	-0.384388
NM_001171629	-0.384388
NM_016322	-0.384302
NM_001025366	-0.384286
NM_001171623	-0.384286
NM_015484	-0.383816
NM_001034194	-0.383548
NM_016498	-0.38318
NM_015359	-0.382932
NM_006329	-0.38277
NM_006142	-0.382443
NM_199170	-0.381874
NM_199169	-0.380813
NM_001098426	-0.380624
NM_001035006	-0.379489
NM_006809	-0.378482
NM_001142598	-0.377719
NM_001199383	-0.375862
NM_178580	-0.375412
NM_001098478	-0.375054
NM_001127213	-0.374845
NM_001080415	-0.374451
NM_032833	-0.37425
NM_020474	-0.374053
NM_145253	-0.37396
NM_001017973	-0.373774
NM_005082	-0.373502
NM_001142589	-0.373217
NM_002346	-0.372259
NM_178581	-0.372183
NM_014570	-0.369436
NM_014988	-0.369379
NM_001195536	-0.369248
NM_016082	-0.369105
NM_133494	-0.368986
NM_017436	-0.368789
NM_030789	-0.368696
NM_002923	-0.367108
NM_021913	-0.366735
NM_001100122	-0.366603
NM_014597	-0.366493
NM_001077628	-0.366271
NM_201429	-0.365992
NM_001112717	-0.365191
NM_206925	-0.364773
NM_001199341	-0.364708
NM_001112718	-0.364535
NM_001142587	-0.364453
NM_014223	-0.364309
NM_001033522	-0.364074
NM_007085	-0.363034
NM_006054	-0.362169
NM_014963	-0.361853
NM_001142588	-0.361783
NM_003311	-0.361094
NM_001199340	-0.36075
NM_001218	-0.360564
NM_001324	-0.36026
NM_003900	-0.359163
NM_000985	-0.358656
NM_020772	-0.35779
NM_002342	-0.357351
NM_001033521	-0.35652
NM_201430	-0.356181
NM_005896	-0.356133
NM_015959	-0.355915
NM_001142299	-0.354576
NM_001746	-0.354142
NM_001199344	-0.354093
NM_015656	-0.352638
NM_198194	-0.352446
NM_017611	-0.352027
NM_030980	-0.35178
NM_003329	-0.3517
NM_017522	-0.351287
NM_014949	-0.351
NM_022365	-0.350695
NM_004470	-0.350621
NM_019051	-0.350579
NM_000228	-0.349311
NM_001024649	-0.349052
NM_001142599	-0.348655
NM_152833	-0.348001
NM_005645	-0.347794
NM_001252	-0.347333
NM_005620	-0.34615
NM_016303	-0.345657
NM_004199	-0.345574
NM_001006612	-0.344029
NM_021626	-0.343939
NM_001127641	-0.343935
NM_007107	-0.343226
NM_004099	-0.342916
NM_199329	-0.342114
NM_001018054	-0.341458
NM_001199342	-0.340546
NM_001199343	-0.339401
NM_002213	-0.339164
NM_001894	-0.337255
NM_000876	-0.337133
NM_006815	-0.336606
NM_007118	-0.335985
NM_016022	-0.335928
NM_001134479	-0.335831
NM_024116	-0.334719
NM_012212	-0.333895
NM_014096	-0.333847
NM_001017402	-0.333465
NM_021078	-0.332715
NM_005567	-0.331699
NM_018103	-0.33058
NM_002950	-0.330426
NM_001136232	-0.330264
NM_033300	-0.330064
NM_004477	-0.32985
NM_018976	-0.329826
NM_020198	-0.329095
NM_201428	-0.328456
NM_213636	-0.327875
NM_183352	-0.327839
NM_001172745	-0.326883
NM_001098272	-0.326876
NM_002130	-0.326613
NM_152221	-0.326516
NM_198576	-0.326484
NM_015355	-0.326363
NM_014372	-0.326147
NM_004631	-0.325824
NM_001142298	-0.32538
NM_213662	-0.325289
NM_016614	-0.325232
NM_001006614	-0.322991
NM_201612	-0.322918
NM_001006613	-0.321423
NM_022137	-0.321058
NM_004613	-0.320922
NM_001034852	-0.320453
NM_012459	-0.320379
NM_003246	-0.319925
NM_001167575	-0.319752
NM_016039	-0.319494
NM_181077	-0.318926
NM_015114	-0.318468
NM_017633	-0.318297
NM_019058	-0.318272
NM_001144012	-0.317636
NM_017828	-0.317355
NM_015014	-0.317011
NM_004331	-0.315275
NM_016410	-0.313892
NM_013444	-0.312766
NM_178582	-0.312684
NM_001079522	-0.312507
NM_174887	-0.312416
NM_017702	-0.31198
NM_012404	-0.311943
NM_006234	-0.311458
NM_024828	-0.311425
NM_005561	-0.310938
NM_003902	-0.310487
NM_016067	-0.310396
NM_003150	-0.310347
NM_018890	-0.309209
NM_004986	-0.308731
NM_001162505	-0.308563
NM_139276	-0.308307
NM_199129	-0.307751
NM_001017369	-0.307568
NM_001325	-0.307073
NM_001172828	-0.306644
NM_001079521	-0.306309
NM_016258	-0.30559
NM_023009	-0.305444
NM_001202476	-0.304973
NM_005742	-0.304915
NM_173481	-0.304333
NM_181573	-0.303863
NM_021109	-0.303735
NM_145265	-0.303499
NM_006908	-0.303264
NM_002318	-0.303113
NM_000113	-0.303055
NM_001009184	-0.302825
NM_001204099	-0.302462
NM_002154	-0.302305
NM_001814	-0.301975
NM_004148	-0.301813
NM_004762	-0.301757
NM_017456	-0.301293
NM_017664	-0.300749
NM_001799	-0.300617
NM_001008530	-0.300477
NM_003655	-0.299878
NM_001173128	-0.299757
NM_001202498	-0.299164
NM_012394	-0.298981
NM_012482	-0.298046
NM_005606	-0.297893
NM_001003704	-0.297584
NM_030917	-0.297483
NM_004719	-0.297243
NM_018981	-0.296823
NM_001136202	-0.295766
NM_130809	-0.295632
NM_018204	-0.295484
NM_001098525	-0.295386
NM_000837	-0.294771
NM_001172746	-0.294766
NM_002946	-0.294154
NM_031942	-0.294076
NM_006363	-0.293992
NM_001012507	-0.293243
NM_020401	-0.292308
NM_015379	-0.292048
NM_032986	-0.291986
NM_024537	-0.291738
NM_032985	-0.291129
NM_002788	-0.29077
NM_181641	-0.290566
NM_019042	-0.289803
NM_001134937	-0.289453
NM_000943	-0.289248
NM_152132	-0.288996
NM_002013	-0.288511
NM_000660	-0.288374
NM_080388	-0.288324
NM_019107	-0.287962
NM_006745	-0.287709
NM_001134938	-0.287254
NM_001042749	-0.286033
NM_003341	-0.285906
NM_001170330	-0.285226
NM_020409	-0.285194
NM_015440	-0.28501
NM_015946	-0.284303
NM_001001701	-0.283516
NM_017801	-0.283036
NM_001177355	-0.282144
NM_014045	-0.281973
NM_178547	-0.281916
NM_001042750	-0.281657
NM_014923	-0.281525
NM_152437	-0.28147
NM_145810	-0.281338
NM_003107	-0.280851
NM_001747	-0.280813
NM_018249	-0.280784
NM_001134999	-0.280775
NM_201613	-0.280553
NM_016468	-0.280144
NM_006832	-0.27989
NM_004040	-0.279775
NM_001137553	-0.279662
NM_001042751	-0.279449
NM_175610	-0.279431
NM_002408	-0.279027
NM_014666	-0.278852
NM_000700	-0.278725
NM_147782	-0.278584
NM_001204298	-0.278557
NM_006603	-0.278077
NM_001908	-0.27804
NM_173852	-0.277987
NM_000237	-0.277622
NM_001553	-0.277311
NM_014182	-0.27707
NM_004735	-0.276792
NM_002522	-0.276754
NM_001161533	-0.276456
NM_198220	-0.276406
NM_147780	-0.276336
NM_182666	-0.276335
NM_001204090	-0.276007
NM_000918	-0.275907
NM_001165414	-0.275512
NM_005823	-0.275407
NM_003257	-0.2754
NM_147781	-0.274912
NM_147783	-0.274814
NM_015308	-0.273393
NM_001195556	-0.27315
NM_001127236	-0.272079
NM_003344	-0.271843
NM_003979	-0.271799
NM_020194	-0.271621
NM_001137552	-0.27144
NM_001171511	-0.271005
NM_001195555	-0.270565
NM_005506	-0.269529
NM_001081550	-0.269471
NM_006379	-0.269417
NM_053023	-0.269316
NM_001197051	-0.26918
NM_182697	-0.268825
NM_013404	-0.268245
NM_001079673	-0.268075
NM_001184823	-0.267747
NM_022130	-0.267583
NM_003092	-0.267388
NM_182931	-0.266967
NM_001204255	-0.26693
NM_178862	-0.266789
NM_005850	-0.266552
NM_024039	-0.266307
NM_022767	-0.266062
NM_001146282	-0.26604
NM_001634	-0.265719
NM_001195478	-0.265631
NM_001171510	-0.265427
NM_001011649	-0.265145
NM_001007565	-0.264946
NM_001040456	-0.264918
NM_001146109	-0.264398
NM_058238	-0.263262
NM_020765	-0.263156
NM_031284	-0.262692
NM_138440	-0.262645
NM_001031713	-0.262543
NM_001134432	-0.261742
NM_005444	-0.261367
NM_194458	-0.261248
NM_001134433	-0.260999
NM_002628	-0.260702
NM_002394	-0.260568
NM_177439	-0.26049
NM_018682	-0.259676
NM_001079864	-0.25921
NM_001144945	-0.258299
NM_002789	-0.257998
NM_017975	-0.257968
NM_001135154	-0.257964
NM_004236	-0.257447
NM_001171508	-0.257393
NM_001206901	-0.257239
NM_001143887	-0.257173
NM_001144944	-0.256406
NM_012280	-0.256305
NM_001170937	-0.25618
NM_001170634	-0.255241
NM_002916	-0.255018
NM_004960	-0.254885
NM_014168	-0.254651
NM_001206902	-0.254293
NM_006070	-0.254202
NM_033452	-0.254176
NM_194315	-0.253998
NM_001012662	-0.25381
NM_020414	-0.253683
NM_006407	-0.253587
NM_001081003	-0.253224
NM_198038	-0.253101
NM_001136558	-0.252951
NM_181575	-0.252888
NM_015932	-0.252735
NM_006024	-0.252625
NM_177988	-0.252623
NM_020960	-0.252301
NM_001134870	-0.252139
NM_058167	-0.251748
NM_001195479	-0.251653
NM_001136557	-0.251388
NM_001171507	-0.251185
NM_000389	-0.251141
NM_004094	-0.251024
NM_031286	-0.250579
NM_001792	-0.25039
NM_000165	-0.250371
NM_001102668	-0.249231
NM_002291	-0.249189
NM_032492	-0.248949
NM_001130072	-0.248715
NM_015962	-0.24831
NM_003136	-0.24799
NM_022818	-0.247743
NM_001999	-0.247625
NM_003051	-0.247361
NM_001077516	-0.246885
NM_001042574	-0.246833
NM_001037494	-0.246393
NM_001102667	-0.246231
NM_014887	-0.246219
NM_020123	-0.246121
NM_022769	-0.246074
NM_016724	-0.245757
NM_004335	-0.24509
NM_002514	-0.244984
NM_001005849	-0.244169
NM_003910	-0.244168
NM_020154	-0.244133
NM_006706	-0.244064
NM_001099671	-0.243967
NM_002865	-0.243841
NM_001099670	-0.24372
NM_001893	-0.243698
NM_014066	-0.243581
NM_002713	-0.243131
NM_001040006	-0.242946
NM_003461	-0.242893
NM_001375	-0.242337
NM_152713	-0.242323
NM_003290	-0.242236
NM_015169	-0.242159
NM_181762	-0.241992
NM_003254	-0.241882
NM_001135000	-0.24185
NM_001010972	-0.241608
NM_003336	-0.241579
NM_138558	-0.240772
NM_001166496	-0.240074
NM_001013699	-0.239718
NM_006813	-0.239712
NM_001142762	-0.239623
NM_001171509	-0.239561
NM_003190	-0.239249
NM_181528	-0.2379
NM_001128921	-0.237885
NM_001145160	-0.237535
NM_016951	-0.237121
NM_004907	-0.237014
NM_001165415	-0.236349
NM_078467	-0.236257
NM_004872	-0.235297
NM_001013251	-0.235226
NM_001127500	-0.235109
NM_001199919	-0.235007
NM_199246	-0.234948
NM_016326	-0.234784
NM_000245	-0.233847
NM_001012664	-0.232914
NM_001040138	-0.232889
NM_014110	-0.232662
NM_005871	-0.232635
NM_145049	-0.232546
NM_007034	-0.231814
NM_001040457	-0.231726
NM_014188	-0.231598
NM_018475	-0.231513
NM_014041	-0.231401
NM_147163	-0.231228
NM_001130071	-0.23116
NM_000712	-0.231087
NM_001202509	-0.231076
NM_001042635	-0.230691
NM_020728	-0.230478
NM_001017964	-0.230477
NM_001135239	-0.229937
NM_020992	-0.229691
NM_001165416	-0.229305
NM_053024	-0.228089
NM_016725	-0.227719
NM_016494	-0.227545
NM_006825	-0.22725
NM_020232	-0.226885
NM_004251	-0.226664
NM_002076	-0.226242
NM_139062	-0.226129
NM_014267	-0.226126
NM_139279	-0.226074
NM_022913	-0.225814
NM_003739	-0.225756
NM_014262	-0.225242
NM_001081004	-0.224986
NM_001171506	-0.224888
NM_004060	-0.224693
NM_017921	-0.224664
NM_004773	-0.224134
NM_016041	-0.223965
NM_013234	-0.223729
NM_013333	-0.223391
NM_001127235	-0.223388
NM_002936	-0.223341
NM_005007	-0.223303
NM_033546	-0.222523
NM_177963	-0.222367
NM_100486	-0.22235
NM_173060	-0.222227
NM_001099673	-0.22205
NM_001143677	-0.222013
NM_002897	-0.221905
NM_001130005	-0.221869
NM_003592	-0.221538
NM_016454	-0.221387
NM_001190442	-0.220838
NM_017825	-0.220494
NM_016836	-0.220365
NM_006710	-0.220255
NM_002901	-0.220046
NM_003375	-0.219304
NM_198189	-0.218597
NM_001048249	-0.218465
NM_001142288	-0.217373
NM_004741	-0.217318
NM_001177306	-0.21712
NM_000919	-0.217078
NM_000802	-0.216901
NM_015172	-0.216868
NM_001130004	-0.216685
NM_203504	-0.216475
NM_001146068	-0.216448
NM_014302	-0.216294
NM_001031847	-0.21594
NM_003919	-0.215762
NM_001172557	-0.215699
NM_001033714	-0.215693
NM_001105207	-0.215593
NM_001102	-0.215547
NM_145040	-0.215463
NM_001184783	-0.215399
NM_001105206	-0.21538
NM_002290	-0.215214
NM_001079839	-0.215125
NM_004280	-0.214694
NM_001079842	-0.214682
NM_005839	-0.214397
NM_006049	-0.214167
NM_203505	-0.213952
NM_005627	-0.213713
NM_004878	-0.213571
NM_001206951	-0.213067
NM_001203246	-0.213049
NM_138336	-0.212898
NM_004492	-0.212863
NM_001195328	-0.212583
NM_017830	-0.212504
NM_002370	-0.212458
NM_006500	-0.211822
NM_015392	-0.211785
NM_006392	-0.21118
NM_173647	-0.211151
NM_016447	-0.211102
NM_001042423	-0.211049
NM_018153	-0.210925
NM_001042440	-0.210919
NM_001098477	-0.210716
NM_004698	-0.210688
NM_138766	-0.21065
NM_005566	-0.210467
NM_001171201	-0.2102
NM_001099401	-0.210176
NM_017724	-0.210154
NM_001079841	-0.209883
NM_199362	-0.209419
NM_001143676	-0.209198
NM_004162	-0.209077
NM_014740	-0.209036
NM_001079840	-0.208976
NM_213566	-0.208856
NM_199360	-0.208674
NM_001679	-0.208575
NM_199363	-0.208483
NM_012297	-0.2083
NM_001271	-0.208166
NM_001099400	-0.208049
NM_001042422	-0.207864
NM_006415	-0.207839
NM_024531	-0.207516
NM_138821	-0.207402
NM_022874	-0.207245
NM_006007	-0.207096
NM_001102421	-0.207034
NM_001818	-0.206842
NM_022876	-0.206777
NM_021138	-0.206642
NM_004750	-0.206306
NM_138822	-0.206195
NM_001032282	-0.206188
NM_033133	-0.206151
NM_001206952	-0.205762
NM_006170	-0.205589
NM_002791	-0.205579
NM_001012456	-0.205544
NM_002455	-0.205382
NM_001168254	-0.205366
NM_194457	-0.205346
NM_199361	-0.205312
NM_006184	-0.205229
NM_021933	-0.204938
NM_022877	-0.204698
NM_003262	-0.204617
NM_006118	-0.204317
NM_005875	-0.204305
NM_018240	-0.20404
NM_199187	-0.203848
NM_001102420	-0.203829
NM_015384	-0.203623
NM_001143678	-0.203308
NM_133433	-0.203206
NM_018407	-0.20257
NM_001206950	-0.202478
NM_006808	-0.202437
NM_138798	-0.202018
NM_032431	-0.201977
NM_172230	-0.201974
NM_001032730	-0.201316
NM_015331	-0.201128
NM_016019	-0.200932
NM_033286	-0.20085
NM_018124	-0.200552
NM_004207	-0.200467
NM_003288	-0.200454
NM_006516	-0.200446
NM_033247	-0.2004
NM_006663	-0.200347
NM_001177880	-0.200084
NM_015950	-0.19955
NM_016729	-0.199511
NM_006713	-0.199472
NM_198883	-0.199472
NM_005801	-0.19941
NM_024911	-0.199277
NM_006827	-0.199243
NM_006153	-0.19924
NM_019015	-0.198903
NM_016167	-0.198858
NM_001136017	-0.198774
NM_002092	-0.19858
NM_001011670	-0.198381
NM_006335	-0.198106
NM_020944	-0.198027
NM_015934	-0.197975
NM_015973	-0.197762
NM_018237	-0.197513
NM_001760	-0.197471
NM_016628	-0.197459
NM_021252	-0.197343
NM_005702	-0.197233
NM_174923	-0.196884
NM_016525	-0.196591
NM_001171203	-0.196534
NM_025109	-0.196514
NM_002687	-0.196504
NM_199359	-0.196273
NM_002623	-0.196089
NM_134265	-0.196013
NM_001195217	-0.195864
NM_022826	-0.195665
NM_014679	-0.19521
NM_001171204	-0.195183
NM_001142502	-0.194875
NM_001163735	-0.194778
NM_001011671	-0.194426
NM_006309	-0.194003
NM_174909	-0.193974
NM_001098625	-0.193565
NM_001134369	-0.19344
NM_001195103	-0.193242
NM_144600	-0.192638
NM_016475	-0.192348
NM_005999	-0.19212
NM_024091	-0.191948
NM_001190796	-0.191722
NM_032217	-0.191614
NM_001142761	-0.191425
NM_007096	-0.19136
NM_199229	-0.191315
NM_198488	-0.19131
NM_001162916	-0.1911
NM_001002926	-0.190736
NM_014599	-0.190695
NM_001195104	-0.190658
NM_001627	-0.190587
NM_016417	-0.190537
NM_017755	-0.190519
NM_001675	-0.190355
NM_014760	-0.189407
NM_001193455	-0.189252
NM_032574	-0.189144
NM_000344	-0.189046
NM_002815	-0.18866
NM_017411	-0.188623
NM_001008397	-0.188543
NM_033668	-0.188494
NM_001198906	-0.188431
NM_003934	-0.188399
NM_001748	-0.188329
NM_005066	-0.188046
NM_139121	-0.187843
NM_174983	-0.187815
NM_139168	-0.187697
NM_002482	-0.1876
NM_005387	-0.187018
NM_001660	-0.186742
NM_022875	-0.186595
NM_001195193	-0.186278
NM_015969	-0.186006
NM_001153	-0.18599
NM_001099672	-0.185909
NM_053034	-0.185741
NM_018471	-0.185504
NM_005655	-0.185423
NM_201624	-0.185246
NM_181527	-0.184794
NM_139118	-0.184778
NM_018115	-0.184627
NM_015454	-0.184459
NM_002715	-0.184075
NM_001136126	-0.184036
NM_018087	-0.183968
NM_004053	-0.183931
NM_001731	-0.183876
NM_002802	-0.183778
NM_001011669	-0.183557
NM_001168551	-0.183517
NM_007043	-0.183462
NM_013296	-0.183403
NM_001184760	-0.183296
NM_000179	-0.183282
NM_015638	-0.183277
NM_031372	-0.183135
NM_001146152	-0.182688
NM_181640	-0.182586
NM_001025300	-0.182399
NM_001195563	-0.18227
NM_020836	-0.182204
NM_003076	-0.182025
NM_199368	-0.181891
NM_201995	-0.181547
NM_023942	-0.181319
NM_001198901	-0.181317
NM_004396	-0.18131
NM_007065	-0.180896
NM_001159531	-0.180856
NM_058243	-0.180333
NM_000122	-0.180319
NM_021227	-0.179938
NM_001011667	-0.179935
NM_001011668	-0.179813
NM_002205	-0.179728
NM_001184761	-0.179645
NM_016100	-0.17964
NM_001006600	-0.179402
NM_014164	-0.179145
NM_001135602	-0.179027
NM_005570	-0.179019
NM_030782	-0.178939
NM_144779	-0.178904
NM_014623	-0.178892
NM_001076677	-0.17866
NM_001178030	-0.178595
NM_013338	-0.178393
NM_001142278	-0.178039
NM_014394	-0.177912
NM_006527	-0.177624
NM_001195201	-0.177614
NM_001199355	-0.177535
NM_001195200	-0.177407
NM_024300	-0.177297
NM_020137	-0.177042
NM_001171202	-0.176907
NM_014819	-0.176868
NM_001037495	-0.176653
NM_002127	-0.176628
NM_004125	-0.17651
NM_000302	-0.176509
NM_001164605	-0.176399
NM_001042572	-0.176398
NM_001142364	-0.176008
NM_014781	-0.175971
NM_006717	-0.17591
NM_001833	-0.175896
NM_002211	-0.175623
NM_023079	-0.175598
NM_001083617	-0.175372
NM_001136125	-0.175354
NM_003746	-0.174661
NM_001681	-0.174378
NM_000138	-0.174378
NM_018703	-0.174187
NM_001080955	-0.173751
NM_001343	-0.173674
NM_002079	-0.173523
NM_006088	-0.173373
NM_001032293	-0.173321
NM_017785	-0.173294
NM_013290	-0.173271
NM_001128918	-0.172739
NM_177947	-0.172237
NM_024710	-0.172232
NM_177948	-0.172108
NM_139131	-0.172023
NM_003069	-0.171866
NM_016607	-0.171823
NM_148174	-0.171819
NM_001195102	-0.171807
NM_007214	-0.171781
NM_033224	-0.171659
NM_013336	-0.171473
NM_001097600	-0.17134
NM_001198903	-0.1707
NM_000224	-0.170613
NM_201998	-0.170538
NM_004632	-0.170315
NM_001136201	-0.170073
NM_198212	-0.16995
NM_014389	-0.169534
NM_201997	-0.169491
NM_001136158	-0.169484
NM_003291	-0.169456
NM_014408	-0.169319
NM_001127211	-0.169053
NM_001136157	-0.168962
NM_014184	-0.168764
NM_018695	-0.168475
NM_001035258	-0.168226
NM_002668	-0.168221
NM_033281	-0.168155
NM_000637	-0.168049
NM_005494	-0.167843
NM_001135648	-0.167777
NM_001003722	-0.167741
NM_001080951	-0.167689
NM_016556	-0.167659
NM_001128919	-0.167604
NM_001178031	-0.167524
NM_018648	-0.16736
NM_017602	-0.167281
NM_015626	-0.167138
NM_133376	-0.167006
NM_001202548	-0.166795
NM_001191003	-0.166706
NM_006002	-0.166535
NM_001896	-0.166531
NM_017660	-0.166487
NM_006910	-0.166237
NM_005324	-0.166152
NM_002376	-0.166023
NM_005415	-0.16595
NM_001136159	-0.165873
NM_018006	-0.165847
NM_015465	-0.165782
NM_014064	-0.165758
NM_001876	-0.165656
NM_177433	-0.165634
NM_032772	-0.165618
NM_005001	-0.165375
NM_001198899	-0.165325
NM_001005526	-0.165307
NM_002844	-0.165164
NM_001193334	-0.165113
NM_001199849	-0.165025
NM_015914	-0.164731
NM_001077199	-0.164697
NM_001204098	-0.164632
NM_017510	-0.164576
NM_198486	-0.164465
NM_138467	-0.164421
NM_001204889	-0.164394
NM_018330	-0.164246
NM_015878	-0.164213
NM_032796	-0.164021
NM_001198904	-0.164016
NM_022346	-0.16389
NM_139119	-0.163577
NM_033657	-0.163314
NM_000690	-0.163221
NM_004268	-0.162877
NM_014878	-0.162774
NM_153200	-0.162727
NM_033518	-0.162389
NM_002537	-0.162057
NM_018356	-0.161844
NM_004298	-0.161801
NM_001163424	-0.161783
NM_134426	-0.161571
NM_018253	-0.161568
NM_003292	-0.161555
NM_207422	-0.161372
NM_001080956	-0.161313
NM_001018837	-0.161212
NM_198889	-0.160896
NM_003457	-0.160775
NM_005628	-0.160457
NM_001198902	-0.160291
NM_138348	-0.159883
NM_000270	-0.159849
NM_004860	-0.159742
NM_001198905	-0.159228
NM_002656	-0.159215
NM_023012	-0.159012
NM_001128920	-0.159008
NM_000520	-0.15885
NM_001141969	-0.158837
NM_001202489	-0.158767
NM_001202549	-0.158211
NM_001164189	-0.158158
NM_181838	-0.158106
NM_017784	-0.157986
NM_020243	-0.157889
NM_001199850	-0.157885
NM_001022	-0.157865
NM_024820	-0.157693
NM_001199851	-0.157661
NM_001174060	-0.157541
NM_198216	-0.157506
NM_001080952	-0.157284
NM_000317	-0.156876
NM_005817	-0.156717
NM_001197080	-0.156704
NM_153485	-0.156394
NM_004630	-0.156272
NM_022374	-0.156241
NM_006718	-0.15618
NM_001164194	-0.15591
NM_152838	-0.155793
NM_000786	-0.155568
NM_033500	-0.155498
NM_001080953	-0.155201
NM_006047	-0.154956
NM_007026	-0.154715
NM_016407	-0.154694
NM_001284	-0.154559
NM_001098507	-0.154477
NM_001207000	-0.154408
NM_004446	-0.154293
NM_019012	-0.154233
NM_001198838	-0.154116
NM_001130079	-0.153934
NM_013300	-0.153331
NM_033498	-0.153245
NM_001677	-0.152945
NM_022464	-0.15265
NM_025075	-0.152532
NM_001142277	-0.1519
NM_001079811	-0.151483
NM_001135673	-0.151422
NM_002250	-0.151409
NM_020963	-0.151241
NM_006830	-0.151241
NM_001017366	-0.151221
NM_033497	-0.150956
NM_003339	-0.150626
NM_182688	-0.150546
NM_001017365	-0.150315
NM_006628	-0.150182
NM_019026	-0.150165
NM_004450	-0.150108
NM_006067	-0.149569
NM_201222	-0.14918
NM_015984	-0.149127
NM_001037633	-0.148794
NM_001199261	-0.148791
NM_001190706	-0.148754
NM_001198840	-0.14843
NM_000188	-0.148359
NM_006265	-0.148142
NM_183004	-0.147693
NM_005694	-0.147607
NM_004401	-0.147552
NM_032226	-0.147182
NM_032177	-0.147137
NM_006471	-0.146945
NM_003343	-0.146718
NM_001197079	-0.146701
NM_139071	-0.146567
NM_021154	-0.14647
NM_001018006	-0.146297
NM_134263	-0.146009
NM_001539	-0.145927
NM_022911	-0.145627
NM_182810	-0.145613
NM_016310	-0.145572
NM_002069	-0.145435
NM_005885	-0.145325
NM_002467	-0.145229
NM_001083613	-0.145113
NM_194280	-0.144993
NM_004768	-0.14488
NM_001145725	-0.144815
NM_033496	-0.144241
NM_016183	-0.144131
NM_001199356	-0.144052
NM_020936	-0.14379
NM_058179	-0.143781
NM_001190987	-0.143673
NM_001123369	-0.143396
NM_170665	-0.143274
NM_012111	-0.143196
NM_001145145	-0.142892
NM_001184740	-0.142836
NM_001017367	-0.14272
NM_012341	-0.141968
NM_000099	-0.141842
NM_001198900	-0.141695
NM_006916	-0.141121
NM_001018020	-0.140956
NM_021188	-0.140804
NM_007342	-0.140764
NM_004902	-0.14068
NM_001065	-0.140596
NM_001134367	-0.140039
NM_006936	-0.139949
NM_003043	-0.139328
NM_184234	-0.13878
NM_001037984	-0.138573
NM_001042576	-0.138144
NM_001184729	-0.137984
NM_173454	-0.137831
NM_001006935	-0.137493
NM_013260	-0.137427
NM_033396	-0.137269
NM_001969	-0.137059
NM_001145144	-0.136906
NM_001006937	-0.136798
NM_001080954	-0.136751
NM_001199774	-0.136709
NM_198066	-0.136689
NM_016488	-0.136523
NM_004282	-0.136496
NM_004587	-0.136122
NM_002605	-0.136089
NM_000404	-0.135564
NM_000521	-0.135287
NM_001018007	-0.134825
NM_001037334	-0.133986
NM_001199773	-0.133942
NM_016309	-0.133866
NM_000366	-0.133634
NM_178229	-0.133522
NM_000696	-0.133313
NM_015659	-0.133066
NM_015535	-0.133051
NM_001142276	-0.132772
NM_030978	-0.132623
NM_001193524	-0.132274
NM_001077704	-0.132258
NM_002356	-0.132243
NM_018047	-0.132177
NM_006838	-0.13216
NM_001202485	-0.132077
NM_001642	-0.131835
NM_001184762	-0.131609
NM_001270	-0.13143
NM_001100423	-0.131254
NM_001002292	-0.130996
NM_138462	-0.130814
NM_032020	-0.130692
NM_023937	-0.130434
NM_016648	-0.130402
NM_001007245	-0.130167
NM_001017998	-0.130155
NM_001142928	-0.129888
NM_001024213	-0.129515
NM_001663	-0.129377
NM_006404	-0.12936
NM_001099409	-0.129224
NM_001198664	-0.129111
NM_015949	-0.129018
NM_032408	-0.128997
NM_001100422	-0.128976
NM_017798	-0.128818
NM_001004356	-0.128738
NM_005274	-0.128641
NM_001018005	-0.128238
NM_001143787	-0.128207
NM_001018004	-0.127694
NM_173614	-0.127585
NM_001024210	-0.127428
NM_015523	-0.127398
NM_007348	-0.127309
NM_015164	-0.127266
NM_145330	-0.127216
NM_006232	-0.12718
NM_001379	-0.127178
NM_020865	-0.127137
NM_001024211	-0.126943
NM_001040454	-0.126755
NM_016245	-0.126481
NM_000181	-0.126442
NM_003101	-0.125961
NM_001202547	-0.125661
NM_032822	-0.125503
NM_001198851	-0.125436
NM_004270	-0.125432
NM_025065	-0.125166
NM_004996	-0.125022
NM_003564	-0.12464
NM_032810	-0.124605
NM_002748	-0.124559
NM_001550	-0.124457
NM_014947	-0.12439
NM_014313	-0.12414
NM_175085	-0.124012
NM_203434	-0.123816
NM_021727	-0.123772
NM_001004358	-0.123547
NM_017892	-0.123498
NM_199242	-0.123249
NM_002078	-0.123201
NM_016195	-0.12317
NM_001130823	-0.123114
NM_001198850	-0.122959
NM_001198852	-0.122825
NM_016099	-0.122798
NM_001174124	-0.122791
NM_001145426	-0.122747
NM_213622	-0.12209
NM_012308	-0.122056
NM_006109	-0.121774
NM_021923	-0.121614
NM_000094	-0.12158
NM_201647	-0.121348
NM_001169109	-0.121295
NM_001499	-0.120948
NM_001154	-0.120642
NM_001009936	-0.120629
NM_022461	-0.120288
NM_001123355	-0.120237
NM_002721	-0.12019
NM_005789	-0.119836
NM_001839	-0.119791
NM_001114397	-0.119771
NM_021204	-0.119705
NM_001172713	-0.119553
NM_033487	-0.119466
NM_001008892	-0.119165
NM_003651	-0.118889
NM_024863	-0.118809
NM_014761	-0.118715
NM_004034	-0.118596
NM_006463	-0.11829
NM_024775	-0.118268
NM_014321	-0.118141
NM_176812	-0.118069
NM_016047	-0.117936
NM_021623	-0.117877
NM_176863	-0.117793
NM_005966	-0.117601
NM_001008894	-0.11754
NM_001156	-0.117458
NM_006759	-0.117378
NM_002863	-0.117302
NM_000421	-0.117217
NM_006384	-0.116963
NM_001514	-0.116683
NM_002633	-0.11665
NM_001015892	-0.116617
NM_001003796	-0.116192
NM_004800	-0.11614
NM_001167924	-0.115902
NM_001193318	-0.115762
NM_000314	-0.115696
NM_001002296	-0.115642
NM_005151	-0.115207
NM_016312	-0.114678
NM_001193523	-0.11457
NM_000906	-0.114396
NM_024420	-0.1143
NM_001035534	-0.113926
NM_001024212	-0.113713
NM_001005354	-0.113458
NM_001007027	-0.113308
NM_001190470	-0.113299
NM_130440	-0.113218
NM_001142431	-0.113075
NM_007080	-0.113052
NM_004756	-0.112978
NM_002061	-0.112947
NM_003144	-0.112543
NM_016400	-0.112485
NM_001128619	-0.112415
NM_145808	-0.112415
NM_006053	-0.112168
NM_002840	-0.112117
NM_001163940	-0.111914
NM_080667	-0.111885
NM_001142420	-0.111754
NM_005047	-0.11169
NM_017994	-0.111559
NM_001105192	-0.111541
NM_001172896	-0.11129
NM_001195071	-0.111022
NM_015213	-0.110934
NM_005078	-0.110929
NM_020908	-0.110777
NM_005455	-0.110564
NM_032864	-0.110397
NM_005008	-0.110374
NM_003187	-0.110373
NM_001253	-0.109992
NM_018841	-0.109882
NM_030674	-0.109754
NM_138565	-0.109727
NM_001184888	-0.109659
NM_001199772	-0.109229
NM_024079	-0.109219
NM_001769	-0.109149
NM_001164356	-0.109134
NM_005034	-0.109037
NM_032830	-0.108592
NM_003755	-0.108415
NM_001077484	-0.108393
NM_138473	-0.108178
NM_003109	-0.108155
NM_001031684	-0.108071
NM_001023567	-0.107803
NM_001099406	-0.107661
NM_014501	-0.107597
NM_020197	-0.107516
NM_001001521	-0.107394
NM_080881	-0.107337
NM_001348	-0.107334
NM_001206612	-0.107255
NM_006694	-0.107249
NM_001193571	-0.107047
NM_004891	-0.107019
NM_007375	-0.106873
NM_015153	-0.106372
NM_002227	-0.106261
NM_004078	-0.106175
NM_001004060	-0.106045
NM_001135167	-0.105797
NM_002128	-0.105746
NM_004832	-0.105672
NM_014765	-0.105664
NM_006190	-0.105662
NM_001201340	-0.105403
NM_001042616	-0.105343
NM_032906	-0.105343
NM_015607	-0.105305
NM_031212	-0.105073
NM_201412	-0.104753
NM_001128160	-0.104742
NM_198951	-0.104396
NM_003145	-0.10439
NM_001184730	-0.104324
NM_001193572	-0.104221
NM_001136562	-0.104129
NM_015543	-0.103943
NM_001004065	-0.103906
NM_001077703	-0.1039
NM_001037637	-0.103834
NM_001100424	-0.103667
NM_001039619	-0.103588
NM_015590	-0.103483
NM_016299	-0.103431
NM_000120	-0.103423
NM_001195446	-0.103255
NM_001008860	-0.103212
NM_203350	-0.102934
NM_147150	-0.102873
NM_001160244	-0.102682
NM_001198656	-0.102604
NM_006519	-0.102599
NM_002451	-0.102413
NM_001142422	-0.102317
NM_001136018	-0.102274
NM_003876	-0.102267
NM_006541	-0.102215
NM_004642	-0.102174
NM_002790	-0.102066
NM_001201339	-0.101878
NM_001032391	-0.101805
NM_002967	-0.101557
NM_001172897	-0.101274
NM_007203	-0.101245
NM_000691	-0.101012
NM_001201338	-0.100968
NM_001780	-0.100769
NM_003380	-0.100634
NM_001142430	-0.100494
NM_014868	-0.100346
NM_054022	-0.100272
NM_001204526	-0.0999932
NM_014748	-0.0998082
NM_001193570	-0.099676
NM_014639	-0.0996327
NM_005231	-0.099478
NM_033249	-0.0993882
NM_006547	-0.0993448
NM_183323	-0.099024
NM_001042454	-0.0989249
NM_001193522	-0.0989017
NM_206826	-0.0987552
NM_001142432	-0.0986924
NM_004161	-0.098621
NM_002532	-0.0983601
NM_003392	-0.0981902
NM_001199868	-0.0980609
NM_001206426	-0.0980015
NM_030922	-0.097969
NM_001114331	-0.0979564
NM_001122837	-0.0979178
NM_014473	-0.0977197
NM_006317	-0.0975375
NM_024519	-0.0974894
NM_001199263	-0.0974517
NM_002268	-0.0974321
NM_006360	-0.097281
NM_005979	-0.096949
NM_181466	-0.0967003
NM_152344	-0.0966155
NM_025090	-0.0965521
NM_182679	-0.0965239
NM_001135168	-0.0965175
NM_018233	-0.0965075
NM_022075	-0.0963206
NM_015937	-0.0961307
NM_022833	-0.096104
NM_001199885	-0.0960006
NM_014366	-0.0958778
NM_001142426	-0.0958327
NM_001142428	-0.0956423
NM_001287	-0.0955751
NM_001135555	-0.095555
NM_006402	-0.0955113
NM_001142421	-0.0952461
NM_001753	-0.0951855
NM_032881	-0.0951291
NM_001135554	-0.0951007
NM_003172	-0.0950138
NM_001172819	-0.0947215
NM_001160125	-0.094621
NM_001198615	-0.0946127
NM_001172818	-0.0943559
NM_001100399	-0.0937189
NM_001003395	-0.0935435
NM_021800	-0.0934358
NM_001204863	-0.0932399
NM_001199302	-0.0932015
NM_018212	-0.0931619
NM_058216	-0.0931362
NM_001184889	-0.0930775
NM_001204527	-0.0927264
NM_012264	-0.0925573
NM_001142419	-0.0924872
NM_002212	-0.0923909
NM_016395	-0.0923042
NM_019884	-0.0917074
NM_003342	-0.0915981
NM_003824	-0.091543
NM_002533	-0.091538
NM_181746	-0.0915331
NM_003276	-0.0913834
NM_005791	-0.0913534
NM_001130528	-0.091332
NM_206956	-0.0913093
NM_001004333	-0.0913025
NM_001142424	-0.0912455
NM_032731	-0.0911661
NM_033520	-0.0911241
NM_001142449	-0.0910534
NM_001163286	-0.0909575
NM_001145547	-0.0909281
NM_014628	-0.0909029
NM_001199972	-0.0908629
NM_133640	-0.0908084
NM_001172895	-0.0907707
NM_001040025	-0.0907266
NM_001008493	-0.0906909
NM_006268	-0.0903693
NM_001142429	-0.0902417
[truncated: 5,241 more rows]

## Sheet: g) GSE52531_miR-124_OE(HeLa)
Gene expression fold-changes for hsa-miR-124-3p transfection experiment in HeLa cells (RNA-Seq), utilized in Figure 5b and Figure 7c.
Ensembl Gene ID	Log2FC
NM_002038	-4.09167
NM_022872	-4.07696
NM_022873	-4.05444
NM_001497	-3.34348
NM_005101	-3.2062
NM_002211	-3.04428
NM_033668	-3.04412
NM_133376	-3.0327
NM_000422	-2.82734
NM_001554	-2.54658
NM_002668	-2.39323
NM_198194	-2.30267
NM_004099	-2.23598
NM_001136472	-2.185
NM_006289	-2.18292
NM_003641	-2.12688
NM_001154	-2.10058
NM_003870	-2.1
NM_181746	-2.01108
NM_022075	-2.01034
NM_002178	-1.82863
NM_001042483	-1.81848
NM_012385	-1.81696
NM_001195057	-1.76792
NM_004083	-1.76572
NM_001024466	-1.71715
NM_004184	-1.68286
NM_032865	-1.68154
NM_001024465	-1.68042
NM_213646	-1.68009
NM_001039490	-1.65467
NM_173701	-1.65392
NM_139030	-1.6527
NM_213645	-1.64772
NM_139029	-1.63059
NM_004357	-1.62979
NM_000636	-1.60893
NM_002306	-1.58183
NM_001166496	-1.56319
NM_003051	-1.55411
NM_001177388	-1.49157
NM_021034	-1.48897
NM_005080	-1.4799
NM_001079539	-1.47988
NM_005347	-1.46964
NM_005860	-1.46325
NM_001552	-1.46123
NM_003765	-1.44683
NM_145040	-1.43054
NM_005729	-1.42826
NM_031991	-1.41934
NM_002819	-1.41838
NM_031990	-1.41754
NM_003380	-1.40429
NM_005531	-1.3586
NM_001184700	-1.35562
NM_000075	-1.35062
NM_198395	-1.34726
NM_005754	-1.34453
NM_006764	-1.34097
NM_001184701	-1.33943
NM_001185078	-1.33076
NM_004309	-1.32785
NM_004339	-1.32746
NM_032525	-1.32585
NM_001206567	-1.325
NM_032993	-1.32407
NM_001185077	-1.32128
NM_001142467	-1.31312
NM_003359	-1.3101
NM_021170	-1.30351
NM_007173	-1.30309
NM_014220	-1.29034
NM_001010989	-1.27057
NM_014685	-1.2693
NM_002293	-1.26515
NM_001114752	-1.25943
NM_031934	-1.25727
NM_001144942	-1.2534
NM_005556	-1.25157
NM_001142624	-1.24897
NM_001144943	-1.24702
NM_000574	-1.24154
NM_001113491	-1.24119
NM_001113494	-1.23791
NM_001113493	-1.2376
NM_005720	-1.2329
NM_001113492	-1.23256
NM_001113755	-1.22971
NM_001953	-1.22953
NM_001113756	-1.22575
NM_001113496	-1.22514
NM_001113495	-1.22324
NM_001839	-1.21761
NM_006640	-1.20647
NM_001142625	-1.2036
NM_020130	-1.19714
NM_003670	-1.19667
NM_001035534	-1.19498
NM_021127	-1.19084
NM_001136530	-1.18628
NM_022833	-1.18515
NM_001136528	-1.16473
NM_004926	-1.16446
NM_006216	-1.16281
NM_201381	-1.16039
NM_201380	-1.15696
NM_201383	-1.15635
NM_201378	-1.15471
NM_201379	-1.15416
NM_201382	-1.15367
NM_201384	-1.15353
NM_000445	-1.15232
NM_005139	-1.15193
NM_001749	-1.1492
NM_001003962	-1.14517
NM_006410	-1.1416
NM_001098521	-1.13824
NM_001876	-1.13654
NM_001098522	-1.12777
NM_001098520	-1.12507
NM_001160234	-1.12489
NM_005168	-1.12257
NM_001160233	-1.11864
NM_000701	-1.11343
NM_003463	-1.10991
NM_004906	-1.09856
NM_139266	-1.09767
NM_006320	-1.09335
NM_003768	-1.08205
NM_006022	-1.06901
NM_182743	-1.06497
NM_006435	-1.0562
NM_001143677	-1.0545
NM_007315	-1.05349
NM_182729	-1.04849
NM_005627	-1.04762
NM_001204294	-1.04711
NM_001199241	-1.04291
NM_003937	-1.0402
NM_001143678	-1.03963
NM_001143676	-1.03785
NM_000398	-1.03704
NM_001129819	-1.03428
NM_182742	-1.0342
NM_001171661	-1.03238
NM_007326	-1.03229
NM_001093771	-1.03001
NM_001171660	-1.02125
NM_003330	-1.02068
NM_001130040	-1.01687
NM_183001	-1.01648
NM_001130041	-1.01417
NM_001202859	-1.01417
NM_002229	-1.01264
NM_003029	-1.01232
NM_001206703	-0.997832
NM_006341	-0.987996
NM_001206702	-0.9862
NM_183422	-0.984245
NM_001143681	-0.970815
NM_004613	-0.968024
NM_181353	-0.962756
NM_002165	-0.962606
NM_031412	-0.961576
NM_021732	-0.960422
NM_203352	-0.954422
NM_013411	-0.949651
NM_001005376	-0.947478
NM_001143680	-0.947437
NM_001199199	-0.946016
NM_001206704	-0.943114
NM_015917	-0.939716
NM_002659	-0.939434
NM_001044391	-0.939073
NM_005451	-0.93811
NM_000270	-0.938054
NM_001044392	-0.934561
NM_001131009	-0.929644
NM_201557	-0.922896
NM_001450	-0.921925
NM_004587	-0.916918
NM_001042576	-0.915798
NM_201555	-0.914672
NM_001039492	-0.90841
NM_001143679	-0.907646
NM_001199742	-0.903536
NM_006263	-0.901286
NM_001131008	-0.899388
NM_020150	-0.897682
NM_001032998	-0.896514
NM_002835	-0.895417
NM_080670	-0.893671
NM_001142648	-0.893083
NM_001033859	-0.892731
NM_000018	-0.890165
NM_173481	-0.888798
NM_001105207	-0.88773
NM_001105206	-0.887684
NM_002290	-0.886284
NM_001142602	-0.886034
NM_006169	-0.881912
NM_001005377	-0.879712
NM_001130674	-0.878398
NM_012334	-0.877144
NM_014596	-0.875662
NM_021227	-0.875444
NM_001001392	-0.87441
NM_003999	-0.869532
NM_182965	-0.869379
NM_020739	-0.868589
NM_001204194	-0.868049
NM_001199673	-0.866942
NM_001142601	-0.866928
NM_004748	-0.866602
NM_000182	-0.86457
NM_176783	-0.861365
NM_032960	-0.860599
NM_001204193	-0.858471
NM_001219	-0.855424
NM_021972	-0.85536
NM_001113347	-0.855308
NM_001204196	-0.85385
NM_001044390	-0.848176
NM_003135	-0.848124
NM_001397	-0.847117
NM_173060	-0.846522
NM_001204450	-0.846399
NM_001044393	-0.845764
NM_001199672	-0.844782
NM_001113349	-0.844654
NM_001113348	-0.84393
NM_203506	-0.841502
NM_014713	-0.840336
NM_001779	-0.839537
NM_004911	-0.838391
NM_012280	-0.835195
NM_000610	-0.833078
NM_001001389	-0.83289
NM_177439	-0.830768
NM_001001391	-0.8283
NM_001199671	-0.827652
NM_001001390	-0.827481
NM_001190442	-0.827279
NM_001202555	-0.821936
NM_001202556	-0.819505
NM_001199741	-0.819129
NM_001184705	-0.818131
NM_007085	-0.817832
NM_003104	-0.815643
NM_012401	-0.815414
NM_001042440	-0.81421
NM_152829	-0.813132
NM_021203	-0.812694
NM_005327	-0.810696
NM_198951	-0.804304
NM_201612	-0.804199
NM_002086	-0.795599
NM_006494	-0.792346
NM_173354	-0.791427
NM_002133	-0.790576
NM_144570	-0.790343
NM_013232	-0.788055
NM_002897	-0.784266
NM_016836	-0.783154
NM_201613	-0.782435
NM_001143780	-0.779128
NM_006389	-0.776397
NM_016016	-0.775863
NM_001130991	-0.773895
NM_018445	-0.771694
NM_006353	-0.769603
NM_152713	-0.7691
NM_001005362	-0.767704
NM_001145725	-0.766693
NM_001005361	-0.764936
NM_006106	-0.762415
NM_015641	-0.762322
NM_002970	-0.758318
NM_001130445	-0.753647
NM_004945	-0.75134
NM_001195290	-0.749711
NM_001005360	-0.748892
NM_033082	-0.748808
NM_001190716	-0.748565
NM_001195044	-0.747281
NM_006622	-0.747206
NM_001130145	-0.74706
NM_006751	-0.746305
NM_001924	-0.745692
NM_004040	-0.745669
NM_001199622	-0.745516
NM_006528	-0.744925
NM_004493	-0.743871
NM_012138	-0.741764
NM_018683	-0.739775
NM_001100603	-0.739673
NM_005620	-0.738953
NM_001037811	-0.737732
NM_203472	-0.734951
NM_018715	-0.734584
NM_006854	-0.734248
NM_002224	-0.733935
NM_199329	-0.728925
NM_002370	-0.726938
NM_199362	-0.726679
NM_003288	-0.726657
NM_017611	-0.724259
NM_001195045	-0.722161
NM_199360	-0.720563
NM_001166110	-0.720448
NM_001166108	-0.719203
NM_016081	-0.719147
NM_199359	-0.718711
NM_014096	-0.717519
NM_199363	-0.717469
NM_001136204	-0.717244
NM_205841	-0.714263
NM_199361	-0.713338
NM_001080122	-0.7125
NM_183079	-0.712132
NM_001080121	-0.712097
NM_000311	-0.711961
NM_001195101	-0.710134
NM_001218	-0.709242
NM_014612	-0.708657
NM_206925	-0.7072
NM_006010	-0.704698
NM_005983	-0.70445
NM_001017978	-0.704363
NM_003200	-0.703644
NM_001166109	-0.701772
NM_001080123	-0.700249
NM_005702	-0.695496
NM_001018077	-0.695079
NM_001018076	-0.693258
NM_005746	-0.692782
NM_001195100	-0.690823
NM_001018075	-0.687862
NM_001018074	-0.685194
NM_001760	-0.684493
NM_014045	-0.684272
NM_001037283	-0.683588
NM_001193572	-0.683439
NM_001136017	-0.683148
NM_004078	-0.679564
NM_003751	-0.67873
NM_001193571	-0.677638
NM_019058	-0.677494
NM_001193570	-0.675354
NM_024775	-0.673508
NM_016355	-0.672774
NM_052932	-0.669544
NM_001130079	-0.669462
NM_001136139	-0.667223
NM_002204	-0.663117
NM_014752	-0.662922
NM_000176	-0.661885
NM_001204258	-0.661885
NM_001204259	-0.661885
NM_001204260	-0.661885
NM_001204261	-0.661885
NM_001204262	-0.661885
NM_001204263	-0.661885
NM_001204264	-0.661885
NM_001024094	-0.661516
NM_005501	-0.660032
NM_004957	-0.659916
NM_001204451	-0.657506
NM_001018078	-0.657443
NM_201224	-0.656429
NM_173208	-0.65399
NM_013336	-0.653437
NM_001146068	-0.653125
NM_080391	-0.651496
NM_014302	-0.650781
NM_004048	-0.649569
NM_001197223	-0.648786
NM_012453	-0.648728
NM_001197320	-0.647826
NM_001020825	-0.646719
NM_001134423	-0.645954
NM_017816	-0.644955
NM_177949	-0.644638
NM_001008860	-0.644582
NM_001197220	-0.64457
NM_001012456	-0.644384
NM_030922	-0.643657
NM_001104631	-0.642013
NM_014782	-0.641977
NM_005186	-0.641412
NM_015359	-0.641058
NM_001136126	-0.640699
NM_006368	-0.639356
NM_001165899	-0.638593
NM_001128431	-0.638422
NM_001136125	-0.638244
NM_001198868	-0.637736
NM_002818	-0.637521
NM_001135153	-0.637275
NM_006868	-0.636505
NM_001197219	-0.636325
NM_002966	-0.635999
NM_001008892	-0.635913
NM_006203	-0.635806
NM_001184889	-0.634127
NM_001197222	-0.63341
NM_020062	-0.632812
NM_182763	-0.631644
NM_001198869	-0.630732
NM_003244	-0.628975
NM_001197221	-0.628766
NM_032637	-0.627503
NM_021009	-0.627398
NM_001017973	-0.627125
NM_002167	-0.626246
NM_001008894	-0.625459
NM_017785	-0.625066
NM_001675	-0.624388
NM_031453	-0.623753
NM_001184888	-0.622887
NM_021960	-0.622734
NM_001748	-0.622428
NM_004252	-0.622026
NM_003144	-0.619594
NM_001142599	-0.619155
NM_018446	-0.616135
NM_145686	-0.611405
NM_001001549	-0.611109
NM_001142299	-0.610739
NM_004925	-0.609658
NM_001001550	-0.608349
NM_005195	-0.607373
NM_175852	-0.607214
NM_145918	-0.606178
NM_001112720	-0.606005
NM_018475	-0.604566
NM_012405	-0.604427
NM_001112719	-0.604197
NM_001142598	-0.603302
NM_018285	-0.603056
NM_181836	-0.60206
NM_005311	-0.601338
NM_001001555	-0.599024
NM_001017974	-0.598725
NM_152932	-0.598011
NM_001197218	-0.596716
NM_001010983	-0.596287
NM_145687	-0.596185
NM_006287	-0.595231
NM_173209	-0.595064
NM_001202557	-0.592865
NM_004834	-0.592544
NM_001950	-0.592016
NM_170708	-0.59152
NM_033161	-0.590074
NM_002026	-0.589946
NM_212476	-0.589894
NM_212482	-0.589838
NM_003900	-0.588931
NM_173211	-0.588474
NM_001190819	-0.587063
NM_004153	-0.586546
NM_001190818	-0.586436
NM_001142298	-0.58615
NM_212478	-0.58586
NM_012232	-0.585595
NM_016614	-0.584195
NM_182810	-0.583967
NM_198220	-0.583078
NM_170707	-0.582769
NM_005471	-0.582197
NM_016454	-0.582016
NM_212474	-0.581331
NM_004728	-0.581084
NM_173210	-0.580622
NM_001300	-0.57945
NM_001730	-0.579167
NM_014988	-0.578538
NM_004034	-0.578415
NM_002230	-0.578109
NM_001156	-0.576205
NM_001112717	-0.576108
NM_001112718	-0.575391
NM_006058	-0.574669
NM_005749	-0.57461
NM_173207	-0.574408
NM_015651	-0.572571
NM_017548	-0.572013
NM_015497	-0.57119
NM_001235	-0.570711
NM_003299	-0.569591
NM_021991	-0.567772
NM_174886	-0.567683
NM_030938	-0.566629
NM_001134422	-0.566616
NM_001040197	-0.566178
NM_001912	-0.565305
NM_001160125	-0.564152
NM_001040196	-0.563431
NM_174889	-0.562107
NM_030978	-0.561559
NM_213636	-0.560808
NM_017755	-0.560782
NM_001193455	-0.559213
NM_002869	-0.557695
NM_014670	-0.555265
NM_003064	-0.554613
NM_017819	-0.553913
NM_001127223	-0.553459
NM_002473	-0.552965
NM_033055	-0.552887
NM_003092	-0.552327
NM_001127225	-0.552238
NM_005514	-0.552182
NM_001204402	-0.552025
NM_001747	-0.551705
NM_001177643	-0.551302
NM_002076	-0.550788
NM_138798	-0.549428
NM_004335	-0.549319
NM_005313	-0.54901
NM_001127226	-0.547641
NM_014294	-0.547398
NM_001127227	-0.547005
NM_005572	-0.545957
NM_001040194	-0.544661
NM_153824	-0.544182
NM_001177644	-0.544028
NM_002764	-0.542313
NM_001040195	-0.541975
NM_021109	-0.541827
NM_020350	-0.541562
NM_198896	-0.541553
NM_001039708	-0.541273
NM_033452	-0.540062
NM_178547	-0.539714
NM_001177636	-0.539496
NM_001177637	-0.538735
NM_001177639	-0.538694
NM_001193538	-0.538563
NM_001177635	-0.538559
NM_001177642	-0.537249
NM_018206	-0.537237
NM_001177640	-0.537152
NM_004393	-0.537137
NM_001177634	-0.536179
NM_001177641	-0.535884
NM_001177638	-0.535825
NM_001011513	-0.535063
NM_001165928	-0.533336
NM_181671	-0.531232
NM_014597	-0.530614
NM_000611	-0.529132
NM_203329	-0.528945
NM_203330	-0.527573
NM_006457	-0.527518
NM_203331	-0.527113
NM_001006614	-0.525744
NM_005318	-0.524387
NM_020728	-0.522938
NM_001006613	-0.522296
NM_004955	-0.521507
NM_001078174	-0.521275
NM_020801	-0.521204
NM_017633	-0.520933
NM_003979	-0.520228
NM_006335	-0.519832
NM_001171203	-0.517977
NM_018480	-0.517854
NM_002047	-0.517119
NM_001171201	-0.516884
NM_032704	-0.516062
NM_001171204	-0.51585
NM_001031713	-0.515608
NM_020307	-0.515357
NM_001078177	-0.513756
NM_015920	-0.513716
NM_178580	-0.513692
NM_006827	-0.513347
NM_001006612	-0.513167
NM_016303	-0.512675
NM_003859	-0.512645
NM_001078176	-0.511959
NM_016525	-0.5113
NM_001170536	-0.51079
NM_004477	-0.509085
NM_001168355	-0.508516
NM_032226	-0.50847
NM_001414	-0.507241
NM_001166221	-0.50705
NM_178581	-0.506519
NM_001792	-0.505735
NM_001199619	-0.505005
NM_148173	-0.504594
NM_020311	-0.504112
NM_001178102	-0.503773
NM_001002020	-0.50209
NM_001170535	-0.501183
NM_002213	-0.500981
NM_016041	-0.500777
NM_014367	-0.500696
NM_021076	-0.500615
NM_001199620	-0.500252
NM_016082	-0.500226
NM_001127213	-0.500089
NM_006302	-0.499796
NM_030799	-0.499445
NM_016565	-0.49932
NM_002346	-0.499273
NM_001037633	-0.498991
NM_005783	-0.498776
NM_000165	-0.498532
NM_006628	-0.49842
NM_001193537	-0.498409
NM_001178077	-0.498355
NM_030789	-0.498354
NM_001024947	-0.498202
NM_001199621	-0.498117
NM_001078175	-0.497995
NM_001199663	-0.497883
NM_006643	-0.496528
NM_145266	-0.496009
NM_022121	-0.49566
NM_022464	-0.495482
NM_001178076	-0.494221
NM_001039707	-0.493962
NM_003786	-0.493405
NM_001002019	-0.493244
NM_015014	-0.492526
NM_006082	-0.492175
NM_022130	-0.491658
NM_175039	-0.491259
NM_022338	-0.491068
NM_032833	-0.489855
NM_006808	-0.489124
NM_001039589	-0.488962
NM_016058	-0.488673
NM_002291	-0.488446
NM_018188	-0.488008
NM_001042635	-0.486396
NM_004475	-0.486261
NM_181782	-0.485163
NM_004126	-0.485087
NM_006907	-0.485047
NM_016408	-0.484599
NM_145791	-0.484557
NM_000942	-0.484223
NM_001161533	-0.483416
NM_024315	-0.482274
NM_016029	-0.481404
NM_001142350	-0.481357
NM_005346	-0.481025
NM_020409	-0.480398
NM_001122842	-0.479636
NM_003897	-0.479134
NM_004358	-0.478232
NM_133436	-0.477736
NM_024099	-0.477287
NM_001785	-0.477232
NM_021873	-0.476712
NM_201542	-0.475145
NM_001024736	-0.474245
NM_005570	-0.473122
NM_032731	-0.47308
NM_170712	-0.473038
NM_006049	-0.472974
NM_015913	-0.47272
NM_016128	-0.47246
NM_001178075	-0.472446
NM_001171202	-0.471956
NM_183356	-0.471419
NM_145792	-0.471095
NM_175040	-0.470799
NM_015590	-0.470739
NM_024057	-0.470718
NM_003145	-0.469152
NM_024339	-0.46915
NM_145764	-0.467778
NM_018233	-0.465412
NM_001164189	-0.464893
NM_025240	-0.464684
NM_015459	-0.464475
NM_005389	-0.464392
NM_005817	-0.463507
NM_177433	-0.463165
NM_013995	-0.463096
NM_001017928	-0.462721
NM_001164194	-0.462647
NM_002360	-0.462374
NM_001134479	-0.461929
NM_002268	-0.461893
NM_001625	-0.461235
NM_080645	-0.460917
NM_006636	-0.459908
NM_001035260	-0.45942
NM_018103	-0.459384
NM_182679	-0.458246
NM_170713	-0.457965
NM_005872	-0.457564
NM_001673	-0.457216
NM_201222	-0.45684
NM_001129887	-0.456275
NM_005827	-0.454102
NM_203504	-0.453939
NM_001146158	-0.453355
NM_203505	-0.453081
NM_003164	-0.453014
NM_014377	-0.452181
NM_017906	-0.452172
NM_020123	-0.45215
NM_012297	-0.451312
NM_021872	-0.451219
NM_004394	-0.451094
NM_014599	-0.449464
NM_014876	-0.449345
NM_003715	-0.448796
NM_001032282	-0.447694
NM_002212	-0.447334
NM_006649	-0.44689
NM_005655	-0.446737
NM_001077516	-0.446435
NM_018509	-0.444769
NM_001139499	-0.444626
NM_000421	-0.444526
NM_017825	-0.444194
NM_052940	-0.443808
NM_002522	-0.442811
NM_001014795	-0.442515
NM_001145145	-0.440716
NM_014437	-0.440368
NM_001098478	-0.440234
NM_004708	-0.439841
NM_012417	-0.438202
NM_003953	-0.437487
NM_015840	-0.435281
NM_052877	-0.434977
NM_181468	-0.434228
NM_005625	-0.433151
NM_015969	-0.433116
NM_018184	-0.432689
NM_004924	-0.432644
NM_015841	-0.432614
NM_001007067	-0.432609
NM_001007069	-0.432609
NM_007182	-0.432594
NM_170714	-0.432539
NM_001007068	-0.432229
NM_020300	-0.431808
NM_032574	-0.431425
NM_001007070	-0.430919
NM_033342	-0.430894
NM_001130710	-0.430029
NM_006644	-0.429472
NM_001048201	-0.429309
NM_148172	-0.428865
NM_001135154	-0.428731
NM_001193495	-0.42829
NM_001111	-0.427992
NM_001145144	-0.427661
NM_004343	-0.42762
NM_006948	-0.426871
NM_002117	-0.426746
NM_016306	-0.426655
NM_003074	-0.426441
NM_001553	-0.426278
NM_004896	-0.425805
NM_198202	-0.424999
NM_001146191	-0.424484
NM_001099400	-0.424023
NM_001206957	-0.423253
NM_178812	-0.422613
NM_001032281	-0.422602
NM_001025107	-0.422476
NM_177988	-0.422325
NM_002569	-0.422064
NM_001190796	-0.421536
NM_016167	-0.42152
NM_003919	-0.421479
NM_024569	-0.421467
NM_007346	-0.420655
NM_153322	-0.42026
NM_153321	-0.418948
NM_001539	-0.41882
NM_001099401	-0.41861
NM_001545	-0.418541
NM_025109	-0.41752
NM_002317	-0.417141
NM_001001	-0.417042
NM_001098523	-0.416924
NM_003139	-0.415382
NM_001134999	-0.415222
NM_000304	-0.41317
NM_006832	-0.412372
NM_004927	-0.411927
NM_001040129	-0.411869
NM_031921	-0.410196
NM_001099671	-0.410032
NM_181466	-0.409688
NM_001099670	-0.409668
NM_001660	-0.408864
NM_002250	-0.408805
NM_012257	-0.408593
NM_001826	-0.408569
NM_014034	-0.407398
NM_145810	-0.406522
NM_024551	-0.404992
NM_002061	-0.404343
NM_001194997	-0.403155
NM_001014437	-0.403065
NM_001827	-0.401861
NM_139273	-0.401444
NM_001136232	-0.40103
NM_001751	-0.400992
NM_005628	-0.400764
NM_005194	-0.400209
NM_001177355	-0.399911
NM_013404	-0.3991
NM_024116	-0.398956
NM_006993	-0.397639
NM_024039	-0.397298
NM_001177842	-0.397037
NM_007107	-0.396885
NM_005823	-0.396125
NM_017510	-0.396022
NM_001008530	-0.395952
NM_014762	-0.395279
NM_015934	-0.394829
NM_001682	-0.394041
NM_002802	-0.393502
NM_014300	-0.393473
NM_024006	-0.393293
NM_001009880	-0.3932
NM_016039	-0.392879
NM_004517	-0.392776
NM_003910	-0.392696
NM_001098477	-0.392506
NM_021237	-0.39226
NM_001014794	-0.391375
NM_006468	-0.391253
NM_005792	-0.390302
NM_001134439	-0.389681
NM_003262	-0.389557
NM_203434	-0.388877
NM_001142288	-0.388683
NM_183352	-0.388665
NM_001001323	-0.388183
NM_080388	-0.387674
NM_001122823	-0.387462
NM_001163735	-0.387422
NM_006384	-0.386669
NM_015264	-0.386581
NM_001144030	-0.38652
NM_001127257	-0.386384
NM_001384	-0.386092
NM_020368	-0.386084
NM_024010	-0.385333
NM_005606	-0.385079
NM_012087	-0.385026
NM_174983	-0.383962
NM_002454	-0.382611
NM_001031711	-0.382294
NM_005087	-0.382268
NM_002791	-0.382228
NM_006155	-0.382052
NM_001034077	-0.381102
NM_003548	-0.381102
NM_006170	-0.380984
NM_207422	-0.380571
NM_015315	-0.380385
NM_001018007	-0.379099
NM_001008491	-0.378818
NM_001127605	-0.377329
NM_207040	-0.375978
NM_000235	-0.375793
NM_174887	-0.375632
NM_001033714	-0.375615
NM_001008492	-0.375146
NM_004404	-0.374572
NM_058190	-0.371064
NM_012404	-0.370668
NM_001048221	-0.370661
NM_020342	-0.370322
NM_001197140	-0.370145
NM_005567	-0.36967
NM_018147	-0.369636
NM_002950	-0.36917
NM_005370	-0.368777
NM_017784	-0.368268
NM_006815	-0.366987
NM_078467	-0.366344
NM_004370	-0.365007
NM_002092	-0.364908
NM_004344	-0.364554
NM_017801	-0.364441
NM_004094	-0.363911
NM_006164	-0.363737
NM_016047	-0.36363
NM_006153	-0.363522
NM_001143781	-0.362598
NM_001025370	-0.361219
NM_001171628	-0.361219
NM_001198557	-0.360166
NM_000389	-0.359699
NM_004492	-0.359436
NM_182915	-0.358794
NM_016639	-0.358641
NM_001145412	-0.358571
NM_002318	-0.358068
NM_005526	-0.358018
NM_001145413	-0.357834
NM_001131036	-0.357766
NM_001197139	-0.357485
NM_001199661	-0.356692
NM_001018004	-0.356373
NM_003337	-0.355208
NM_001174060	-0.355145
NM_004487	-0.35501
NM_001037494	-0.354842
NM_006142	-0.354294
NM_004147	-0.354275
NM_032208	-0.35426
NM_005870	-0.353998
NM_014184	-0.353508
NM_001199662	-0.352364
NM_016551	-0.352238
NM_001099672	-0.352069
NM_005047	-0.35189
NM_001145160	-0.350932
NM_001018020	-0.350818
NM_183004	-0.350497
NM_001171622	-0.350472
NM_001171630	-0.350472
NM_001769	-0.350304
NM_003254	-0.350274
NM_001048222	-0.350204
NM_001099673	-0.349773
NM_024324	-0.349589
NM_001131035	-0.349552
NM_020772	-0.348992
NM_016612	-0.348974
NM_001002269	-0.348959
NM_006369	-0.348887
NM_012325	-0.348604
NM_012322	-0.348375
NM_016451	-0.348132
NM_001098209	-0.347706
NM_006002	-0.347491
NM_016391	-0.347421
NM_001457	-0.347213
NM_006510	-0.347063
NM_078487	-0.346805
NM_016245	-0.346798
NM_001164318	-0.346644
NM_001164317	-0.346623
NM_024662	-0.346506
NM_030980	-0.346479
NM_001146289	-0.345724
NM_022356	-0.345703
NM_004936	-0.345213
NM_005645	-0.345108
NM_001144061	-0.344224
NM_001199535	-0.344222
NM_005760	-0.343391
NM_001142422	-0.342719
NM_144957	-0.342559
NM_018840	-0.342479
NM_002901	-0.342323
NM_017802	-0.34228
NM_001204384	-0.340881
NM_001204385	-0.340881
NM_000735	-0.340849
NM_001164319	-0.3408
NM_015950	-0.340108
NM_001731	-0.33994
NM_001018006	-0.339857
NM_015918	-0.339638
NM_014604	-0.339191
NM_003676	-0.339164
NM_001008410	-0.339001
NM_001199534	-0.338648
NM_018234	-0.338574
NM_014623	-0.338569
NM_001142429	-0.338372
NM_001142428	-0.338255
NM_001025368	-0.337579
NM_001171626	-0.337579
NM_001969	-0.337433
NM_201438	-0.336494
NM_001033756	-0.336455
NM_001171629	-0.336455
NM_001142424	-0.336427
NM_012286	-0.335552
NM_207038	-0.335349
NM_001142432	-0.335214
NM_001025369	-0.335024
NM_001171627	-0.335024
NM_014161	-0.334966
NM_001167924	-0.334775
NM_005869	-0.334532
NM_001142421	-0.334182
NM_003205	-0.334087
NM_018093	-0.334074
NM_001202549	-0.334046
NM_001144062	-0.333701
NM_001142427	-0.332206
NM_012402	-0.331721
NM_004604	-0.331014
NM_001142419	-0.331013
NM_001142418	-0.330617
NM_002859	-0.330604
NM_001135101	-0.329296
NM_152318	-0.329167
NM_054034	-0.329163
NM_205847	-0.328928
NM_003290	-0.328916
NM_001048224	-0.328893
NM_001164605	-0.328782
NM_001146152	-0.328771
NM_001199653	-0.328537
NM_001100122	-0.328395
NM_001048223	-0.328377
NM_001003897	-0.328343
NM_015952	-0.3283
NM_006067	-0.328191
NM_033414	-0.328188
NM_207036	-0.327591
NM_207037	-0.327317
NM_004766	-0.327307
NM_001142431	-0.327235
NM_001166118	-0.327044
NM_002394	-0.326672
NM_001012664	-0.326524
NM_022735	-0.325952
NM_018478	-0.325797
NM_173852	-0.325067
NM_007221	-0.324773
NM_001025367	-0.324451
NM_001171625	-0.324451
NM_006519	-0.324185
NM_001814	-0.324122
NM_001012662	-0.323983
NM_001142423	-0.323837
NM_006471	-0.323812
NM_006118	-0.323736
NM_001013251	-0.323563
NM_016594	-0.323556
NM_006425	-0.32335
NM_001080855	-0.323134
NM_014963	-0.323077
NM_001444	-0.322964
NM_001171624	-0.322949
NM_003376	-0.322949
NM_001142425	-0.322397
NM_020474	-0.322075
NM_024520	-0.321435
NM_001206641	-0.32129
NM_001142420	-0.320874
NM_016648	-0.320576
NM_001098210	-0.320302
NM_001142430	-0.320044
NM_005401	-0.31991
NM_001098673	-0.319514
NM_144779	-0.318986
NM_014164	-0.31868
NM_001142426	-0.318536
NM_024656	-0.318073
NM_007176	-0.317976
NM_002887	-0.31793
NM_079423	-0.317695
NM_016042	-0.317226
NM_001904	-0.317069
NM_006000	-0.316702
NM_001033024	-0.316653
NM_032830	-0.316183
NM_018386	-0.315118
NM_001025366	-0.315087
NM_001171623	-0.315087
NM_022371	-0.315078
NM_017647	-0.315073
NM_020470	-0.314986
NM_006799	-0.314784
NM_021019	-0.31441
NM_001202547	-0.314218
NM_206824	-0.314176
NM_016001	-0.313456
NM_016104	-0.312791
NM_025157	-0.312772
NM_003848	-0.312714
NM_144956	-0.312698
NM_031284	-0.312383
NM_001204698	-0.312179
NM_005033	-0.312053
NM_015484	-0.311833
NM_199187	-0.311746
NM_020198	-0.310858
NM_014949	-0.31039
NM_024923	-0.309899
NM_001007464	-0.309466
NM_001127203	-0.308246
NM_152238	-0.308079
NM_001177591	-0.308015
NM_002444	-0.307458
NM_030755	-0.307323
NM_000224	-0.307108
NM_001048226	-0.306762
NM_001080956	-0.305893
NM_001802	-0.305804
NM_005978	-0.305654
NM_016489	-0.305237
NM_021934	-0.304918
NM_000602	-0.304787
NM_001135000	-0.304701
NM_005171	-0.304174
NM_001202548	-0.303838
NM_032194	-0.303209
NM_007235	-0.303151
NM_001048225	-0.303102
NM_178229	-0.302997
NM_001171511	-0.302447
NM_173647	-0.302443
NM_001034194	-0.30209
NM_002656	-0.30153
NM_001025300	-0.300694
NM_015454	-0.299513
NM_001171508	-0.298164
NM_001206951	-0.296075
NM_006109	-0.29593
NM_015659	-0.295787
NM_013335	-0.295164
NM_001012985	-0.294789
NM_001184891	-0.294695
NM_014389	-0.294305
NM_016494	-0.294105
NM_001065	-0.294052
NM_000786	-0.294005
NM_001360	-0.293484
NM_005455	-0.293006
NM_001039619	-0.292677
NM_001163817	-0.292639
NM_012081	-0.292473
NM_201398	-0.292469
NM_001171510	-0.292356
NM_001198656	-0.291521
NM_001004065	-0.291003
NM_001127202	-0.290836
NM_004515	-0.290631
NM_001033032	-0.290472
NM_173618	-0.290064
NM_003153	-0.28996
NM_001171507	-0.289836
NM_001080955	-0.289806
NM_001199654	-0.289725
NM_030877	-0.289147
NM_001018837	-0.288517
NM_004800	-0.28835
NM_001171509	-0.287757
NM_001178078	-0.287713
NM_019026	-0.287476
NM_203350	-0.287304
NM_001206952	-0.287259
NM_001040011	-0.287163
NM_001015892	-0.286993
NM_199483	-0.286955
NM_022077	-0.286773
NM_001079812	-0.286005
NM_012460	-0.285928
NM_017823	-0.285698
NM_032796	-0.285689
NM_016937	-0.285537
NM_001136562	-0.28489
NM_001171506	-0.2848
NM_020385	-0.284671
NM_005219	-0.284657
NM_014462	-0.284295
NM_014754	-0.284178
NM_133494	-0.283735
NM_032359	-0.283234
NM_004308	-0.283142
NM_139279	-0.283095
NM_016046	-0.282995
NM_001143789	-0.282494
NM_001042423	-0.282272
NM_002342	-0.281933
NM_001042422	-0.281555
NM_005124	-0.280682
NM_019116	-0.280674
NM_001178080	-0.279911
NM_001178081	-0.279897
NM_001007226	-0.279505
NM_001007227	-0.279286
NM_015327	-0.278885
NM_001007230	-0.278786
NM_022818	-0.278588
NM_025207	-0.278358
NM_003758	-0.278032
NM_147150	-0.277562
NM_006234	-0.277474
NM_002455	-0.277301
NM_004582	-0.27722
NM_201440	-0.27714
NM_002717	-0.277129
NM_033518	-0.277061
NM_020154	-0.276688
NM_007203	-0.276615
NM_003187	-0.276569
NM_015171	-0.275208
NM_004207	-0.274506
NM_020239	-0.274435
NM_001134693	-0.274265
NM_015907	-0.273877
NM_002599	-0.273607
NM_001143788	-0.27317
NM_147187	-0.273039
NM_001031677	-0.272881
NM_001206950	-0.272161
NM_003076	-0.272138
NM_012179	-0.271761
NM_001943	-0.271651
NM_006145	-0.271646
NM_003563	-0.271585
NM_001143839	-0.271569
NM_018976	-0.271462
NM_153200	-0.271441
NM_001144766	-0.271376
NM_001146209	-0.271327
NM_001007229	-0.271205
NM_001136180	-0.271151
NM_001038707	-0.270904
NM_139071	-0.270633
NM_006396	-0.27063
NM_033200	-0.270342
NM_001178079	-0.2703
NM_001114600	-0.270254
NM_001007228	-0.270145
NM_201515	-0.270098
NM_001078171	-0.269684
NM_201439	-0.269233
NM_016312	-0.26901
NM_015702	-0.268718
NM_001080952	-0.268229
NM_002532	-0.268039
NM_006392	-0.267967
NM_004240	-0.267612
NM_003842	-0.267497
NM_017436	-0.267212
NM_006718	-0.26645
NM_001626	-0.26627
NM_032125	-0.265065
NM_014187	-0.264496
NM_001080953	-0.264206
NM_025146	-0.263768
NM_015114	-0.263566
NM_032168	-0.261772
NM_014666	-0.261607
NM_001199723	-0.261153
NM_176863	-0.260633
NM_005789	-0.260597
NM_001080954	-0.260422
NM_031372	-0.259901
NM_001195800	-0.259464
NM_005573	-0.259398
NM_032039	-0.259254
NM_001002010	-0.258746
NM_003142	-0.258594
NM_003314	-0.258514
NM_031420	-0.257999
NM_006825	-0.257797
NM_002467	-0.257791
NM_001080951	-0.256961
NM_001102668	-0.256641
NM_207170	-0.255811
NM_014887	-0.255703
NM_001195556	-0.255272
NM_001142293	-0.255044
NM_006513	-0.254405
NM_025205	-0.254266
NM_001171812	-0.254097
NM_007034	-0.253952
NM_018648	-0.253353
NM_002863	-0.253084
NM_000157	-0.253004
NM_033133	-0.252963
NM_001195555	-0.252942
NM_198437	-0.252737
NM_004598	-0.252636
NM_014350	-0.252403
NM_181503	-0.251933
NM_152295	-0.251906
NM_001163940	-0.251662
NM_005831	-0.250644
NM_203413	-0.250076
NM_012111	-0.249391
NM_002789	-0.249108
NM_006349	-0.248867
NM_198435	-0.2482
NM_016470	-0.248158
NM_002786	-0.247707
NM_014041	-0.247699
NM_001195799	-0.247586
NM_032286	-0.247546
NM_001077654	-0.247392
NM_001048249	-0.247362
NM_001127236	-0.247209
NM_001191003	-0.247065
NM_006459	-0.24511
NM_003204	-0.24503
NM_024091	-0.244242
NM_001100626	-0.244152
NM_000527	-0.243659
NM_001195254	-0.243511
NM_001024959	-0.243292
NM_153719	-0.243118
NM_198434	-0.242911
NM_001195798	-0.242894
NM_005850	-0.242681
NM_016553	-0.242389
NM_004636	-0.242323
NM_148976	-0.242151
NM_153718	-0.241874
NM_012346	-0.241796
NM_001005914	-0.241712
NM_198436	-0.241689
NM_001195803	-0.241532
NM_000169	-0.241385
NM_015976	-0.24132
NM_005013	-0.241273
NM_001002926	-0.241027
NM_180982	-0.24065
NM_015932	-0.240551
NM_006367	-0.240483
NM_001105530	-0.23987
NM_003600	-0.239508
NM_006360	-0.239362
NM_001144070	-0.239353
NM_025090	-0.239095
NM_020191	-0.23865
NM_012121	-0.238493
NM_178336	-0.238321
NM_001195478	-0.2381
NM_130781	-0.237534
NM_014570	-0.237413
NM_012204	-0.237204
NM_000712	-0.236917
NM_005354	-0.236747
NM_152398	-0.236629
NM_138408	-0.236195
NM_001204090	-0.235953
NM_002788	-0.235686
NM_198883	-0.235635
NM_021626	-0.235231
NM_003824	-0.235102
NM_006479	-0.234048
NM_181306	-0.233903
NM_152132	-0.2337
NM_203415	-0.233535
NM_001193357	-0.232404
NM_007342	-0.232311
NM_018428	-0.232293
NM_001024960	-0.231909
NM_199171	-0.231535
NM_182943	-0.231498
NM_001079842	-0.231417
NM_181304	-0.23133
NM_014473	-0.231295
NM_006717	-0.231096
NM_014142	-0.23095
NM_003432	-0.230782
NM_006837	-0.230181
NM_021197	-0.229423
NM_052876	-0.228871
NM_012084	-0.22831
NM_003626	-0.227922
NM_003659	-0.227829
NM_002745	-0.227715
NM_015134	-0.227639
NM_201274	-0.226784
NM_005718	-0.226209
NM_145049	-0.226158
NM_004071	-0.225865
NM_015999	-0.225694
NM_016077	-0.225485
NM_019107	-0.225042
NM_000935	-0.2249
NM_181305	-0.22485
NM_001197080	-0.224648
NM_014706	-0.224645
NM_005742	-0.224577
NM_002270	-0.224496
NM_005007	-0.224489
NM_003329	-0.22432
NM_198433	-0.224239
NM_003370	-0.224019
NM_199170	-0.223654
NM_199169	-0.223604
NM_004371	-0.223474
NM_001197079	-0.22316
NM_015523	-0.223028
NM_181514	-0.223024
NM_001037334	-0.222478
NM_000416	-0.222034
NM_001135218	-0.221991
NM_001098398	-0.221649
NM_004892	-0.221524
NM_017895	-0.221485
NM_001100423	-0.221137
NM_001037495	-0.221051
NM_001344	-0.220953
NM_005151	-0.220609
NM_001363	-0.220111
NM_032799	-0.219948
NM_001142463	-0.219906
NM_001679	-0.219257
NM_001102667	-0.219164
NM_018146	-0.219116
NM_203414	-0.218905
NM_003746	-0.218326
NM_005833	-0.218263
NM_021999	-0.217999
NM_003315	-0.217817
NM_001007027	-0.217772
NM_001007565	-0.217439
NM_018066	-0.217207
NM_147134	-0.21714
NM_001195250	-0.217105
NM_001134937	-0.21709
NM_181515	-0.217089
NM_001098576	-0.216838
NM_001198780	-0.21682
NM_030917	-0.216781
NM_001100422	-0.216649
NM_153188	-0.21652
NM_006009	-0.216344
NM_015535	-0.215748
NM_001173524	-0.21562
NM_006070	-0.215462
NM_001005742	-0.215374
NM_015362	-0.215258
NM_003095	-0.215236
NM_018047	-0.21512
NM_001195479	-0.214918
NM_001206710	-0.214311
NM_015187	-0.213981
NM_181307	-0.213814
NM_001207000	-0.213348
NM_016468	-0.212879
NM_002803	-0.212854
NM_001162407	-0.212615
NM_001203246	-0.21259
NM_001199855	-0.212569
NM_001100424	-0.212534
NM_001035235	-0.212264
NM_001199853	-0.212141
NM_022488	-0.211926
NM_005109	-0.211911
NM_001135148	-0.211313
NM_001204520	-0.211026
NM_022461	-0.210952
NM_003143	-0.210455
NM_001005741	-0.210389
NM_018153	-0.210144
NM_175080	-0.209819
NM_001010972	-0.209457
NM_001134938	-0.208945
NM_003461	-0.208909
NM_001207	-0.208718
NM_004697	-0.208556
NM_174936	-0.208516
NM_024079	-0.208501
NM_002504	-0.208231
NM_139312	-0.208025
NM_033280	-0.207944
NM_001024213	-0.207515
NM_001199856	-0.207419
NM_001144944	-0.207297
NM_001177963	-0.206565
NM_003792	-0.206558
NM_005895	-0.206492
NM_001024210	-0.206408
NM_014380	-0.206113
NM_020548	-0.206051
NM_001136202	-0.205894
NM_031449	-0.205838
NM_016038	-0.205733
NM_014239	-0.205564
NM_016078	-0.205541
NM_014064	-0.205535
NM_004719	-0.205435
NM_016067	-0.205093
NM_002733	-0.204815
NM_002273	-0.204783
NM_000303	-0.20473
NM_001127235	-0.204488
NM_024531	-0.203778
NM_003347	-0.203657
NM_174929	-0.203649
NM_001178041	-0.203323
NM_033112	-0.203208
NM_001079863	-0.203077
NM_001284	-0.202875
NM_022876	-0.202516
NM_004268	-0.202429
NM_001199852	-0.202248
NM_001079840	-0.202054
NM_172251	-0.201982
NM_001144945	-0.201652
NM_001007559	-0.201452
NM_019051	-0.201352
NM_001206709	-0.201245
NM_014263	-0.200844
NM_004095	-0.200693
NM_012458	-0.199993
NM_173685	-0.199612
NM_014106	-0.199308
NM_016403	-0.199291
NM_001159676	-0.199139
NM_001014446	-0.199049
NM_031903	-0.199017
NM_017458	-0.199002
NM_001425	-0.198893
NM_001195099	-0.198677
NM_005040	-0.198645
NM_178167	-0.198612
NM_012394	-0.198609
NM_203467	-0.198564
NM_001199664	-0.198294
NM_005866	-0.198091
NM_147157	-0.197896
NM_213566	-0.19781
NM_014235	-0.197755
NM_004907	-0.19722
NM_001007245	-0.196744
NM_002816	-0.19663
NM_001159651	-0.196621
NM_001159674	-0.19643
NM_005642	-0.196394
NM_032141	-0.196393
NM_003217	-0.196354
NM_001079841	-0.19623
NM_001024212	-0.196186
NM_021138	-0.196168
NM_001178017	-0.196166
NM_001348	-0.195933
NM_020182	-0.195819
NM_021243	-0.19581
NM_003864	-0.195546
NM_032479	-0.195402
NM_001550	-0.195323
NM_033546	-0.195316
NM_003115	-0.195204
NM_017542	-0.19499
NM_145165	-0.194174
NM_001204063	-0.19397
NM_005402	-0.193755
NM_005115	-0.193415
NM_021623	-0.193393
NM_207356	-0.192914
NM_016070	-0.192608
NM_199418	-0.192404
NM_012474	-0.192318
NM_006812	-0.192212
NM_001190737	-0.191929
NM_015342	-0.191587
NM_001135644	-0.191136
NM_001171811	-0.190904
NM_001204519	-0.190869
NM_004698	-0.190865
NM_004832	-0.190739
NM_002305	-0.190406
NM_002561	-0.190026
NM_001170795	-0.189923
NM_003384	-0.189652
NM_006096	-0.189632
NM_001195249	-0.189302
NM_015199	-0.189292
NM_006427	-0.189261
NM_005600	-0.189108
NM_022913	-0.1891
NM_031308	-0.189091
NM_001135643	-0.189057
NM_001037637	-0.188545
NM_001159673	-0.188454
NM_001185094	-0.18842
NM_001195098	-0.188129
NM_174871	-0.188127
NM_005637	-0.187682
NM_001035258	-0.187494
NM_001039349	-0.187219
NM_016221	-0.187188
NM_022826	-0.187176
NM_000317	-0.187091
NM_001201428	-0.18638
NM_001846	-0.18637
NM_001017958	-0.186348
NM_005271	-0.186303
NM_001746	-0.185585
NM_001135242	-0.18539
NM_001013845	-0.185206
NM_001039348	-0.184647
NM_003392	-0.184569
NM_001174152	-0.184418
NM_004401	-0.184335
NM_014182	-0.184164
NM_203341	-0.183377
NM_175609	-0.183306
NM_005596	-0.183267
NM_016085	-0.183082
NM_001024649	-0.183004
NM_001032293	-0.182769
NM_181893	-0.182413
NM_021194	-0.182134
NM_001080415	-0.182064
NM_014740	-0.181981
NM_018209	-0.181975
NM_004300	-0.181943
NM_001163424	-0.181586
NM_016282	-0.180667
NM_001174153	-0.180489
NM_181838	-0.180022
NM_003677	-0.178739
NM_005063	-0.178263
NM_001178042	-0.178097
NM_022734	-0.177221
NM_003183	-0.177148
NM_003017	-0.17682
NM_001025434	-0.17682
NM_015440	-0.176656
NM_016106	-0.176546
NM_001173525	-0.176513
NM_001079839	-0.176237
NM_004261	-0.175917
NM_003339	-0.175674
NM_007099	-0.17562
NM_001199774	-0.175552
NM_000918	-0.175441
NM_001159677	-0.174938
NM_182523	-0.174919
NM_001190738	-0.174757
NM_000178	-0.174469
NM_001160355	-0.173989
NM_003373	-0.173851
NM_001017956	-0.173786
NM_014168	-0.173439
NM_014000	-0.1733
NM_194326	-0.173223
NM_001135146	-0.173058
NM_001168254	-0.173053
NM_005805	-0.172657
NM_004593	-0.17264
NM_001311	-0.172604
NM_012456	-0.172563
NM_018255	-0.172265
NM_002801	-0.172208
NM_173809	-0.172022
NM_001042369	-0.171617
NM_003457	-0.171171
NM_001004431	-0.170665
NM_138773	-0.170539
NM_002064	-0.170133
NM_007062	-0.169917
NM_001199773	-0.169816
NM_015530	-0.169786
NM_001166425	-0.169757
NM_001165033	-0.169643
NM_014255	-0.1696
NM_003681	-0.169504
NM_181673	-0.169392
NM_005038	-0.169369
NM_016305	-0.169337
NM_015878	-0.169291
NM_001017957	-0.168948
NM_206826	-0.16887
NM_001048199	-0.168855
NM_148174	-0.168589
NM_017527	-0.168527
NM_198038	-0.168385
NM_001114092	-0.168233
NM_001193417	-0.168222
NM_145030	-0.167936
NM_181672	-0.167935
NM_003755	-0.167908
NM_001040438	-0.167823
NM_014175	-0.167545
NM_181575	-0.16742
NM_015453	-0.166782
NM_181892	-0.166714
NM_000906	-0.166642
NM_001042370	-0.166272
NM_001130004	-0.166012
NM_001178043	-0.165743
NM_001375	-0.165639
NM_001085481	-0.165507
NM_014366	-0.165359
NM_002245	-0.164873
NM_006083	-0.164846
NM_018471	-0.164425
NM_017503	-0.163823
NM_018061	-0.16379
NM_001127190	-0.163467
NM_206825	-0.163439
NM_001098507	-0.163272
NM_001356	-0.163118
NM_001162916	-0.163062
NM_175073	-0.163018
NM_147133	-0.162916
NM_022754	-0.162911
NM_001193416	-0.162785
NM_002727	-0.162764
NM_001610	-0.162736
NM_015462	-0.162402
NM_020382	-0.162395
NM_001195251	-0.16232
NM_138369	-0.161959
NM_181888	-0.16178
NM_014520	-0.161692
NM_181887	-0.161683
NM_002127	-0.161512
NM_198901	-0.161259
NM_006834	-0.161243
NM_182835	-0.160991
NM_002070	-0.160947
NM_001165032	-0.160779
NM_001024211	-0.160647
NM_001143963	-0.160375
NM_021178	-0.160363
NM_001079862	-0.16019
NM_014923	-0.160147
NM_181889	-0.159761
NM_001040457	-0.159738
NM_022154	-0.15942
NM_017456	-0.159379
NM_000903	-0.159348
NM_004251	-0.159319
NM_004762	-0.159229
NM_001017369	-0.159123
NM_003908	-0.15902
NM_001130005	-0.158972
NM_024003	-0.158924
NM_001134418	-0.158888
NM_017798	-0.158576
NM_001048195	-0.158529
NM_024420	-0.158515
NM_002355	-0.158373
NM_001105538	-0.158271
NM_030961	-0.158025
NM_001102	-0.15799
NM_001269	-0.157648
NM_032758	-0.157374
NM_014814	-0.157208
NM_175069	-0.157155
NM_021709	-0.156928
NM_001160354	-0.156918
NM_138467	-0.156583
NM_004053	-0.156382
NM_001894	-0.156312
NM_001135208	-0.156286
NM_005034	-0.15623
NM_052837	-0.156179
NM_001048194	-0.156119
NM_019042	-0.156085
NM_020765	-0.15599
NM_181891	-0.155908
NM_000425	-0.155683
NM_001040456	-0.155622
NM_001129765	-0.155534
NM_001130912	-0.155395
NM_015953	-0.155373
NM_019082	-0.155306
NM_133640	-0.155262
NM_004622	-0.155161
NM_001025433	-0.15491
NM_139235	-0.15473
NM_001199263	-0.154696
NM_003009	-0.154655
NM_006704	-0.154593
NM_181890	-0.154434
NM_017840	-0.15439
NM_001195248	-0.154267
NM_005801	-0.154017
NM_182852	-0.153956
NM_005776	-0.153897
NM_001040437	-0.153516
NM_002514	-0.153414
NM_001170330	-0.153227
NM_152737	-0.152037
NM_032111	-0.151811
NM_133471	-0.151611
NM_181886	-0.151539
NM_015219	-0.150738
NM_018946	-0.150554
NM_207294	-0.150227
NM_002931	-0.150134
NM_145112	-0.150132
NM_017702	-0.149603
NM_001204064	-0.149444
NM_002431	-0.149156
NM_002382	-0.149039
NM_017830	-0.148777
NM_001167821	-0.148707
NM_001199461	-0.148496
NM_022917	-0.148495
NM_001165034	-0.148423
NM_004905	-0.148403
NM_199242	-0.148208
NM_017892	-0.147912
NM_001003722	-0.147471
NM_016479	-0.147138
NM_001167822	-0.147137
NM_001135167	-0.147004
NM_014502	-0.14662
NM_005979	-0.14658
NM_001325	-0.145779
NM_178454	-0.145658
NM_006141	-0.145592
NM_001135168	-0.145408
NM_006356	-0.145315
NM_020230	-0.145065
NM_001123369	-0.144429
NM_207295	-0.144313
NM_001199464	-0.144233
NM_207292	-0.144231
NM_003902	-0.144097
NM_021129	-0.143383
NM_001080510	-0.143185
NM_001033112	-0.143156
NM_014390	-0.142885
NM_014371	-0.142302
NM_001206983	-0.142205
NM_053034	-0.142048
NM_001079673	-0.142012
NM_001029991	-0.141875
NM_005973	-0.141738
NM_005644	-0.1417
NM_030666	-0.141526
NM_145113	-0.141423
NM_014230	-0.141025
NM_016211	-0.140909
NM_016127	-0.14067
NM_001001701	-0.14064
NM_032940	-0.140554
NM_177423	-0.140316
NM_207296	-0.140084
NM_021038	-0.139931
NM_001123355	-0.139781
NM_145860	-0.139681
NM_001195328	-0.139599
NM_001798	-0.139512
NM_001178083	-0.139322
NM_012437	-0.13913
NM_018135	-0.13912
NM_014186	-0.139026
NM_001013839	-0.138942
NM_198057	-0.138851
NM_001256	-0.13885
NM_001202476	-0.138743
NM_001114091	-0.138733
NM_001118890	-0.138688
NM_003878	-0.13859
NM_002790	-0.137935
NM_001033028	-0.137885
NM_021629	-0.137573
NM_182849	-0.137471
NM_001035267	-0.137382
NM_003655	-0.137059
NM_004470	-0.136873
NM_003340	-0.136443
NM_015131	-0.136307
NM_006745	-0.136264
NM_004998	-0.136147
NM_001193343	-0.13604
NM_002721	-0.135957
NM_018841	-0.135918
NM_033643	-0.13587
NM_001191049	-0.135697
NM_001033522	-0.135669
NM_004427	-0.13556
NM_001077208	-0.134964
NM_001167619	-0.134848
NM_016561	-0.134581
NM_015922	-0.134342
NM_206840	-0.134103
NM_001145298	-0.133971
NM_078468	-0.133836
NM_015963	-0.133761
NM_207122	-0.133579
NM_006503	-0.133516
NM_017747	-0.13344
NM_018034	-0.133343
NM_001199262	-0.133338
NM_152221	-0.133222
NM_030811	-0.133197
NM_004162	-0.132773
NM_001142449	-0.132586
NM_004489	-0.132489
NM_006454	-0.132424
NM_007008	-0.132227
NM_001324	-0.132025
NM_032941	-0.131532
NM_005911	-0.131472
NM_016467	-0.1313
NM_144495	-0.131272
NM_001199772	-0.131212
NM_001163287	-0.131081
NM_006304	-0.13096
NM_005698	-0.130928
NM_052827	-0.130833
NM_207293	-0.130604
NM_000691	-0.130595
NM_004814	-0.130234
NM_012112	-0.13002
NM_006923	-0.129976
NM_014933	-0.129865
NM_005494	-0.12976
NM_001077207	-0.129162
NM_001142762	-0.129133
NM_017921	-0.128963
NM_001101653	-0.128941
NM_022968	-0.128924
NM_022786	-0.128801
NM_016226	-0.128724
NM_012145	-0.128713
NM_001077206	-0.128457
NM_006929	-0.128373
NM_007075	-0.128202
NM_005796	-0.128149
NM_001892	-0.12811
NM_004182	-0.128069
NM_001025203	-0.128062
NM_001142500	-0.127791
NM_021075	-0.127748
NM_002907	-0.127671
NM_014487	-0.127661
NM_176805	-0.12755
NM_004396	-0.127471
NM_024294	-0.127336
NM_153477	-0.127156
NM_007240	-0.12701
NM_138439	-0.126806
NM_138778	-0.126741
NM_001343	-0.126719
NM_001145297	-0.12661
NM_014760	-0.126557
NM_000366	-0.126543
NM_001145299	-0.126476
NM_001204094	-0.126435
NM_199482	-0.126355
NM_181491	-0.126268
NM_000989	-0.125658
NM_004786	-0.125496
NM_057180	-0.124963
NM_001142499	-0.124872
NM_020936	-0.12455
NM_012245	-0.123971
NM_001163286	-0.123881
NM_025204	-0.12388
NM_020410	-0.123636
NM_080592	-0.123634
NM_003486	-0.123631
NM_005966	-0.123623
NM_007217	-0.123616
NM_018321	-0.123412
NM_001080412	-0.123257
NM_000093	-0.123035
NM_000981	-0.122918
NM_017426	-0.122456
NM_032822	-0.122376
NM_001018005	-0.122273
NM_001199163	-0.121209
NM_177542	-0.120981
NM_207297	-0.12098
NM_001167617	-0.120922
NM_001167618	-0.120922
NM_016480	-0.120908
NM_022877	-0.12058
NM_031287	-0.12034
NM_021939	-0.120094
NM_022758	-0.120003
NM_001033583	-0.119981
NM_057092	-0.119925
NM_006327	-0.119909
NM_001100819	-0.119552
NM_001025105	-0.119202
NM_001199972	-0.118988
NM_001190981	-0.118872
NM_152313	-0.118712
NM_033296	-0.118659
NM_001033521	-0.118652
NM_000077	-0.11847
NM_016478	-0.118329
NM_004961	-0.118271
NM_001012507	-0.118161
NM_002805	-0.11791
NM_001134432	-0.117785
NM_021644	-0.117576
NM_001142284	-0.117473
NM_018032	-0.11721
NM_003348	-0.116458
NM_004134	-0.11643
[truncated: 5,095 more rows]

## Sheet: h) GSE68987_miR-603_OE
Gene expression fold-changes for hsa-miR-603 transfection experiment in HeLa cells (RNA-Seq), utilized in Figure 5b.
Ensembl Gene ID	Log2FC
NM_001190702	-1.44332
NM_001190706	-1.36359
NM_015871	-1.16343
NM_006848	-1.03089
NM_001190470	-0.987977
NM_015953	-0.966737
NM_138418	-0.965826
NM_017914	-0.894422
NM_002461	-0.85779
NM_015392	-0.847577
NM_004785	-0.847114
NM_021923	-0.838993
NM_178044	-0.837242
NM_133467	-0.808725
NM_205767	-0.797462
NM_032627	-0.787843
NM_001085365	-0.786021
NM_000154	-0.78341
NM_001284325	-0.776696
NM_013333	-0.754045
NM_022749	-0.753395
XP_005276475	-0.750115
NM_032989	-0.739718
NM_174923	-0.739318
NM_207112	-0.735396
NM_024663	-0.729513
NM_005178	-0.729264
NM_001928	-0.725875
NM_153339	-0.724281
NM_021128	-0.721901
NM_003522	-0.718222
NM_001098411	-0.711673
NM_000628	-0.710842
NM_003641	-0.710445
NM_024042	-0.708659
NM_015448	-0.704872
NM_024927	-0.695954
NM_013379	-0.679942
NM_005787	-0.674902
NM_006642	-0.674576
NM_030978	-0.669217
NM_020441	-0.668647
NM_022914	-0.668303
NM_032429	-0.667664
NM_138355	-0.667168
NM_016174	-0.665398
NM_004838	-0.65808
NM_014901	-0.653096
NM_206967	-0.645076
NM_153239	-0.636579
NM_182687	-0.633529
NM_005133	-0.630101
NM_012129	-0.617577
NM_016111	-0.616721
NM_003259	-0.616283
NM_032993	-0.61324
NM_004031	-0.612594
NM_021167	-0.611652
NM_138442	-0.608494
NM_018465	-0.607485
NM_198440	-0.601377
NM_002528	-0.59829
NM_145245	-0.596997
NM_032193	-0.596278
NM_001032	-0.590057
NM_012267	-0.589581
NM_020179	-0.587094
NM_006059	-0.582048
NM_016034	-0.579359
NM_001880	-0.578464
NM_024650	-0.577657
NM_020062	-0.576874
NM_015656	-0.574076
NM_138352	-0.572535
NM_001477	-0.566853
NM_206538	-0.564871
NM_002601	-0.564716
NM_138471	-0.560681
NM_153013	-0.56038
NM_133487	-0.55539
NM_031921	-0.553599
XP_005266196	-0.551339
NM_001080453	-0.54759
NM_006663	-0.547196
NM_001319	-0.544814
NM_152415	-0.544621
NM_033420	-0.542942
NM_004146	-0.539977
NM_138993	-0.537969
NM_005529	-0.537007
NM_001204089	-0.534085
NM_173481	-0.533461
NM_001001410	-0.531605
NM_182744	-0.531428
NM_016073	-0.528482
NM_004383	-0.527474
NM_031918	-0.52713
NM_182752	-0.527084
NM_057092	-0.526435
NM_004955	-0.525898
NM_012225	-0.52571
NM_012181	-0.525466
NM_178031	-0.523086
NM_153611	-0.522242
NM_002434	-0.52113
NM_002917	-0.520986
NM_001161473	-0.520714
NM_021241	-0.520571
NM_003031	-0.51957
NM_015973	-0.518732
NM_004040	-0.517597
NM_017801	-0.517592
NM_033643	-0.516777
NM_018113	-0.515134
NM_003088	-0.514243
NM_002095	-0.513838
NM_172230	-0.512417
NM_198576	-0.511623
NM_032575	-0.510147
NM_138774	-0.509408
NM_003271	-0.5059
NM_017723	-0.505378
NM_205847	-0.503483
NM_012227	-0.503286
NM_212492	-0.503049
NM_000788	-0.50201
NM_152743	-0.501822
NM_001069	-0.498347
NM_138383	-0.49787
NM_004102	-0.497609
NM_001143946	-0.496779
NM_133328	-0.496001
NM_015540	-0.495959
NM_000660	-0.495392
NM_021199	-0.493797
NM_031484	-0.493445
NM_198317	-0.491198
NM_032937	-0.489995
NM_194460	-0.489487
NM_015603	-0.489038
NM_138392	-0.488097
NM_005146	-0.486324
NM_012385	-0.48615
NM_016936	-0.485674
NM_004957	-0.485126
NM_001001852	-0.484676
NM_206926	-0.482306
NM_016617	-0.480655
NM_001005920	-0.478668
NM_001004431	-0.478355
NM_001170330	-0.475759
NM_001099409	-0.475608
NM_030973	-0.475414
NM_021126	-0.473434
NM_017432	-0.472414
NM_003961	-0.472113
NM_007188	-0.470826
NM_002593	-0.470797
NM_001630	-0.469999
NM_018694	-0.468582
NM_032737	-0.468052
NM_170746	-0.467621
NM_203389	-0.467241
NM_202494	-0.465891
NM_178831	-0.46555
NM_032366	-0.4638
NM_058181	-0.462965
NM_144641	-0.462857
NM_033010	-0.461784
NM_014303	-0.458866
NM_005273	-0.458417
NM_005560	-0.45825
NM_004045	-0.457679
NM_001978	-0.457579
NM_030811	-0.457167
NM_032306	-0.456051
NM_023948	-0.455187
NM_152789	-0.454746
NM_018265	-0.45424
NM_178448	-0.451432
NM_017721	-0.450888
NM_005053	-0.449862
NM_001256455	-0.449354
NM_001661	-0.448951
NM_003311	-0.448427
NM_015104	-0.447819
NM_198128	-0.447338
NM_152344	-0.447038
NM_021159	-0.446971
NM_032191	-0.446225
NM_005488	-0.446177
NM_004292	-0.445959
NM_058163	-0.444974
NM_016270	-0.444547
NM_022464	-0.444158
NM_017885	-0.4435
NM_018411	-0.441459
NM_015889	-0.440799
NM_002046	-0.440083
NM_024037	-0.439757
NM_174894	-0.439757
NM_020650	-0.438838
NM_002342	-0.435279
NM_002583	-0.434247
NM_138440	-0.432996
NM_021724	-0.432586
NM_002870	-0.432203
NM_004584	-0.432071
NM_001278074	-0.431226
NM_145638	-0.43121
NM_020820	-0.430702
NM_024536	-0.430539
NM_018140	-0.430435
NM_145201	-0.43005
NM_002824	-0.429007
NM_020531	-0.428725
NM_005101	-0.427961
NM_005892	-0.427921
NM_015675	-0.426654
NM_025240	-0.424506
NM_139205	-0.424462
NM_183241	-0.424076
NM_001135750	-0.423932
NM_002305	-0.423717
NM_133644	-0.423456
NM_030974	-0.422479
NM_016199	-0.422367
NM_144985	-0.422214
NM_018444	-0.421758
NM_031434	-0.420649
NM_005190	-0.419283
NM_004124	-0.41867
NM_000367	-0.418591
NM_183006	-0.417583
NM_000094	-0.416048
NM_003283	-0.41503
NM_001142864	-0.41449
NM_001348	-0.414166
NM_203468	-0.413575
NM_015710	-0.4101
NM_032799	-0.409061
NM_024103	-0.408878
NM_017797	-0.40835
NM_138571	-0.40667
NM_004282	-0.406583
NM_024055	-0.405963
NM_182901	-0.40581
NM_080656	-0.405187
NM_001013663	-0.404062
NM_005953	-0.403176
NM_017727	-0.40304
NM_002954	-0.403033
NM_002383	-0.402307
NM_007254	-0.402174
NM_030928	-0.402162
NM_005884	-0.401893
NM_018276	-0.401831
NM_012268	-0.401825
NM_152707	-0.401184
NM_004781	-0.400614
NM_014738	-0.400495
NM_015250	-0.398638
NM_016498	-0.398535
NM_015493	-0.397754
NM_005166	-0.397086
NM_212533	-0.397066
NM_213720	-0.393464
NM_022493	-0.392359
NM_002691	-0.391976
NM_017802	-0.391809
NM_001560	-0.39135
NM_003573	-0.39113
NM_020422	-0.39101
NM_053275	-0.390587
NM_002069	-0.390455
NM_016316	-0.390257
NM_007144	-0.389486
NM_014550	-0.389251
NM_033484	-0.389131
NM_024710	-0.389004
NM_002653	-0.388118
NM_006339	-0.387108
NM_014374	-0.3869
NM_020798	-0.38656
NM_012458	-0.386381
NM_014030	-0.383824
NM_003200	-0.383359
NM_014251	-0.383328
NM_007267	-0.383218
NM_021807	-0.38248
NM_015962	-0.382433
NM_001810	-0.381891
NM_016263	-0.381819
NM_001687	-0.381424
NM_001970	-0.381291
NM_006142	-0.380384
NM_024036	-0.380197
NM_006715	-0.380194
NM_004910	-0.379633
NM_015965	-0.37908
NM_024324	-0.379003
NM_152374	-0.378493
NM_199320	-0.37791
NM_012478	-0.377574
NM_183008	-0.37697
NM_021008	-0.376618
NM_003992	-0.376413
NM_001823	-0.376386
NM_033415	-0.376332
NM_022744	-0.37566
NM_148920	-0.374802
NM_001011725	-0.374735
NM_001256281	-0.374546
NM_003731	-0.374293
NM_145798	-0.373206
NM_018992	-0.372717
NM_002616	-0.372657
NM_025082	-0.372173
NM_001178009	-0.371675
NM_004140	-0.37129
NM_006086	-0.370775
NM_017489	-0.370475
NM_002663	-0.370267
NM_004260	-0.370233
NM_199242	-0.37021
NM_025204	-0.369247
NM_005557	-0.367831
NM_016231	-0.367542
NM_004545	-0.367281
NM_001749	-0.366794
NM_152326	-0.366726
NM_021252	-0.366234
NM_052868	-0.365913
NM_198970	-0.365429
NM_004278	-0.364699
NM_002087	-0.364266
NM_018188	-0.364158
NM_004218	-0.363056
NM_021158	-0.362754
NM_025108	-0.362613
NM_014424	-0.36179
NM_145325	-0.361715
NM_138462	-0.361613
NM_005388	-0.361425
NM_012168	-0.361035
NM_001018	-0.360911
NM_078474	-0.360902
NM_015412	-0.360866
NM_032314	-0.360227
NM_017583	-0.359772
NM_012075	-0.359622
NM_015527	-0.35838
NM_001287	-0.35825
NM_004524	-0.356598
NM_173854	-0.356497
NM_015045	-0.35644
NM_032179	-0.356157
NM_002972	-0.35567
NM_138769	-0.355631
NM_002111	-0.355502
NM_006736	-0.355497
NM_015146	-0.355257
NM_003084	-0.355143
NM_052850	-0.354868
NM_001086521	-0.354868
NM_176826	-0.353132
NM_025193	-0.352933
NM_014035	-0.352693
NM_005027	-0.351494
NM_007184	-0.351467
NM_032310	-0.350581
NM_020376	-0.349966
NM_024519	-0.349415
NM_001009993	-0.349178
NM_015470	-0.34902
NM_181336	-0.348751
NM_201277	-0.348633
NM_001423	-0.347529
NM_017515	-0.347499
NM_182836	-0.346715
NM_014603	-0.346574
NM_006284	-0.346371
NM_002167	-0.346075
NM_004104	-0.345051
NM_002569	-0.344943
NM_006807	-0.344879
NM_005778	-0.34464
NM_152259	-0.344496
NM_182487	-0.343402
NM_001848	-0.343359
NM_020142	-0.343227
NM_206824	-0.343071
NM_004308	-0.3427
NM_183376	-0.342079
NM_017426	-0.341982
NM_004890	-0.341373
NM_052988	-0.341095
NM_174929	-0.340992
NM_005985	-0.340462
NM_003337	-0.340222
NM_197973	-0.339814
NM_001626	-0.339266
NM_133373	-0.338944
NM_004691	-0.338876
NM_001089	-0.338761
NM_031209	-0.338705
NM_001278	-0.338531
NM_156037	-0.338474
NM_153603	-0.338206
NM_016539	-0.337829
NM_138575	-0.337351
NM_201998	-0.336856
NM_000969	-0.336734
NM_032636	-0.336282
NM_148416	-0.336229
NM_022092	-0.335751
NM_005663	-0.335267
NM_002862	-0.335107
NM_022772	-0.334756
NM_138340	-0.334593
NM_182642	-0.333155
NM_152663	-0.332756
NM_031286	-0.332667
NM_002866	-0.332609
NM_001694	-0.33247
NM_004483	-0.33245
NM_138373	-0.331513
NM_032750	-0.330619
NM_003793	-0.330576
NM_032378	-0.33029
NM_022156	-0.330203
NM_006270	-0.329541
NM_024306	-0.328841
NM_014952	-0.328741
NM_017750	-0.328506
NM_002332	-0.327402
NM_004862	-0.326277
NM_172251	-0.326228
NM_005065	-0.326033
NM_174983	-0.325917
NM_199357	-0.325608
NM_004864	-0.325521
NM_024602	-0.325425
NM_138615	-0.325223
NM_033027	-0.32489
NM_020959	-0.324792
NM_145905	-0.324757
NM_003475	-0.324427
NM_016581	-0.32428
NM_006858	-0.323937
NM_024857	-0.323474
NM_052844	-0.322934
NM_153741	-0.322858
NM_014321	-0.32181
NM_018045	-0.321419
NM_012127	-0.320941
NM_021629	-0.320834
NM_052901	-0.32078
NM_007240	-0.320754
NM_015156	-0.320285
NM_025250	-0.320274
NM_030662	-0.318897
NM_005466	-0.318204
NM_001553	-0.31812
NM_030935	-0.318071
NM_001163438	-0.318062
NM_001080495	-0.317866
NM_005643	-0.31784
NM_018145	-0.317394
NM_003929	-0.316822
NM_183243	-0.316516
NM_032272	-0.316441
NM_022765	-0.315381
NM_013404	-0.315069
NM_003072	-0.314878
NM_024040	-0.314586
NM_006275	-0.314562
NM_014372	-0.314504
NM_001846	-0.314442
NM_007346	-0.313769
NM_003093	-0.312321
NM_033025	-0.31184
NM_003827	-0.311816
NM_138924	-0.311771
NM_007358	-0.311482
NM_007361	-0.311276
NM_005967	-0.311235
NM_000375	-0.310474
NM_052963	-0.310164
NM_003443	-0.309994
NM_018668	-0.30921
NM_006312	-0.309011
NM_002447	-0.308558
NM_021933	-0.308513
NM_138439	-0.30838
NM_033015	-0.30831
NM_177963	-0.307973
NM_032886	-0.307802
NM_052827	-0.307167
NM_005759	-0.307061
NM_017901	-0.306863
NM_001409	-0.306553
NM_012084	-0.30627
NM_001122631	-0.306073
NM_018975	-0.305336
NM_024299	-0.304515
NM_152222	-0.304139
NM_139317	-0.303286
NM_004424	-0.302397
NM_032486	-0.301792
NM_001360	-0.301505
NM_031475	-0.300714
NM_023924	-0.300272
NM_003486	-0.300204
NM_004506	-0.300126
NM_021149	-0.299564
NM_015296	-0.299037
NM_001079804	-0.298942
NM_004627	-0.298793
NM_018112	-0.298294
NM_199186	-0.297808
NM_021259	-0.297762
NM_013328	-0.297069
NM_024845	-0.296009
NM_130809	-0.29543
NM_002695	-0.295221
NM_181698	-0.2952
NM_145305	-0.294986
NM_015907	-0.294872
NM_139159	-0.294692
NM_139235	-0.294349
NM_024908	-0.29408
NM_052821	-0.293762
NM_182779	-0.29313
NM_002764	-0.293045
NM_080423	-0.292491
NM_014017	-0.292327
NM_198244	-0.292136
NM_001845	-0.291686
NM_003164	-0.291668
NM_003685	-0.291596
NM_194458	-0.291032
NM_003377	-0.290326
NM_002611	-0.290296
NM_003183	-0.290089
NM_030622	-0.289867
NM_145257	-0.289762
NM_021962	-0.289474
NM_004246	-0.289194
NM_001552	-0.288792
NM_003690	-0.288691
NM_031445	-0.288601
NM_004604	-0.28827
NM_015374	-0.287972
NM_014169	-0.287754
NM_025202	-0.287449
NM_001497	-0.286938
NM_004073	-0.286742
NM_178167	-0.285983
NM_001024466	-0.285752
NM_015705	-0.285655
NM_004444	-0.285543
NM_001013694	-0.285286
NM_016201	-0.284395
NM_001042631	-0.28434
NM_033257	-0.284223
NM_145792	-0.283914
NM_024050	-0.283786
NM_032752	-0.283298
NM_001746	-0.282573
NM_001145526	-0.282567
NM_003811	-0.28246
NM_153213	-0.28242
NM_002473	-0.28217
NM_021173	-0.282114
NM_001261434	-0.281747
NM_002081	-0.281517
NM_023936	-0.281231
NM_173084	-0.280639
NM_020170	-0.279965
NM_005009	-0.279872
NM_170663	-0.279407
NM_014811	-0.279404
NM_018067	-0.279271
NM_006821	-0.27903
NM_018186	-0.278294
NM_014223	-0.278294
NM_024619	-0.277546
NM_005274	-0.277392
NM_002541	-0.277223
NM_002746	-0.276952
NM_012235	-0.276807
NM_004219	-0.276074
NM_004341	-0.275934
NM_173614	-0.275763
NM_001284	-0.275562
NM_033388	-0.275501
NM_012445	-0.275169
NM_012292	-0.274799
NM_017865	-0.274625
NM_058197	-0.274594
NM_024085	-0.274184
NM_005722	-0.273864
NM_006520	-0.273764
NM_152299	-0.27371
NM_139121	-0.273492
NM_004960	-0.27349
NM_013430	-0.273389
NM_018028	-0.273285
NM_145284	-0.273217
NM_017946	-0.272771
NM_001826	-0.272551
NM_015110	-0.271104
NM_032189	-0.270951
NM_153463	-0.270548
NM_015113	-0.27021
NM_139160	-0.269832
NM_003977	-0.26932
NM_001571	-0.269317
NM_203305	-0.268589
NM_181716	-0.268095
NM_002539	-0.267987
NM_015917	-0.267976
NM_006702	-0.267964
NM_015651	-0.267931
NM_001380	-0.267576
NM_145214	-0.267095
NM_198536	-0.267009
NM_020038	-0.266074
NM_002335	-0.265704
NM_003848	-0.265483
NM_001126	-0.265301
NM_001662	-0.265277
NM_001632	-0.265274
NM_001607	-0.26492
NM_058004	-0.264698
NM_207518	-0.264178
NM_007242	-0.264065
NM_198897	-0.263664
NM_033120	-0.26358
NM_022172	-0.263405
NM_152766	-0.263181
NM_021644	-0.263172
NM_002502	-0.262686
NM_021138	-0.262196
NM_006185	-0.26178
NM_006598	-0.261712
NM_016081	-0.261266
NM_130781	-0.261261
NM_199416	-0.261062
NM_001037171	-0.261061
NM_012305	-0.260305
NM_144782	-0.260092
NM_207291	-0.259761
NM_032714	-0.259738
NM_016479	-0.259722
NM_022089	-0.259698
NM_005952	-0.259332
NM_006367	-0.258984
NM_005600	-0.258428
NM_001919	-0.257794
NM_053041	-0.257715
NM_016596	-0.257005
NM_006088	-0.256904
NM_005993	-0.25685
NM_001905	-0.256732
NM_178148	-0.256631
NM_173611	-0.256483
NM_015175	-0.256014
NM_012407	-0.255981
NM_032389	-0.255866
NM_004911	-0.255857
NM_152699	-0.255622
NM_012086	-0.255333
NM_003826	-0.255333
NM_018081	-0.255206
NM_002229	-0.255163
NM_005330	-0.254948
NM_152633	-0.254739
NM_003090	-0.254663
NM_014873	-0.254662
NM_007311	-0.254447
NM_147783	-0.254417
NM_153822	-0.254094
NM_006856	-0.253713
NM_000313	-0.253261
NM_022750	-0.253181
NM_198047	-0.25303
NM_006612	-0.252115
NM_015932	-0.251907
NM_024939	-0.251641
NM_004027	-0.251479
NM_001259	-0.251347
NM_032704	-0.251293
NM_020218	-0.250803
NM_005406	-0.250339
NM_182976	-0.25028
NM_003461	-0.250059
NM_032206	-0.250052
NM_018835	-0.249769
NM_002999	-0.249763
NM_012143	-0.249235
NM_004176	-0.249195
NM_024876	-0.248591
NM_194247	-0.248147
NM_022167	-0.247838
NM_012204	-0.247496
NM_005833	-0.247362
NM_014853	-0.247112
NM_014216	-0.247112
NM_022157	-0.246727
NM_001271869	-0.2467
NM_006187	-0.246612
NM_152463	-0.246606
NM_007348	-0.246547
NM_014657	-0.246471
NM_030979	-0.246428
NM_015537	-0.246394
NM_004078	-0.245655
NM_005536	-0.245597
NM_015122	-0.245585
NM_003934	-0.245286
NM_198066	-0.245141
NM_201569	-0.244923
NM_005895	-0.244285
NM_002360	-0.243601
NM_024693	-0.242865
NM_031243	-0.242518
NM_144765	-0.241777
NM_001194	-0.241355
NM_206877	-0.240953
NM_014944	-0.240354
NM_003632	-0.240173
NM_015159	-0.239975
NM_080645	-0.23995
NM_003642	-0.239854
NM_006036	-0.239756
NM_002626	-0.239485
NM_006445	-0.239372
NM_001718	-0.238649
NM_003565	-0.238205
NM_002856	-0.23777
NM_002689	-0.237745
NM_175852	-0.237692
NM_014353	-0.237673
NM_006289	-0.237624
NM_015294	-0.237312
NM_033505	-0.237184
NM_016337	-0.236707
NM_016033	-0.236691
NM_175617	-0.23654
NM_024083	-0.23642
NM_183419	-0.236288
NM_194291	-0.236149
NM_012295	-0.236073
NM_019030	-0.235885
NM_018187	-0.235856
NM_001257	-0.235679
NM_003024	-0.235578
NM_005184	-0.235566
NM_133261	-0.23521
NM_213655	-0.235152
NM_024038	-0.235068
NM_005501	-0.234869
NM_013265	-0.234628
NM_032227	-0.234626
NM_019116	-0.23433
NM_025128	-0.234216
NM_017798	-0.234153
NM_014612	-0.23402
NM_016480	-0.233805
NM_014172	-0.233743
NM_138493	-0.233306
NM_020680	-0.233079
NM_004712	-0.232984
NM_021145	-0.232965
NM_014762	-0.232933
NM_004095	-0.232662
NM_000101	-0.231985
NM_033534	-0.231445
NM_006698	-0.231375
NM_145752	-0.231094
NM_022064	-0.230856
NM_005318	-0.230827
NM_152729	-0.230583
NM_198797	-0.230076
NM_016391	-0.229902
NM_018170	-0.228997
NM_001177520	-0.228892
NM_015665	-0.228861
NM_018259	-0.228748
NM_006801	-0.228686
NM_024309	-0.227946
NM_001097615	-0.22784
NM_052965	-0.227108
NM_021990	-0.226911
NM_152829	-0.226707
NM_175573	-0.226699
NM_012257	-0.226621
NM_003821	-0.226588
NM_020326	-0.226556
NM_021109	-0.226452
NM_005827	-0.226082
NM_012393	-0.225889
NM_001945	-0.225824
NM_201263	-0.225585
NM_018226	-0.225294
NM_058243	-0.225294
NM_014003	-0.224653
NM_080881	-0.224571
NM_139283	-0.22424
NM_006055	-0.224037
NM_001124767	-0.223958
NM_021056	-0.22302
NM_005654	-0.222764
NM_002346	-0.22249
NM_020983	-0.22227
NM_201443	-0.222166
NM_001288979	-0.221871
NM_033396	-0.221686
NM_017740	-0.221627
NM_005035	-0.221581
NM_201525	-0.221499
NM_019594	-0.221266
NM_015354	-0.22114
NM_152233	-0.221128
NM_004593	-0.22062
NM_001897	-0.220242
NM_003779	-0.219636
NM_033114	-0.219627
NM_024029	-0.219623
NM_004356	-0.219076
NM_021034	-0.219055
NM_018184	-0.2189
NM_003220	-0.218721
NM_005655	-0.218508
NM_002804	-0.218342
NM_145871	-0.218134
NM_002857	-0.218127
NM_181838	-0.217889
NM_020127	-0.217805
NM_001286525	-0.217771
NM_002220	-0.217748
NM_005628	-0.217676
NM_014045	-0.217587
NM_020131	-0.217161
NM_152858	-0.217091
NM_017619	-0.217018
NM_025133	-0.216791
NM_138401	-0.21601
NM_005008	-0.215808
NM_004207	-0.215666
NM_015257	-0.215658
NM_001255	-0.215592
NM_020936	-0.215102
NM_013321	-0.214754
NM_015141	-0.214594
NM_002428	-0.214359
NM_018026	-0.214306
NM_022822	-0.214234
NM_152740	-0.213852
NM_004987	-0.213739
NM_175609	-0.213429
NM_005980	-0.212977
NM_002960	-0.212891
NM_177552	-0.212098
NM_016565	-0.211996
NM_198319	-0.211869
NM_002522	-0.211824
NM_004168	-0.211544
NM_022152	-0.211346
NM_015053	-0.211265
NM_015582	-0.210892
NM_002406	-0.210608
NM_001269	-0.210256
NM_018283	-0.209947
NM_206835	-0.209942
NM_016089	-0.209793
NM_016098	-0.209545
NM_001289064	-0.20946
NM_001024946	-0.209429
NM_031862	-0.209428
NM_203344	-0.209363
NM_003153	-0.209235
NM_005370	-0.209078
NM_199245	-0.209046
NM_004475	-0.208832
NM_016061	-0.208663
NM_005520	-0.208643
NM_180977	-0.208578
NM_000435	-0.208538
NM_019850	-0.208456
NM_001184883	-0.208432
NM_004547	-0.208375
NM_001286057	-0.208162
NM_002648	-0.207886
NM_004860	-0.207855
NM_003922	-0.207828
NM_007236	-0.207716
NM_018333	-0.207635
NM_003959	-0.207626
NM_017409	-0.20738
NM_182904	-0.207311
NM_001408	-0.207184
NM_145804	-0.206849
NM_014669	-0.206797
NM_004739	-0.206727
NM_001253764	-0.206558
NM_080592	-0.206463
NM_007103	-0.206248
NM_173793	-0.206185
NM_003169	-0.205929
NM_032640	-0.205465
NM_013975	-0.205092
NM_182775	-0.204727
NM_006453	-0.204654
NM_182493	-0.20444
NM_054016	-0.204432
NM_007364	-0.204095
NM_005354	-0.203641
NM_003579	-0.203607
NM_003450	-0.203559
NM_020524	-0.203213
NM_022771	-0.20277
NM_001274	-0.202353
NM_001237	-0.202176
NM_138350	-0.202042
NM_018421	-0.201894
NM_014328	-0.201214
NM_006106	-0.2012
NM_014865	-0.200981
NM_212543	-0.200726
NM_133178	-0.200701
NM_080911	-0.200557
NM_199054	-0.200412
NM_003079	-0.200326
NM_003331	-0.200044
NM_015140	-0.19993
NM_014871	-0.199874
NM_207356	-0.199623
NM_004252	-0.198739
NM_001070	-0.198472
NM_003370	-0.197985
NM_032747	-0.197923
NM_198679	-0.197651
NM_002318	-0.197465
NM_002969	-0.197202
NM_017853	-0.197118
NM_020184	-0.197021
NM_006053	-0.196668
NM_032325	-0.196572
NM_004670	-0.196486
NM_152264	-0.196303
NM_145266	-0.19618
NM_017706	-0.19618
NM_173809	-0.196012
NM_014972	-0.196001
NM_054013	-0.195475
NM_005587	-0.19524
NM_206902	-0.195204
NM_015993	-0.195188
NM_152562	-0.194791
NM_003663	-0.194716
NM_031426	-0.194505
NM_004760	-0.194363
NM_182760	-0.194327
NM_012236	-0.194281
NM_015229	-0.194265
NM_002874	-0.194003
NM_030571	-0.193885
NM_032725	-0.193858
NM_003139	-0.19372
NM_015411	-0.193533
NM_017491	-0.19344
NM_138467	-0.193282
NM_014206	-0.193237
NM_017758	-0.193205
NM_182639	-0.19314
NM_003504	-0.192954
NM_199250	-0.192945
NM_002826	-0.19286
NM_006788	-0.192857
NM_001859	-0.192733
NM_005920	-0.192376
NM_032711	-0.192035
NM_194071	-0.191935
NM_001199864	-0.191893
NM_003258	-0.191866
NM_022164	-0.19183
NM_018981	-0.191712
NM_013279	-0.191672
NM_198097	-0.191631
NM_178226	-0.191553
NM_001349	-0.191539
NM_020196	-0.190863
NM_001325	-0.190761
NM_001142604	-0.190745
NM_025150	-0.190741
NM_201412	-0.190662
NM_001101	-0.190603
NM_006114	-0.190332
NM_004710	-0.19006
NM_015909	-0.190028
NM_152879	-0.189863
NM_002997	-0.189822
NM_021640	-0.18962
NM_198530	-0.189492
NM_032900	-0.18939
NM_015397	-0.189362
NM_030881	-0.18927
NM_014957	-0.189205
NM_015549	-0.189173
NM_017822	-0.18913
NM_147187	-0.189127
NM_001164783	-0.188871
NM_000386	-0.188819
NM_018049	-0.188777
NM_025215	-0.188713
NM_021254	-0.188523
NM_001024921	-0.188482
NM_172345	-0.188399
NM_018154	-0.188309
NM_001958	-0.188298
NM_001127641	-0.188237
NM_024953	-0.187962
NM_013976	-0.187921
NM_020458	-0.187346
NM_000199	-0.187251
NM_001375	-0.187238
NM_182923	-0.187032
NM_201437	-0.186758
NM_004431	-0.186499
NM_139274	-0.186343
NM_015533	-0.186057
NM_134426	-0.185852
NM_006717	-0.185589
NM_198216	-0.18547
NM_004409	-0.185444
NM_015103	-0.185422
NM_005863	-0.185298
NM_016639	-0.185229
NM_181521	-0.18505
NM_021980	-0.18432
NM_020706	-0.184213
NM_015399	-0.184063
NM_004074	-0.183727
NM_015252	-0.183575
NM_022873	-0.183553
NM_022461	-0.183541
NM_005188	-0.183257
NM_014316	-0.183043
NM_184043	-0.18286
NM_138348	-0.182626
NM_130465	-0.182624
NM_001664	-0.182569
NM_001520	-0.182306
NM_032349	-0.182138
NM_178863	-0.18196
NM_001085481	-0.181753
NM_001457	-0.181652
NM_002224	-0.181515
NM_014807	-0.181442
NM_178454	-0.181412
NM_182852	-0.181379
NM_015720	-0.181172
NM_198896	-0.181105
NM_147173	-0.180881
NM_006487	-0.180381
NM_015633	-0.180263
NM_016551	-0.180147
NM_032800	-0.179919
NM_003156	-0.179795
NM_144588	-0.179757
NM_015530	-0.179096
NM_022091	-0.179075
NM_004599	-0.178929
NM_017659	-0.178898
NM_144963	-0.178849
NM_002518	-0.178824
NM_022746	-0.178817
NM_025238	-0.178763
NM_012392	-0.178287
NM_001071775	-0.177844
NM_001397	-0.177784
NM_001961	-0.177329
NM_001379	-0.177122
NM_002911	-0.177104
NM_020145	-0.177076
NM_020165	-0.177045
NM_000992	-0.177036
NM_012383	-0.176999
NM_152285	-0.176928
NM_014452	-0.176637
NM_177453	-0.176346
NM_022450	-0.176221
NM_005589	-0.176148
NM_005871	-0.176094
NM_003133	-0.175916
NM_182965	-0.17587
NM_007118	-0.175817
NM_014968	-0.175487
NM_005385	-0.175286
NM_000938	-0.175275
NM_006219	-0.175195
NM_002093	-0.174932
NM_002130	-0.174772
NM_032451	-0.174593
NM_199444	-0.174534
NM_003928	-0.17437
NM_032223	-0.174317
NM_198278	-0.174243
NM_007326	-0.174117
NM_175040	-0.17401
NM_016221	-0.173996
NM_032638	-0.173949
NM_032434	-0.173689
NM_152998	-0.173288
NM_015516	-0.17328
NM_004371	-0.173247
NM_139315	-0.173162
NM_005729	-0.173101
NM_138357	-0.173085
NM_002227	-0.173015
NM_004656	-0.172998
NM_016732	-0.172873
NM_024604	-0.17266
NM_130440	-0.172525
NM_181493	-0.172449
NM_015179	-0.172364
NM_002957	-0.172277
NM_022154	-0.172145
NM_001554	-0.171677
NM_001242840	-0.171578
NM_001099678	-0.171547
NM_024684	-0.171269
NM_001619	-0.171247
NM_153634	-0.171049
NM_013433	-0.170886
NM_014963	-0.170522
NM_020244	-0.169891
NM_001025603	-0.169834
NM_020350	-0.169668
NM_001206917	-0.169632
NM_182741	-0.16935
NM_033547	-0.169335
NM_005229	-0.169318
NM_138494	-0.168943
NM_015201	-0.168845
NM_004716	-0.168802
NM_022745	-0.16874
NM_002861	-0.168455
NM_012243	-0.168407
NM_006861	-0.168384
NM_001321	-0.168244
NM_006990	-0.168065
NM_181798	-0.167934
NM_018266	-0.167795
NM_145165	-0.167063
NM_005775	-0.166739
NM_198700	-0.166722
NM_020187	-0.166595
NM_022463	-0.166555
NM_182743	-0.166222
NM_014051	-0.166038
NM_024096	-0.16591
NM_130787	-0.165757
NM_058193	-0.165717
NM_001538	-0.165696
NM_020447	-0.165608
NM_003016	-0.165397
NM_016304	-0.165211
NM_021971	-0.16475
NM_024009	-0.164447
NM_002495	-0.164422
NM_005088	-0.164398
NM_001134485	-0.164387
NM_002419	-0.164357
NM_004704	-0.16424
NM_006602	-0.164107
NM_032038	-0.164085
NM_007278	-0.164013
NM_002198	-0.163823
NM_144779	-0.163535
NM_172173	-0.16353
NM_139266	-0.163323
NM_017931	-0.163262
NM_013986	-0.163228
NM_174907	-0.162571
NM_198841	-0.162452
NM_145751	-0.162187
NM_001136485	-0.162161
NM_001889	-0.162122
NM_004024	-0.162114
NM_016032	-0.162091
NM_003576	-0.162088
NM_207435	-0.161922
NM_199075	-0.161807
NM_178584	-0.161546
NM_002213	-0.161373
NM_031313	-0.161367
NM_014905	-0.160975
NM_004236	-0.16096
NM_206907	-0.160911
NM_013241	-0.160766
NM_015954	-0.160761
NM_006454	-0.160539
NM_001031806	-0.160481
NM_005134	-0.160425
NM_203284	-0.160048
NM_025219	-0.159983
NM_181715	-0.15994
NM_004952	-0.159649
NM_003359	-0.15938
NM_003214	-0.159306
NM_012485	-0.159024
NM_016101	-0.158884
NM_015308	-0.158731
NM_014000	-0.158459
NM_001533	-0.158216
NM_012215	-0.157992
NM_203290	-0.157986
NM_016095	-0.157831
NM_014730	-0.157729
NM_002444	-0.157543
NM_016009	-0.157362
NM_173595	-0.157358
NM_145698	-0.157155
NM_032833	-0.157031
NM_024569	-0.156816
NM_206925	-0.156763
NM_012448	-0.156752
NM_030758	-0.156599
NM_148893	-0.156303
NM_030885	-0.156296
NM_181777	-0.156265
NM_153188	-0.156151
NM_153200	-0.156057
NM_005124	-0.156029
NM_033128	-0.155945
NM_033300	-0.155863
NM_006532	-0.155606
NM_002645	-0.155558
NM_014498	-0.155506
NM_024598	-0.15546
NM_014399	-0.155221
NM_012201	-0.155199
NM_012264	-0.155175
NM_031454	-0.15504
NM_153253	-0.155021
NM_033340	-0.155004
NM_004461	-0.154971
NM_003432	-0.154846
NM_018098	-0.154646
NM_002743	-0.154345
NM_001178014	-0.153735
NM_016129	-0.153727
NM_013274	-0.153686
NM_005877	-0.153224
NM_018307	-0.153083
NM_014601	-0.152852
NM_001690	-0.152269
NM_177924	-0.152251
NM_003380	-0.152199
NM_032313	-0.152067
NM_020793	-0.151756
NM_014067	-0.151565
NM_017707	-0.151542
NM_000391	-0.151219
NM_016309	-0.151116
NM_014400	-0.151055
NM_003858	-0.15094
NM_001003945	-0.150694
NM_020360	-0.150648
NM_007224	-0.150619
NM_006062	-0.150373
NM_153742	-0.150224
NM_003255	-0.150182
NM_000097	-0.150106
NM_031444	-0.149705
NM_002047	-0.149651
NM_004034	-0.149441
NM_014173	-0.149404
NM_000320	-0.149399
NM_020365	-0.149308
NM_018671	-0.149054
NM_033200	-0.148997
NM_020836	-0.148745
NM_152692	-0.148592
NM_006659	-0.148549
NM_144949	-0.148441
NM_016072	-0.148356
NM_001243732	-0.148322
NM_014415	-0.147876
NM_177974	-0.147831
NM_001278138	-0.147829
NM_020238	-0.147694
NM_015343	-0.147635
NM_017761	-0.147592
NM_000852	-0.147512
NM_006371	-0.147455
NM_017458	-0.147419
NM_018101	-0.147331
NM_014634	-0.147206
NM_004663	-0.147058
NM_201397	-0.147021
NM_003227	-0.146976
NM_138389	-0.14693
NM_015447	-0.146915
NM_138558	-0.146512
NM_004481	-0.146422
NM_021709	-0.146365
NM_006221	-0.146336
NM_015577	-0.146084
NM_012328	-0.145993
NM_138570	-0.145844
NM_033557	-0.145687
NM_013943	-0.145561
NM_145748	-0.14555
NM_197967	-0.145454
NM_001258281	-0.145436
NM_024292	-0.14531
NM_001136018	-0.145108
NM_014481	-0.145021
NM_001481	-0.144979
NM_178276	-0.144936
NM_024657	-0.144915
NM_033112	-0.144869
NM_001166688	-0.14453
NM_003196	-0.144469
NM_016097	-0.144392
NM_006904	-0.144349
NM_016131	-0.144273
NM_182984	-0.144194
NM_004870	-0.144153
NM_005258	-0.144125
NM_053053	-0.144072
NM_002623	-0.144023
NM_025234	-0.143782
NM_001080432	-0.143431
NM_016027	-0.143429
NM_001425	-0.143421
NM_005626	-0.14304
NM_024808	-0.143008
NM_005401	-0.142919
NM_139030	-0.142842
NM_017457	-0.142524
NM_001551	-0.142469
NM_016829	-0.142431
NM_001540	-0.142428
NM_033661	-0.142194
NM_005000	-0.142092
NM_152906	-0.142051
NM_006297	-0.141996
NM_032308	-0.141841
NM_198312	-0.141818
NM_014329	-0.141736
NM_001207	-0.141708
NM_006247	-0.141545
NM_013365	-0.141529
NM_005915	-0.141383
NM_183237	-0.140746
NM_015599	-0.140696
NM_016333	-0.140645
NM_015289	-0.140464
NM_014765	-0.140457
NM_006677	-0.140247
NM_213636	-0.139856
NM_153464	-0.13979
NM_014423	-0.139783
NM_004523	-0.139465
NM_004924	-0.139172
NM_001779	-0.138891
NM_016224	-0.138878
NM_183359	-0.138819
NM_002902	-0.138803
NM_018457	-0.138691
NM_015261	-0.138559
NM_014240	-0.138149
NM_014614	-0.138066
NM_014822	-0.138049
NM_005975	-0.137928
NM_016823	-0.137555
NM_001127621	-0.137415
NM_172130	-0.137386
NM_133376	-0.137303
NM_032373	-0.13721
NM_006342	-0.136992
NM_213620	-0.136974
NM_014673	-0.136892
NM_138689	-0.136863
NM_012396	-0.136707
NM_007260	-0.136654
NM_006045	-0.136515
NM_198269	-0.136377
NM_212503	-0.136338
NM_022735	-0.136258
NM_033222	-0.136212
NM_033116	-0.136172
NM_203343	-0.136017
NM_001065	-0.135872
NM_005072	-0.135759
NM_024294	-0.135648
NM_044472	-0.135559
NM_133646	-0.135348
NM_181357	-0.135335
NM_003634	-0.135214
NM_014949	-0.135205
NM_003653	-0.135079
NM_017437	-0.134811
NM_139164	-0.134607
NM_004293	-0.134473
NM_006706	-0.134256
NM_006464	-0.133468
NM_173797	-0.133359
NM_006165	-0.133271
NM_078630	-0.132936
NM_004157	-0.132821
NM_005693	-0.13278
NM_005720	-0.132653
NM_002768	-0.132521
NM_003021	-0.132378
NM_021129	-0.132374
NM_014763	-0.132197
NM_015242	-0.132043
NM_006016	-0.132013
NM_015167	-0.131964
NM_199363	-0.131937
NM_018982	-0.131814
NM_022095	-0.131541
NM_022909	-0.131394
NM_005688	-0.131169
NM_001663	-0.131021
NM_145663	-0.130864
NM_016399	-0.130755
NM_004309	-0.130563
NM_015947	-0.130338
NM_130837	-0.130327
NM_005937	-0.130153
NM_004247	-0.130148
NM_003752	-0.130062
NM_006795	-0.129902
NM_014965	-0.129881
NM_153698	-0.129752
NM_001761	-0.12959
NM_003916	-0.12954
NM_054014	-0.129265
NM_014547	-0.129175
NM_147160	-0.129134
NM_004818	-0.12887
NM_021639	-0.128728
NM_005556	-0.128229
NM_005765	-0.128098
NM_006444	-0.128094
NM_020774	-0.128092
NM_006356	-0.128081
NM_001258274	-0.127971
NM_002210	-0.12791
NM_138501	-0.1279
NM_203341	-0.12781
NM_016464	-0.127632
NM_181508	-0.12761
NM_005255	-0.12761
NM_016128	-0.127278
NM_007283	-0.127273
NM_002105	-0.127228
NM_017838	-0.127133
NM_006925	-0.126735
NM_032656	-0.126694
NM_006351	-0.126582
NM_024923	-0.126511
NM_004192	-0.126455
NM_004489	-0.126425
NM_032678	-0.126408
NM_015099	-0.126341
NM_014711	-0.126137
NM_014325	-0.125993
NM_021238	-0.125835
NM_013449	-0.125765
NM_024093	-0.125759
NM_020841	-0.125747
NM_017681	-0.125429
NM_016209	-0.125298
NM_005490	-0.125052
NM_000138	-0.124944
NM_001562	-0.124884
NM_014953	-0.12488
NM_002793	-0.124848
NM_016623	-0.124743
NM_006184	-0.124436
NM_005868	-0.124275
NM_001567	-0.124124
NM_005347	-0.124076
NM_002317	-0.123881
NM_018096	-0.123742
NM_006708	-0.123684
NM_005239	-0.123569
NM_014899	-0.123566
NM_138281	-0.12352
NM_007235	-0.123458
NM_025241	-0.123038
NM_016292	-0.122913
NM_152551	-0.122801
NM_016463	-0.122738
NM_003875	-0.122462
NM_002893	-0.122169
NM_001512	-0.122054
NM_000436	-0.122034
NM_174909	-0.122009
NM_013366	-0.122005
NM_182919	-0.121831
NM_003040	-0.121796
NM_003077	-0.121588
NM_025130	-0.120967
NM_003170	-0.120815
NM_020473	-0.120813
NM_001821	-0.12063
NM_198925	-0.120484
NM_178234	-0.120408
NM_152437	-0.119983
NM_005219	-0.11987
NM_015327	-0.119841
NM_002018	-0.119779
NM_002687	-0.119624
NM_033221	-0.119529
NM_018142	-0.119284
NM_015683	-0.119113
NM_001855	-0.119022
NM_006058	-0.11896
NM_005570	-0.11895
NM_004723	-0.118911
NM_003249	-0.118871
NM_183323	-0.118546
NM_019034	-0.118179
NM_014225	-0.118091
NM_015904	-0.118076
NM_032848	-0.117829
NM_152496	-0.117829
NM_020186	-0.117829
NM_194359	-0.117829
NM_018490	-0.117829
NM_032346	-0.117829
NM_182480	-0.117829
NM_001627	-0.117829
NM_198041	-0.117829
NM_001924	-0.117829
NM_022079	-0.117829
NM_023935	-0.117829
NM_006854	-0.117463
NM_017548	-0.117288
NM_178191	-0.117283
NM_182800	-0.117119
NM_016303	-0.116894
NM_017815	-0.116729
NM_139067	-0.116541
NM_175614	-0.11652
NM_182612	-0.116506
NM_001079559	-0.116349
NM_001030018	-0.116324
NM_198940	-0.116306
NM_030808	-0.116141
NM_153042	-0.116115
NM_177543	-0.115873
NM_173063	-0.115348
NM_013411	-0.115192
NM_203488	-0.115009
NM_033198	-0.114929
NM_182826	-0.114802
NM_182547	-0.114656
NM_000302	-0.114259
NM_004520	-0.114106
NM_133259	-0.113733
NM_145862	-0.113689
NM_177423	-0.113672
NM_014667	-0.113633
NM_000201	-0.11356
NM_016390	-0.113097
NM_014007	-0.11301
NM_022769	-0.112926
NM_004451	-0.112497
NM_001174130	-0.112459
NM_003111	-0.112309
NM_199004	-0.112291
NM_138764	-0.112227
NM_174936	-0.112141
XP_005272571	-0.112088
NM_005120	-0.112012
NM_182802	-0.111988
NM_024010	-0.111955
NM_007044	-0.111929
NM_178150	-0.111837
NM_198591	-0.111836
NM_022372	-0.111677
NM_017913	-0.111624
NM_139070	-0.111624
NM_033551	-0.111621
NM_133635	-0.11157
NM_000945	-0.111531
NM_207376	-0.111374
NM_002291	-0.111088
NM_003768	-0.110718
NM_031432	-0.110717
NM_016625	-0.110598
NM_025181	-0.110351
NM_002065	-0.110198
NM_018247	-0.110106
NM_004448	-0.109978
NM_018946	-0.109915
NM_006336	-0.109836
NM_024068	-0.109613
NM_017634	-0.109485
NM_019026	-0.109233
NM_002414	-0.109219
NM_005766	-0.109067
NM_152756	-0.108967
NM_002231	-0.108354
NM_007155	-0.10827
NM_173158	-0.108198
NM_032997	-0.107877
NM_002466	-0.107655
NM_000158	-0.107035
NM_001039182	-0.107033
NM_005969	-0.107006
NM_173493	-0.106864
NM_005483	-0.106813
NM_016016	-0.106751
NM_017567	-0.106602
NM_199078	-0.106429
NM_177937	-0.106252
NM_002480	-0.106157
NM_014313	-0.106147
NM_014868	-0.105819
NM_003073	-0.105817
NM_016099	-0.105797
NM_001358	-0.105751
NM_030792	-0.105655
NM_153689	-0.105446
NM_199184	-0.105392
NM_005441	-0.105392
NM_014815	-0.105388
NM_198189	-0.105185
NM_012155	-0.104788
NM_001130867	-0.104694
NM_014829	-0.104406
NM_012164	-0.104133
NM_006212	-0.104124
NM_080794	-0.104102
NM_170708	-0.103962
NM_012401	-0.103909
NM_001587	-0.103815
NM_006412	-0.103765
NM_014062	-0.103706
NM_183353	-0.103679
NM_006387	-0.103675
NM_199165	-0.103601
NM_014666	-0.103599
NM_016372	-0.103584
NM_015342	-0.103535
NM_033020	-0.103517
NM_004435	-0.103445
NM_000127	-0.103408
NM_024099	-0.103366
NM_006802	-0.103178
NM_001689	-0.103083
NM_001216	-0.103079
NM_199203	-0.103078
NM_173636	-0.102945
NM_004507	-0.102879
NM_003594	-0.102865
NM_020765	-0.102807
NM_144957	-0.102768
NM_003368	-0.10268
NM_181558	-0.102589
NM_003678	-0.102454
NM_004193	-0.102246
NM_014856	-0.102148
NM_057182	-0.102022
NM_020865	-0.101958
NM_004486	-0.101757
NM_001009	-0.10174
NM_005271	-0.101533
NM_023927	-0.101498
NM_139072	-0.101464
NM_004454	-0.101299
NM_030971	-0.101298
NM_152313	-0.101278
NM_006141	-0.1012
NM_001251	-0.101078
NM_006067	-0.101005
NM_005066	-0.100985
NM_203364	-0.100868
NM_198974	-0.100774
NM_018237	-0.100713
NM_014825	-0.100482
NM_145808	-0.100456
NM_004566	-0.100342
NM_078470	-0.100265
NM_004793	-0.100064
NM_000358	-0.100018
NM_201274	-0.0999586
NM_014445	-0.0998298
NM_005717	-0.0994754
NM_198829	-0.0991979
NM_002273	-0.0986599
NM_018212	-0.0986504
NM_032906	-0.0986226
NM_016026	-0.0985234
NM_030932	-0.0982765
NM_018590	-0.0980734
NM_198839	-0.0980582
NM_194281	-0.0980428
NM_178439	-0.0978517
NM_001195141	-0.0976935
NM_001386	-0.0976442
NM_015246	-0.0975215
NM_003390	-0.0973859
NM_001173498	-0.097298
NM_017816	-0.0971451
NM_001198793	-0.0966397
NM_003938	-0.0966128
NM_023928	-0.0964048
NM_013326	-0.0962731
NM_207012	-0.0962027
NM_003439	-0.096063
NM_002883	-0.0960029
NM_178427	-0.095906
NM_016141	-0.0957109
NM_020120	-0.09568
NM_033625	-0.095646
NM_005647	-0.0953744
NM_002168	-0.095363
NM_022757	-0.0952426
NM_013285	-0.0950388
NM_003472	-0.0950062
NM_018330	-0.0948326
NM_100486	-0.0946134
NM_006291	-0.0945689
NM_148909	-0.0943409
NM_007176	-0.0942132
NM_152392	-0.094178
NM_024545	-0.094178
NM_022762	-0.094048
NM_017977	-0.0939496
NM_030593	-0.0938124
NM_032236	-0.0937605
NM_144600	-0.0937251
NM_015172	-0.093469
NM_005310	-0.0934176
NM_006260	-0.0933698
NM_001682	-0.0932989
NM_013995	-0.093266
NM_015072	-0.0930765
NM_018285	-0.0930175
NM_173542	-0.0928567
NM_020888	-0.092856
NM_003850	-0.092717
NM_181673	-0.0924733
NM_006244	-0.092444
NM_181354	-0.0922245
NM_153676	-0.0921941
NM_000271	-0.0920139
NM_002845	-0.0916829
NM_023019	-0.0915681
NM_145034	-0.0915489
NM_020470	-0.0912921
NM_014774	-0.091182
NM_032127	-0.0911689
NM_012120	-0.0909877
NM_000422	-0.0909805
NM_213612	-0.0909397
NM_033381	-0.09085
NM_006479	-0.0907759
NM_032631	-0.0907356
NM_005839	-0.0904665
NM_053024	-0.0902616
NM_006148	-0.0900803
NM_001760	-0.0900628
NM_206999	-0.0900602
NM_207662	-0.089931
NM_005885	-0.0898837
NM_001631	-0.0898814
NM_001195104	-0.0897748
NM_014649	-0.0895444
NM_213601	-0.0895402
NM_006816	-0.0895177
NM_015112	-0.0893552
NM_138931	-0.0892915
NM_203316	-0.0891599
NM_002860	-0.0891162
NM_004233	-0.089105
NM_031372	-0.0890662
NM_022151	-0.0890064
NM_000898	-0.0889744
NM_145169	-0.0889744
NM_004423	-0.0889101
NM_001167607	-0.0887534
NM_024549	-0.0886293
NM_002395	-0.0885647
NM_005163	-0.0885634
NM_145806	-0.0885437
NM_020247	-0.0885285
NM_016417	-0.088472
NM_014233	-0.0884491
NM_002868	-0.088317
NM_006233	-0.0881584
NM_182811	-0.0880819
NM_006808	-0.0880673
NM_152924	-0.0880663
NM_005186	-0.087859
NM_033023	-0.0874932
NM_003000	-0.0874484
NM_145795	-0.0872637
NM_032290	-0.0872063
NM_177436	-0.0871425
NM_020926	-0.0871111
NM_001414	-0.0871107
NM_006745	-0.0870847
NM_183004	-0.0870086
NM_024658	-0.086927
NM_014389	-0.0867762
NM_015681	-0.0866534
NM_173457	-0.0865603
NM_002431	-0.0864272
NM_203350	-0.0862729
NM_000906	-0.0862466
NM_025157	-0.0862238
NM_001659	-0.0860877
NM_015055	-0.0859596
NM_006839	-0.0857368
NM_182715	-0.0857191
NM_006601	-0.0856681
NM_015214	-0.0854286
NM_021170	-0.0854078
NM_139351	-0.0853676
NM_016118	-0.0853156
NM_005911	-0.0850217
NM_032478	-0.0849771
NM_018129	-0.0849655
NM_002979	-0.0849294
NM_019619	-0.0848745
NM_152690	-0.084598
NM_001260507	-0.0845304
NM_032303	-0.0842955
NM_002265	-0.0842664
NM_016621	-0.0842405
NM_130798	-0.0842137
NM_017794	-0.0842116
NM_001146152	-0.0841058
NM_182692	-0.0838982
NM_002913	-0.0838714
NM_152438	-0.0837249
NM_006618	-0.0837171
NM_198935	-0.083607
NM_002833	-0.0834463
NM_024725	-0.0834095
NM_207521	-0.0833642
NM_001271	-0.0833124
NM_006122	-0.0832579
NM_013446	-0.0832317
NM_152499	-0.0832029
NM_001270490	-0.0831752
NM_000942	-0.0831499
NM_173582	-0.0830791
NM_053051	-0.0830359
NM_005605	-0.0828767
NM_005760	-0.0828578
NM_006118	-0.0825343
NM_004541	-0.0824673
NM_017918	-0.0823804
NM_025008	-0.0822385
NM_004844	-0.0821968
NM_014341	-0.0819657
NM_020410	-0.08181
NM_138958	-0.0817746
NM_019067	-0.0816433
NM_024698	-0.081435
NM_145213	-0.0813273
NM_014709	-0.0813162
NM_015676	-0.0810707
NM_014089	-0.0810278
NM_006384	-0.0810095
NM_014186	-0.0809064
NM_004343	-0.0807333
NM_018841	-0.0807199
NM_201224	-0.0806111
NM_017664	-0.0806045
NM_006379	-0.0804884
NM_017828	-0.0804279
NM_013396	-0.0804168
NM_147175	-0.0801969
NM_003689	-0.0800535
NM_016045	-0.0799422
NM_016570	-0.0797989
NM_005669	-0.0797899
NM_015153	-0.079774
NM_007071	-0.0796941
NM_006555	-0.0796107
NM_000178	-0.0795054
NM_004433	-0.0792811
NM_018442	-0.079276
NM_033397	-0.0790913
NM_052886	-0.0790009
NM_018156	-0.0789261
NM_001122	-0.0789228
NM_006268	-0.0787433
NM_019070	-0.0787295
NM_199144	-0.0784791
NM_178229	-0.0784202
NM_016042	-0.0783991
NM_001256644	-0.0783793
NM_012192	-0.077999
NM_182746	-0.0778968
NM_001136108	-0.0777518
NM_017921	-0.0777425
NM_030783	-0.0777326
NM_003925	-0.077552
NM_003758	-0.0775073
NM_016275	-0.0774347
NM_012088	-0.0773215
NM_021574	-0.0773158
NM_152272	-0.0770492
NM_002748	-0.0770344
NM_022648	-0.0767794
NM_022821	-0.0766994
NM_014820	-0.0765821
NM_152793	-0.0765613
NM_000983	-0.0765246
NM_000122	-0.0764729
NM_001099666	-0.0764406
NM_015997	-0.0762628
NM_024334	-0.0761964
NM_001261	-0.0759885
NM_198868	-0.0758781
NM_018085	-0.075768
NM_017454	-0.0757303
NM_198595	-0.0757301
NM_016470	-0.0754632
NM_003900	-0.0754265
NM_001116	-0.075394
NM_016255	-0.0750517
NM_020234	-0.0750064
NM_002646	-0.0749931
NM_014397	-0.0748616
NM_182962	-0.0745678
NM_015466	-0.0742455
NM_016640	-0.0740627
NM_006924	-0.0740583
NM_001184722	-0.0740239
NM_015440	-0.0738983
NM_014628	-0.0737543
NM_000963	-0.0734857
NM_001018020	-0.073408
NM_020954	-0.0734022
NM_182471	-0.0733518
NM_006726	-0.0732934
NM_024116	-0.0732886
NM_003980	-0.0732781
NM_022743	-0.0731691
NM_030939	-0.0731399
NM_022767	-0.0731099
NM_178862	-0.072961
NM_001903	-0.0728423
NM_033544	-0.07265
NM_022664	-0.0725484
NM_003217	-0.0724416
NM_178271	-0.0724408
NM_004661	-0.0724019
NM_006812	-0.0721116
NM_022060	-0.0720535
NM_004800	-0.0720256
NM_003870	-0.0717248
NM_024417	-0.0715851
NM_019884	-0.0715065
NM_080677	-0.0714834
NM_032756	-0.0712867
NM_004635	-0.0712772
NM_003747	-0.0711339
NM_002720	-0.0710148
NM_005567	-0.0710084
NM_016145	-0.0709627
NM_002225	-0.0709082
NM_018360	-0.0708722
NM_005791	-0.0708318
NM_176863	-0.0707503
NM_001084	-0.0707167
NM_022809	-0.0707108
NM_013245	-0.070649
NM_014413	-0.0703035
NM_003299	-0.0702924
NM_017975	-0.0702337
NM_018023	-0.0700115
NM_203497	-0.0699789
NM_003104	-0.0699193
NM_005415	-0.0698902
NM_015934	-0.0698431
NM_015013	-0.0698363
NM_000317	-0.0697647
NM_152515	-0.0694954
NM_004941	-0.0694848
[truncated: 3,556 more rows]

## Sheet: i) GSE21901_miR-212_OE
Gene expression fold-changes for hsa-miR-212-3p transfection experiment in HEK293 cells (microarrays), utilized in Figure 5c and Figure 6a.
Ensembl Gene ID	Log2FC
ENSG00000118690	-2.23051
ENSG00000160188	-1.44595
ENSG00000187624	-1.33279
ENSG00000162643	-1.31334
ENSG00000261652	-1.31245
ENSG00000152705	-1.21799
ENSG00000136014	-1.21134
ENSG00000135205	-1.184
ENSG00000147003	-1.17904
ENSG00000150667	-1.17538
ENSG00000187581	-1.14598
ENSG00000072571	-1.1221
ENSG00000173451	-1.10613
ENSG00000182359	-1.10419
ENSG00000137502	-1.08623
ENSG00000188177	-1.07383
ENSG00000035499	-1.05853
ENSG00000168589	-1.05581
ENSG00000179165	-1.05175
ENSG00000138823	-1.0473
ENSG00000171989	-1.0473
ENSG00000113525	-1.04092
ENSG00000184221	-1.03096
ENSG00000141294	-1.02887
ENSG00000188659	-1.02722
ENSG00000118307	-1.02054
ENSG00000172382	-1.01971
ENSG00000156172	-1.01907
ENSG00000166578	-1.01623
ENSG00000121621	-0.99493
ENSG00000178075	-0.992044
ENSG00000138653	-0.968983
ENSG00000125355	-0.968523
ENSG00000119636	-0.96316
ENSG00000112984	-0.961421
ENSG00000174370	-0.960844
ENSG00000235652	-0.958881
ENSG00000177888	-0.95649
ENSG00000176771	-0.94562
ENSG00000154162	-0.941002
ENSG00000150628	-0.929696
ENSG00000206530	-0.927034
ENSG00000204815	-0.926834
ENSG00000227868	-0.925984
ENSG00000121577	-0.920753
ENSG00000151623	-0.916009
ENSG00000024526	-0.899911
ENSG00000126787	-0.897877
ENSG00000110066	-0.891282
ENSG00000198221	-0.890747
ENSG00000166819	-0.888251
ENSG00000197603	-0.887162
ENSG00000164627	-0.879452
ENSG00000155970	-0.87523
ENSG00000272288	-0.867275
ENSG00000254837	-0.86571
ENSG00000146233	-0.865699
ENSG00000196659	-0.863835
ENSG00000158406	-0.861079
ENSG00000197566	-0.858768
ENSG00000111012	-0.858196
ENSG00000166922	-0.852537
ENSG00000112624	-0.852015
ENSG00000138660	-0.849636
ENSG00000119787	-0.849501
ENSG00000260314	-0.849361
ENSG00000263063	-0.847653
ENSG00000205795	-0.844718
ENSG00000116885	-0.844655
ENSG00000139974	-0.843455
ENSG00000128346	-0.837411
ENSG00000180596	-0.830748
ENSG00000198826	-0.82981
ENSG00000141431	-0.829797
ENSG00000179388	-0.829388
ENSG00000112425	-0.825862
ENSG00000025434	-0.82102
ENSG00000069712	-0.82095
ENSG00000198353	-0.818985
ENSG00000092140	-0.817129
ENSG00000274267	-0.816474
ENSG00000152433	-0.812931
ENSG00000117586	-0.812278
ENSG00000164675	-0.812049
ENSG00000159256	-0.81201
ENSG00000261777	-0.810489
ENSG00000158055	-0.807336
ENSG00000157445	-0.806981
ENSG00000231816	-0.806864
ENSG00000198597	-0.805791
ENSG00000138778	-0.803572
ENSG00000162746	-0.801583
ENSG00000196482	-0.801213
ENSG00000276340	-0.800178
ENSG00000100068	-0.798785
ENSG00000089163	-0.797154
ENSG00000165521	-0.796088
ENSG00000150051	-0.792087
ENSG00000138468	-0.786205
ENSG00000165757	-0.785216
ENSG00000143341	-0.780839
ENSG00000226386	-0.777694
ENSG00000215375	-0.773865
ENSG00000155816	-0.773031
ENSG00000203808	-0.772687
ENSG00000203965	-0.77175
ENSG00000105672	-0.770466
ENSG00000124827	-0.770252
ENSG00000155085	-0.770206
ENSG00000158402	-0.768471
ENSG00000140451	-0.768371
ENSG00000080546	-0.768279
ENSG00000164066	-0.768042
ENSG00000198964	-0.763888
ENSG00000185760	-0.760572
ENSG00000170345	-0.759951
ENSG00000100908	-0.759148
ENSG00000096654	-0.757875
ENSG00000111432	-0.75471
ENSG00000173681	-0.753741
ENSG00000174206	-0.750538
ENSG00000198003	-0.750527
ENSG00000169607	-0.745489
ENSG00000134215	-0.742809
ENSG00000005189	-0.742711
ENSG00000153237	-0.741967
ENSG00000188175	-0.740589
ENSG00000165644	-0.739441
ENSG00000181827	-0.737977
ENSG00000058404	-0.73778
ENSG00000106701	-0.736565
ENSG00000105784	-0.73605
ENSG00000186272	-0.732887
ENSG00000267858	-0.7328
ENSG00000134057	-0.732122
ENSG00000155749	-0.730228
ENSG00000112964	-0.728621
ENSG00000112246	-0.728222
ENSG00000174145	-0.725603
ENSG00000186017	-0.725603
ENSG00000178177	-0.724659
ENSG00000170456	-0.723569
ENSG00000242808	-0.718308
ENSG00000184368	-0.717289
ENSG00000197180	-0.716921
ENSG00000107872	-0.716739
ENSG00000267041	-0.713509
ENSG00000134627	-0.713105
ENSG00000275111	-0.712949
ENSG00000159556	-0.712052
ENSG00000178386	-0.711305
ENSG00000120334	-0.711078
ENSG00000130349	-0.710998
ENSG00000080986	-0.71005
ENSG00000246130	-0.709873
ENSG00000180573	-0.709833
ENSG00000152782	-0.708564
ENSG00000083535	-0.705276
ENSG00000196865	-0.703174
ENSG00000143815	-0.702941
ENSG00000182263	-0.702147
ENSG00000188822	-0.698502
ENSG00000274750	-0.696903
ENSG00000256294	-0.69561
ENSG00000124749	-0.695475
ENSG00000230510	-0.694702
ENSG00000180998	-0.692013
ENSG00000145949	-0.689582
ENSG00000117569	-0.689245
ENSG00000056277	-0.686444
ENSG00000007341	-0.685599
ENSG00000140396	-0.684857
ENSG00000102904	-0.684465
ENSG00000123485	-0.68422
ENSG00000112837	-0.68337
ENSG00000186088	-0.680638
ENSG00000165621	-0.6798
ENSG00000087586	-0.67932
ENSG00000164093	-0.677759
ENSG00000162670	-0.676618
ENSG00000143971	-0.676167
ENSG00000144935	-0.676159
ENSG00000139263	-0.674241
ENSG00000213123	-0.673755
ENSG00000248866	-0.673702
ENSG00000150893	-0.673323
ENSG00000198795	-0.672183
ENSG00000021645	-0.671723
ENSG00000110318	-0.669781
ENSG00000101333	-0.668635
ENSG00000257335	-0.668353
ENSG00000102935	-0.668162
ENSG00000100246	-0.667645
ENSG00000243319	-0.663927
ENSG00000197748	-0.661549
ENSG00000075213	-0.661178
ENSG00000147647	-0.66086
ENSG00000101222	-0.658516
ENSG00000169139	-0.656942
ENSG00000168772	-0.656355
ENSG00000165188	-0.656318
ENSG00000143951	-0.656267
ENSG00000273045	-0.655706
ENSG00000235631	-0.655626
ENSG00000137691	-0.654727
ENSG00000127561	-0.653492
ENSG00000173137	-0.653299
ENSG00000172086	-0.650989
ENSG00000153214	-0.648866
ENSG00000146707	-0.648574
ENSG00000103021	-0.647663
ENSG00000164404	-0.646707
ENSG00000181472	-0.646277
ENSG00000109738	-0.645596
ENSG00000079102	-0.645467
ENSG00000233101	-0.643985
ENSG00000178878	-0.643924
ENSG00000205269	-0.643159
ENSG00000111261	-0.642668
ENSG00000032742	-0.642577
ENSG00000117318	-0.642521
ENSG00000117724	-0.642146
ENSG00000251136	-0.641988
ENSG00000137571	-0.641633
ENSG00000197044	-0.641519
ENSG00000111727	-0.640217
ENSG00000129422	-0.639794
ENSG00000025423	-0.639606
ENSG00000197557	-0.638713
ENSG00000148541	-0.638032
ENSG00000143110	-0.636972
ENSG00000148950	-0.635813
ENSG00000115163	-0.635253
ENSG00000166851	-0.634545
ENSG00000163659	-0.634138
ENSG00000115738	-0.632973
ENSG00000133627	-0.631012
ENSG00000227354	-0.630318
ENSG00000183765	-0.630286
ENSG00000230910	-0.630131
ENSG00000104313	-0.629719
ENSG00000198718	-0.629402
ENSG00000234284	-0.629253
ENSG00000139194	-0.628641
ENSG00000127957	-0.628424
ENSG00000164406	-0.627715
ENSG00000171940	-0.626439
ENSG00000112276	-0.62603
ENSG00000137434	-0.625688
ENSG00000162814	-0.624286
ENSG00000080572	-0.623515
ENSG00000183336	-0.623504
ENSG00000027001	-0.623326
ENSG00000074935	-0.622222
ENSG00000184661	-0.621869
ENSG00000126216	-0.621268
ENSG00000259129	-0.62115
ENSG00000126804	-0.621101
ENSG00000184486	-0.620264
ENSG00000276644	-0.619865
ENSG00000032219	-0.619635
ENSG00000275713	-0.619307
ENSG00000131931	-0.619179
ENSG00000135333	-0.619134
ENSG00000251359	-0.618871
ENSG00000075399	-0.618479
ENSG00000100526	-0.618156
ENSG00000130363	-0.617787
ENSG00000164989	-0.61733
ENSG00000112742	-0.617112
ENSG00000158552	-0.616754
ENSG00000138764	-0.61592
ENSG00000171962	-0.615817
ENSG00000169379	-0.615301
ENSG00000103599	-0.614153
ENSG00000159917	-0.614096
ENSG00000198774	-0.61267
ENSG00000234996	-0.611632
ENSG00000049192	-0.609842
ENSG00000108511	-0.608871
ENSG00000148634	-0.608771
ENSG00000172530	-0.608251
ENSG00000232040	-0.607932
ENSG00000074527	-0.607767
ENSG00000110934	-0.606325
ENSG00000139163	-0.606256
ENSG00000160539	-0.605507
ENSG00000109680	-0.603322
ENSG00000180245	-0.602774
ENSG00000204387	-0.602754
ENSG00000168152	-0.602414
ENSG00000163071	-0.602173
ENSG00000232645	-0.601872
ENSG00000005243	-0.601694
ENSG00000114127	-0.601153
ENSG00000105887	-0.600515
ENSG00000182010	-0.600133
ENSG00000122025	-0.599358
ENSG00000068024	-0.59931
ENSG00000137473	-0.598107
ENSG00000233429	-0.596688
ENSG00000054282	-0.596205
ENSG00000102678	-0.596108
ENSG00000102218	-0.596035
ENSG00000103494	-0.595262
ENSG00000177721	-0.594613
ENSG00000111834	-0.594389
ENSG00000181908	-0.593996
ENSG00000179456	-0.593797
ENSG00000066279	-0.592313
ENSG00000162599	-0.591985
ENSG00000169989	-0.591342
ENSG00000004897	-0.590927
ENSG00000145723	-0.590702
ENSG00000133812	-0.59042
ENSG00000159216	-0.590121
ENSG00000100852	-0.589654
ENSG00000136636	-0.58897
ENSG00000258274	-0.58897
ENSG00000144959	-0.588113
ENSG00000143498	-0.588046
ENSG00000188993	-0.587661
ENSG00000145725	-0.586474
ENSG00000164162	-0.586442
ENSG00000076003	-0.584593
ENSG00000108666	-0.584369
ENSG00000099866	-0.582848
ENSG00000163449	-0.582729
ENSG00000079150	-0.582601
ENSG00000260526	-0.582479
ENSG00000166323	-0.582015
ENSG00000185262	-0.581596
ENSG00000216306	-0.581513
ENSG00000197889	-0.581512
ENSG00000132950	-0.581113
ENSG00000168564	-0.581108
ENSG00000184560	-0.580311
ENSG00000163032	-0.58027
ENSG00000172748	-0.580033
ENSG00000174485	-0.580017
ENSG00000118407	-0.579906
ENSG00000260442	-0.579862
ENSG00000159069	-0.579075
ENSG00000152763	-0.578794
ENSG00000139926	-0.578689
ENSG00000117461	-0.578177
ENSG00000111665	-0.577396
ENSG00000140465	-0.576803
ENSG00000080224	-0.576658
ENSG00000120370	-0.575784
ENSG00000186453	-0.575003
ENSG00000169087	-0.574423
ENSG00000157796	-0.57404
ENSG00000178338	-0.573946
ENSG00000183242	-0.573595
ENSG00000110436	-0.572235
ENSG00000196233	-0.572228
ENSG00000151466	-0.572151
ENSG00000198554	-0.571035
ENSG00000220161	-0.570944
ENSG00000144410	-0.570914
ENSG00000171503	-0.570292
ENSG00000230148	-0.569451
ENSG00000145331	-0.568204
ENSG00000164597	-0.568012
ENSG00000214029	-0.566859
ENSG00000115896	-0.566383
ENSG00000177868	-0.566216
ENSG00000177459	-0.56616
ENSG00000179630	-0.565982
ENSG00000122877	-0.565592
ENSG00000125898	-0.565124
ENSG00000144589	-0.56452
ENSG00000100815	-0.564479
ENSG00000169085	-0.56399
ENSG00000226752	-0.563903
ENSG00000240024	-0.563851
ENSG00000181092	-0.562813
ENSG00000105997	-0.562244
ENSG00000177565	-0.562215
ENSG00000277462	-0.56174
ENSG00000174276	-0.561556
ENSG00000037042	-0.561453
ENSG00000143995	-0.561364
ENSG00000146426	-0.561228
ENSG00000156239	-0.559504
ENSG00000137501	-0.558569
ENSG00000161265	-0.558184
ENSG00000198298	-0.557948
ENSG00000237575	-0.5576
ENSG00000122482	-0.556568
ENSG00000131849	-0.556427
ENSG00000164112	-0.556427
ENSG00000182568	-0.556192
ENSG00000186231	-0.555848
ENSG00000107902	-0.555009
ENSG00000166750	-0.554808
ENSG00000152217	-0.554557
ENSG00000163535	-0.554544
ENSG00000147852	-0.554247
ENSG00000138738	-0.553967
ENSG00000169231	-0.553841
ENSG00000165322	-0.553766
ENSG00000219626	-0.553643
ENSG00000218510	-0.553519
ENSG00000123444	-0.553389
ENSG00000114423	-0.552364
ENSG00000172476	-0.552168
ENSG00000080709	-0.551717
ENSG00000168769	-0.551452
ENSG00000119669	-0.55133
ENSG00000111729	-0.551189
ENSG00000177990	-0.550945
ENSG00000183161	-0.550836
[truncated: 16,157 more rows]

[truncated: 9 more sheets: j) GSE14537_miR-7_OE, k) GSE14537_miR-124_OE, l) GSE35621_miR-941_OE, m) GSE60426_miR-1_OE, n) GSE52531_miR-124_OE(HEK), o) GSE46039_miR-92a_KD, p) GSE21577_miR-20a_KD(KD25miR), q) GSE37918_miR-23b_OE, r) GSE8501_miR-7_OE]
