# Supplementary material for: microCLIP super learning framework uncovers functional transcriptome-wide miRNA interactions
Source: Nat Commun. 2018 Sep 6;9:3601. doi: 10.1038/s41467-018-06046-y (PMC6127135; doi:10.1038/s41467-018-06046-y)
Supplement: Supplementary file 5 — Supplementary Data 3 [file 41467_2018_6046_MOESM5_ESM.xlsx]

## Sheet: Sheet1
Validation set of positive miRNA binding sites supported from chimeric miRNA-target fragments (Grosswendt et al. and Moore et al.) or from Reporter Gene Assays indexed in DIANA-TarBase database (genome assembly hg19, Ensembl release 75, miRBase v18)
microRNA	chr	start	end	strand
hsa-let-7d-5p	1	2240802	2240822	+
hsa-miR-20a-5p	1	3166077	3166152	+
hsa-miR-194-5p	1	6651018	6651093	-
hsa-miR-130a-3p	1	6655343	6655418	-
hsa-miR-19b-3p	1	7839885	7839907	+
hsa-miR-196a-5p	1	8073417	8073492	-
hsa-miR-19b-3p	1	8414258	8414281	-
hsa-miR-101-3p	1	9989316	9989346	-
hsa-miR-20a-5p	1	11085151	11085176	+
hsa-miR-103a-3p	1	11114729	11114804	-
hsa-miR-1271-5p	1	16266654	16266676	+
hsa-miR-181a-5p	1	16944941	16944968	-
hsa-miR-25-3p	1	20237417	20237450	+
hsa-miR-92a-3p	1	20237417	20237452	+
hsa-let-7b-5p	1	20237677	20237700	+
hsa-miR-122-5p	1	25167578	25167653	+
hsa-miR-374a-5p	1	25167584	25167659	+
hsa-miR-93-5p	1	25569032	25569056	-
hsa-miR-455-3p	1	26227327	26227402	-
hsa-miR-320a	1	27107328	27107403	+
hsa-miR-155-5p	1	28177683	28177704	+
hsa-let-7c	1	28607746	28607773	+
hsa-miR-27a-3p	1	28608569	28608644	+
hsa-miR-128	1	28608601	28608624	+
hsa-miR-221-3p	1	28823271	28823294	+
hsa-miR-151a-3p	1	29069187	29069262	+
hsa-miR-7-5p	1	32636718	32636753	+
hsa-miR-15a-5p	1	32768280	32768302	+
hsa-miR-320d	1	35447383	35447412	-
hsa-miR-1296	1	35649350	35649372	-
hsa-miR-196a-5p	1	36067224	36067253	-
hsa-miR-15b-5p	1	36386791	36386812	+
hsa-miR-374a-5p	1	38268783	38268806	-
hsa-miR-132-3p	1	39470264	39470286	+
hsa-miR-26a-5p	1	40706479	40706503	+
hsa-let-7c	1	40932416	40932442	+
hsa-miR-181a-5p	1	40961626	40961651	+
hsa-let-7c	1	43316898	43316920	+
hsa-miR-16-5p	1	46032284	46032359	+
hsa-let-7c	1	46751403	46751438	-
hsa-miR-20a-5p	1	47843396	47843418	+
hsa-miR-93-5p	1	47843689	47843721	+
hsa-miR-16-5p	1	51253248	51253323	-
hsa-miR-15a-5p	1	51402296	51402371	-
hsa-miR-194-5p	1	52552489	52552564	+
hsa-miR-19b-3p	1	52886428	52886457	+
hsa-miR-10a-5p	1	57176795	57176822	+
hsa-let-7c	1	61611909	61611932	+
hsa-miR-103a-3p	1	61923111	61923186	+
hsa-miR-29c-3p	1	62909143	62909168	+
hsa-miR-378c	1	68624801	68624832	-
hsa-miR-20a-5p	1	70736590	70736616	-
hsa-miR-19b-3p	1	78162179	78162201	-
hsa-miR-93-5p	1	85733300	85733323	-
hsa-miR-30d-5p	1	85787006	85787034	-
hsa-miR-29b-3p	1	87211698	87211724	+
hsa-miR-20a-5p	1	87212063	87212086	+
hsa-miR-221-3p	1	91403397	91403426	-
hsa-let-7b-5p	1	92146292	92146315	-
hsa-let-7a-5p	1	92581235	92581268	-
hsa-miR-130a-3p	1	92977593	92977668	-
hsa-miR-1271-5p	1	92979024	92979053	-
hsa-miR-3168	1	93308661	93308686	-
hsa-miR-222-3p	1	93617747	93617822	-
hsa-miR-155-5p	1	93828106	93828133	+
hsa-miR-23a-3p	1	94019699	94019724	+
hsa-miR-374b-5p	1	94354145	94354168	-
hsa-miR-374a-5p	1	94354146	94354168	-
hsa-miR-130a-3p	1	94995077	94995152	-
hsa-miR-424-5p	1	100525490	100525512	+
hsa-miR-194-5p	1	101338704	101338779	-
hsa-miR-30e-5p	1	101339233	101339259	-
hsa-miR-19b-3p	1	112255163	112255185	+
hsa-miR-324-5p	1	113455833	113455860	-
hsa-miR-92a-3p	1	114517586	114517613	+
hsa-miR-19b-3p	1	114935716	114935740	-
hsa-miR-29b-3p	1	115249437	115249472	-
hsa-miR-16-5p	1	115259958	115260033	-
hsa-miR-30a-5p	1	115315940	115315964	-
hsa-miR-19b-3p	1	117158801	117158824	-
hsa-miR-33a-5p	1	117532913	117532936	+
hsa-miR-33a-5p	1	118170906	118170929	+
hsa-miR-101-3p	1	118506389	118506420	+
hsa-miR-181a-5p	1	120454953	120454977	-
hsa-miR-19a-3p	1	145116490	145116511	+
hsa-miR-19b-3p	1	145442534	145442563	+
hsa-miR-196a-5p	1	145512308	145512383	+
hsa-miR-27a-3p	1	145595104	145595179	-
hsa-miR-196a-5p	1	150192109	150192130	-
hsa-miR-26b-5p	1	150548290	150548365	-
hsa-miR-374a-5p	1	150548484	150548559	-
hsa-miR-29b-3p	1	150548507	150548535	-
hsa-miR-29b-3p	1	150548511	150548538	-
hsa-miR-29b-3p	1	150548515	150548538	-
hsa-miR-374b-5p	1	150548554	150548577	-
hsa-miR-26a-5p	1	150549232	150549255	-
hsa-miR-26b-5p	1	150549232	150549254	-
hsa-miR-101-3p	1	150937784	150937806	-
hsa-let-7c	1	150938071	150938094	-
hsa-miR-378c	1	150938450	150938482	-
hsa-miR-93-5p	1	150938509	150938584	-
hsa-miR-20a-5p	1	150938542	150938569	-
hsa-miR-29c-3p	1	151132974	151133001	-
hsa-miR-20a-5p	1	151288271	151288303	-
hsa-miR-155-5p	1	151372558	151372579	+
hsa-miR-3168	1	151376492	151376516	-
hsa-miR-19a-3p	1	151510298	151510321	+
hsa-miR-19b-3p	1	151510298	151510320	+
hsa-miR-19b-3p	1	151667228	151667250	+
hsa-miR-324-5p	1	153617643	153617670	+
hsa-miR-26a-5p	1	154573689	154573764	-
hsa-miR-192-5p	1	154930088	154930163	-
hsa-miR-19b-3p	1	154930383	154930415	-
hsa-miR-19a-3p	1	154930391	154930415	-
hsa-miR-92a-3p	1	155449613	155449635	-
hsa-miR-671-5p	1	155882891	155882913	-
hsa-miR-222-3p	1	156044081	156044156	-
hsa-miR-16-5p	1	156697053	156697128	-
hsa-miR-320a	1	156712349	156712424	-
hsa-miR-92a-3p	1	161721710	161721736	+
hsa-miR-30a-5p	1	166819699	166819731	+
hsa-miR-26a-5p	1	167387298	167387330	+
hsa-miR-101-3p	1	167392925	167392947	+
hsa-miR-19b-3p	1	167395613	167395637	+
hsa-miR-24-3p	1	169101009	169101084	+
hsa-miR-30a-5p	1	169822324	169822399	-
hsa-miR-10a-5p	1	171562539	171562569	+
hsa-miR-23a-3p	1	173834473	173834548	-
hsa-miR-93-5p	1	173961215	173961237	-
hsa-miR-196b-5p	1	178716708	178716736	-
hsa-miR-15a-5p	1	179074523	179074549	-
hsa-miR-424-5p	1	179074829	179074854	-
hsa-miR-15b-5p	1	182850410	182850485	+
hsa-miR-320a	1	183596528	183596603	-
hsa-miR-155-5p	1	184660238	184660261	-
hsa-miR-20a-5p	1	184763738	184763761	-
hsa-miR-25-3p	1	184763751	184763776	-
hsa-miR-19a-3p	1	186641767	186641794	-
hsa-miR-340-5p	1	198289481	198289507	+
hsa-miR-33b-5p	1	200376021	200376045	-
hsa-miR-196a-5p	1	202102566	202102603	-
hsa-miR-15b-5p	1	202911184	202911214	-
hsa-miR-96-5p	1	203712708	203712736	+
hsa-miR-1277-3p	1	203712723	203712746	+
hsa-miR-19a-3p	1	205689833	205689859	-
hsa-miR-196a-5p	1	205738527	205738556	-
hsa-miR-20a-5p	1	206820754	206820779	+
hsa-miR-151a-5p	1	207222543	207222568	-
hsa-miR-877-5p	1	207222543	207222566	-
hsa-let-7b-5p	1	210025292	210025316	+
hsa-miR-92a-3p	1	212236263	212236284	+
hsa-miR-188-5p	1	213414955	213414982	+
hsa-miR-148a-3p	1	220152023	220152046	-
hsa-miR-374a-5p	1	223968010	223968032	-
hsa-miR-196a-5p	1	223984095	223984170	-
hsa-miR-92b-3p	1	224345631	224345652	+
hsa-miR-19b-3p	1	224574831	224574855	-
hsa-miR-92a-3p	1	224577453	224577489	-
hsa-miR-27a-3p	1	225590655	225590730	-
hsa-miR-19b-3p	1	225590910	225590932	-
hsa-miR-320d	1	226552790	226552818	-
hsa-miR-25-3p	1	228285915	228285944	+
hsa-miR-424-5p	1	228682327	228682354	+
hsa-miR-29a-3p	1	229457338	229457413	-
hsa-miR-196b-5p	1	231468674	231468698	-
hsa-miR-15a-5p	1	233511408	233511430	+
hsa-let-7a-5p	1	233518715	233518742	+
hsa-miR-33a-5p	1	233519060	233519091	+
hsa-miR-20a-5p	1	234519779	234519801	+
hsa-miR-10b-5p	1	235331402	235331426	-
hsa-miR-19b-3p	1	235331404	235331428	-
hsa-miR-20a-5p	1	235331680	235331706	-
hsa-miR-101-3p	1	244220249	244220324	+
hsa-miR-1297	1	244220437	244220459	+
hsa-miR-33a-5p	1	244572812	244572887	-
hsa-miR-378b	1	245017735	245017761	-
hsa-miR-340-5p	2	20232634	20232660	-
hsa-miR-320a	2	20232886	20232961	-
hsa-miR-19a-3p	2	20648660	20648684	+
hsa-let-7a-5p	2	20648750	20648773	+
hsa-miR-320c	2	25965803	25965827	-
hsa-let-7i-5p	2	25965811	25965834	-
hsa-let-7a-5p	2	27016068	27016096	+
hsa-miR-19b-3p	2	27599811	27599886	+
hsa-miR-19a-3p	2	27604070	27604145	-
hsa-miR-107	2	33808898	33808920	-
hsa-miR-103a-3p	2	33808899	33808920	-
hsa-let-7b-5p	2	38523288	38523312	-
hsa-miR-16-5p	2	38523500	38523525	-
hsa-miR-19b-3p	2	38525218	38525239	-
hsa-miR-15a-5p	2	42483745	42483768	+
hsa-let-7a-5p	2	42580410	42580445	-
hsa-miR-139-5p	2	43449583	43449607	-
hsa-miR-101-3p	2	43449586	43449608	-
hsa-miR-25-3p	2	43450064	43450098	-
hsa-miR-128	2	43450099	43450124	-
hsa-miR-15a-5p	2	43450673	43450748	-
hsa-miR-92a-3p	2	44036959	44036990	+
hsa-miR-21-5p	2	46413771	46413792	+
hsa-miR-19b-3p	2	47387452	47387475	-
hsa-miR-19b-3p	2	47387493	47387517	-
hsa-miR-454-3p	2	47399563	47399586	-
hsa-miR-25-3p	2	48605321	48605343	+
hsa-miR-532-5p	2	48605535	48605559	+
hsa-miR-30a-5p	2	48605861	48605883	+
hsa-miR-182-5p	2	55199757	55199783	-
hsa-miR-196b-5p	2	60686672	60686697	-
hsa-miR-423-3p	2	60773290	60773315	-
hsa-miR-93-5p	2	61275912	61275987	+
hsa-miR-191-5p	2	61721046	61721121	-
hsa-miR-194-5p	2	63834239	63834314	+
hsa-miR-10a-5p	2	64685949	64685974	+
hsa-let-7i-5p	2	64863446	64863471	-
hsa-miR-378c	2	69552644	69552679	-
hsa-miR-27a-3p	2	70132182	70132204	+
hsa-miR-15a-5p	2	71214234	71214256	-
hsa-miR-15a-5p	2	72358764	72358787	-
hsa-miR-20a-5p	2	73170013	73170039	-
hsa-miR-340-5p	2	74329543	74329571	+
hsa-miR-320d	2	74334102	74334127	+
hsa-miR-1301	2	74441280	74441301	+
hsa-miR-19b-3p	2	77746502	77746525	-
hsa-miR-20a-5p	2	85273299	85273324	+
hsa-miR-15a-5p	2	85548121	85548145	-
hsa-miR-15b-5p	2	85548123	85548145	-
hsa-miR-3168	2	86531213	86531242	-
hsa-miR-93-5p	2	86831942	86831964	-
hsa-miR-22-3p	2	87000582	87000657	+
hsa-miR-374a-5p	2	87000786	87000808	+
hsa-miR-19b-3p	2	97526303	97526325	-
hsa-miR-16-5p	2	99236049	99236124	-
hsa-miR-25-3p	2	105977414	105977440	-
hsa-miR-186-5p	2	109125463	109125538	+
hsa-let-7i-5p	2	109302300	109302321	+
hsa-miR-16-5p	2	110374890	110374965	+
hsa-miR-148a-3p	2	110969142	110969167	-
hsa-miR-93-5p	2	110969142	110969165	-
hsa-miR-222-3p	2	111925833	111925908	+
hsa-miR-19a-3p	2	111925834	111925909	+
hsa-miR-25-3p	2	111925928	111925952	+
hsa-miR-222-3p	2	128460133	128460208	+
hsa-miR-15b-5p	2	128605658	128605685	-
hsa-miR-19b-3p	2	128619474	128619497	-
hsa-miR-29b-3p	2	128620595	128620625	-
hsa-miR-671-5p	2	128631433	128631458	-
hsa-miR-92a-3p	2	131904375	131904396	+
hsa-miR-19a-3p	2	133012078	133012153	-
hsa-miR-19b-3p	2	135713495	135713520	+
hsa-miR-29a-3p	2	135714403	135714425	+
hsa-miR-29b-3p	2	135714403	135714426	+
hsa-miR-29a-3p	2	135714408	135714427	+
hsa-miR-92a-3p	2	136540461	136540487	+
hsa-let-7a-5p	2	164461157	164461181	-
hsa-miR-23a-3p	2	164465254	164465329	-
hsa-miR-181a-5p	2	164465275	164465301	-
hsa-miR-10a-5p	2	166542164	166542188	+
hsa-miR-15a-5p	2	171849271	171849292	-
hsa-miR-92a-3p	2	173369454	173369476	+
hsa-miR-374b-5p	2	176792508	176792530	-
hsa-let-7d-5p	2	176981770	176981793	+
hsa-miR-15a-5p	2	176981883	176981906	+
hsa-miR-3168	2	177015049	177015071	+
hsa-miR-454-3p	2	177055344	177055368	+
hsa-miR-23c	2	178095438	178095459	-
hsa-miR-221-3p	2	182794646	182794674	+
hsa-miR-92a-3p	2	182794649	182794673	+
hsa-miR-106a-5p	2	183821294	183821316	-
hsa-miR-374b-5p	2	187627966	187627993	+
hsa-miR-374a-5p	2	189459259	189459334	+
hsa-miR-15a-5p	2	190535503	190535533	+
hsa-miR-148a-3p	2	192550537	192550558	+
hsa-miR-19b-3p	2	197187324	197187345	-
hsa-miR-148a-3p	2	200136563	200136638	-
hsa-miR-181a-5p	2	200792909	200792984	+
hsa-miR-23c	2	200792918	200792941	+
hsa-miR-193b-3p	2	204293115	204293141	+
hsa-miR-93-5p	2	206892999	206893023	-
hsa-miR-423-3p	2	208627835	208627856	-
hsa-miR-196a-5p	2	209101093	209101168	-
hsa-miR-10b-5p	2	211297837	211297862	-
hsa-let-7c	2	213148130	213148155	-
hsa-miR-19b-3p	2	213380903	213380926	-
hsa-miR-196a-5p	2	217070764	217070787	+
hsa-miR-15a-5p	2	219513761	219513785	-
hsa-miR-93-5p	2	222290670	222290710	-
hsa-miR-7-5p	2	224622369	224622400	-
hsa-miR-92a-3p	2	228222393	228222417	+
hsa-miR-10a-5p	2	233208919	233208940	+
hsa-miR-107	2	235964024	235964047	+
hsa-miR-29b-3p	2	242291794	242291825	+
hsa-miR-16-5p	2	242291877	242291952	+
hsa-miR-19b-3p	3	5261344	5261367	+
hsa-miR-423-3p	3	9517855	9517930	+
hsa-miR-19b-3p	3	9519150	9519174	+
hsa-miR-940	3	11599771	11599794	-
hsa-miR-130a-3p	3	12475668	12475743	+
hsa-miR-31-5p	3	14183474	14183498	+
hsa-miR-19b-3p	3	14526587	14526609	+
hsa-let-7a-5p	3	14985882	14985909	-
hsa-miR-20a-5p	3	15084922	15084997	+
hsa-miR-33a-5p	3	15090616	15090691	-
hsa-let-7g-5p	3	15112073	15112094	-
hsa-miR-19a-3p	3	15482703	15482778	+
hsa-miR-3168	3	20025959	20025987	+
hsa-miR-101-3p	3	24021323	24021346	+
hsa-miR-424-5p	3	27436526	27436551	-
hsa-miR-20a-5p	3	30733334	30733381	+
hsa-miR-130a-3p	3	30733337	30733412	+
hsa-miR-148a-3p	3	30733343	30733370	+
hsa-miR-23a-3p	3	30735440	30735515	+
hsa-miR-125b-5p	3	32938255	32938330	+
hsa-miR-19b-3p	3	36430317	36430344	+
hsa-let-7g-5p	3	37407875	37407904	+
hsa-miR-26a-5p	3	38184447	38184522	+
hsa-miR-16-5p	3	38525193	38525268	+
hsa-miR-15b-5p	3	43392029	43392053	+
hsa-miR-25-3p	3	43760345	43760366	+
hsa-let-7g-5p	3	44710372	44710405	+
hsa-let-7b-5p	3	47777576	47777603	-
hsa-miR-7-5p	3	48335521	48335538	-
hsa-miR-378b	3	49020852	49020878	+
hsa-miR-186-5p	3	49397359	49397434	-
hsa-miR-21-5p	3	49571184	49571209	+
hsa-miR-23c	3	50362528	50362550	-
hsa-miR-101-3p	3	50391433	50391456	+
hsa-miR-181a-5p	3	52291183	52291207	-
hsa-miR-24-3p	3	53321455	53321530	-
hsa-let-7a-5p	3	55502399	55502425	-
hsa-let-7c	3	57546573	57546600	+
hsa-let-7c	3	57546573	57546601	+
hsa-let-7a-5p	3	57612527	57612549	-
hsa-miR-130b-3p	3	62279187	62279210	+
hsa-miR-196a-5p	3	71804404	71804434	+
hsa-miR-93-5p	3	72427335	72427360	-
hsa-miR-29a-3p	3	78646703	78646725	-
hsa-miR-20a-5p	3	97663300	97663375	+
hsa-miR-23a-3p	3	100105071	100105146	-
hsa-miR-129-5p	3	101484682	101484706	+
hsa-miR-26a-5p	3	107526598	107526622	+
hsa-miR-155-5p	3	113439878	113439905	-
hsa-miR-15a-5p	3	113440621	113440696	-
hsa-miR-1301	3	119812362	119812387	-
hsa-miR-10a-5p	3	120048429	120048454	-
hsa-let-7b-5p	3	120410858	120410880	-
hsa-miR-103a-3p	3	124949529	124949554	-
hsa-miR-93-5p	3	124951147	124951169	-
hsa-miR-30a-5p	3	135869779	135869854	-
hsa-miR-30a-5p	3	135869838	135869913	-
hsa-let-7a-5p	3	135871231	135871257	-
hsa-miR-16-5p	3	138332656	138332731	+
hsa-miR-33a-5p	3	140685197	140685221	+
hsa-miR-221-3p	3	140697376	140697401	+
hsa-miR-671-5p	3	142735745	142735820	+
hsa-miR-130b-3p	3	145788799	145788874	-
hsa-miR-15b-5p	3	150132493	150132568	+
hsa-miR-19a-3p	3	150176867	150176896	+
hsa-miR-26a-5p	3	150262154	150262229	-
hsa-miR-19a-3p	3	151152638	151152662	+
hsa-miR-196a-5p	3	152554907	152554930	+
hsa-miR-130b-3p	3	153974563	153974588	+
hsa-miR-15a-5p	3	154002636	154002658	-
hsa-miR-3168	3	160122434	160122459	+
hsa-miR-93-5p	3	160213091	160213114	-
hsa-miR-186-5p	3	160789013	160789088	+
hsa-miR-877-5p	3	167727145	167727170	-
hsa-miR-93-5p	3	170111350	170111372	+
hsa-miR-15b-5p	3	176741913	176741988	-
hsa-miR-20a-5p	3	176813571	176813595	-
hsa-let-7i-5p	3	178739801	178739827	-
hsa-miR-19b-3p	3	178739860	178739882	-
hsa-miR-15a-5p	3	178740331	178740352	-
hsa-miR-193b-3p	3	178740350	178740372	-
hsa-miR-19b-3p	3	179507052	179507074	+
hsa-miR-19b-3p	3	180694491	180694513	+
hsa-miR-26b-5p	3	183402252	183402275	+
hsa-miR-424-5p	3	183911747	183911768	+
hsa-miR-15a-5p	3	186264619	186264694	-
hsa-miR-10a-5p	3	187439193	187439268	-
hsa-miR-103a-3p	3	191109760	191109835	+
hsa-miR-374b-5p	3	192515416	192515444	-
hsa-miR-19b-3p	3	197768802	197768824	+
hsa-miR-361-5p	4	127522	127543	+
hsa-let-7b-5p	4	2068376	2068403	+
hsa-miR-92a-3p	4	6863786	6863809	+
hsa-miR-151a-5p	4	7584317	7584392	+
hsa-miR-29b-3p	4	17627151	17627174	+
hsa-miR-23a-3p	4	22414944	22415019	-
hsa-miR-15a-5p	4	25279270	25279292	+
hsa-miR-93-5p	4	25363485	25363514	+
hsa-miR-10a-5p	4	26433713	26433737	+
hsa-miR-130b-3p	4	38701891	38701920	+
hsa-miR-19b-3p	4	38702566	38702589	+
hsa-miR-181a-5p	4	42113277	42113302	-
hsa-miR-181b-5p	4	42113278	42113302	-
hsa-miR-186-5p	4	52782563	52782638	+
hsa-miR-92a-3p	4	56899210	56899238	+
hsa-miR-29a-3p	4	57798903	57798929	+
hsa-miR-16-5p	4	66557974	66558049	+
hsa-miR-19b-3p	4	71853076	71853099	+
hsa-miR-130a-3p	4	76415830	76415905	-
hsa-miR-221-3p	4	76434117	76434144	-
hsa-miR-194-5p	4	76570203	76570278	-
hsa-miR-19b-3p	4	78082066	78082088	+
hsa-miR-20a-5p	4	78082068	78082093	+
hsa-miR-19a-3p	4	79837071	79837146	+
hsa-miR-181a-5p	4	95587781	95587813	+
hsa-miR-92a-3p	4	103715952	103715976	-
hsa-miR-424-5p	4	108831588	108831614	+
hsa-miR-93-5p	4	108969313	108969337	-
hsa-miR-30c-5p	4	114375476	114375551	-
hsa-miR-19a-3p	4	122737938	122737960	-
hsa-miR-29b-3p	4	122737947	122737976	-
hsa-miR-22-3p	4	123814589	123814613	+
hsa-miR-218-5p	4	123815420	123815450	+
hsa-miR-15a-5p	4	123819136	123819158	+
hsa-miR-19a-3p	4	128810131	128810154	+
hsa-miR-25-3p	4	139085414	139085435	-
hsa-miR-92a-3p	4	140431928	140431950	-
hsa-let-7a-5p	4	141471538	141471565	+
hsa-miR-769-5p	4	141542119	141542146	-
hsa-miR-15a-5p	4	144119023	144119045	+
hsa-miR-212-3p	4	144141643	144141669	+
hsa-miR-30a-5p	4	146055425	146055447	-
hsa-miR-193b-3p	4	152024978	152025053	+
hsa-miR-16-5p	4	152097715	152097790	-
hsa-miR-25-3p	4	153242424	153242443	-
hsa-miR-16-5p	4	153243200	153243275	-
hsa-miR-424-5p	4	153243237	153243258	-
hsa-let-7a-5p	4	166263208	166263243	+
hsa-miR-15a-5p	4	170642104	170642131	+
hsa-miR-23a-3p	4	174253106	174253181	-
hsa-miR-15a-5p	4	184938547	184938570	+
hsa-miR-196a-5p	5	5436299	5436322	+
hsa-miR-103a-3p	5	5489716	5489791	+
hsa-miR-26a-5p	5	6746403	6746428	+
hsa-miR-25-3p	5	6755541	6755568	+
hsa-miR-424-5p	5	16451659	16451688	-
hsa-miR-15b-5p	5	16451661	16451688	-
hsa-miR-497-5p	5	16451664	16451688	-
hsa-miR-16-5p	5	16451671	16451746	-
hsa-let-7b-5p	5	31535970	31536000	+
hsa-miR-19a-3p	5	31553057	31553080	+
hsa-miR-23a-3p	5	32601317	32601340	+
hsa-miR-16-5p	5	36976236	36976311	+
hsa-miR-30c-5p	5	38475739	38475814	-
hsa-miR-27b-3p	5	38475762	38475787	-
hsa-miR-16-5p	5	38938303	38938378	-
hsa-miR-218-5p	5	38938492	38938567	-
hsa-miR-19b-3p	5	38941314	38941342	-
hsa-miR-30a-5p	5	40762750	40762825	-
hsa-let-7a-5p	5	41918218	41918246	+
hsa-miR-16-5p	5	43289873	43289948	-
hsa-let-7a-5p	5	43446399	43446427	-
hsa-miR-505-3p	5	55232555	55232583	-
hsa-miR-27a-3p	5	56217426	56217448	-
hsa-miR-324-5p	5	56218515	56218542	-
hsa-miR-19a-3p	5	65376083	65376106	+
hsa-miR-19b-3p	5	65376083	65376111	+
hsa-miR-181d	5	65479290	65479327	+
hsa-miR-29b-3p	5	67593746	67593768	+
hsa-miR-27a-3p	5	72206116	72206191	+
hsa-miR-27b-3p	5	72206173	72206197	+
hsa-miR-32-5p	5	72209782	72209806	+
hsa-let-7f-5p	5	72848534	72848557	-
hsa-miR-19a-3p	5	76029999	76030024	+
hsa-miR-374a-5p	5	80608867	80608891	+
hsa-miR-93-5p	5	82352006	82352032	-
hsa-miR-20a-5p	5	89808352	89808427	+
hsa-miR-194-5p	5	90666409	90666484	-
hsa-miR-374a-5p	5	92930089	92930116	+
hsa-miR-10a-5p	5	94940000	94940025	+
hsa-miR-181a-5p	5	98129619	98129643	+
hsa-miR-25-3p	5	114460511	114460534	-
hsa-miR-19b-3p	5	114588923	114588949	-
hsa-miR-19a-3p	5	114860515	114860537	-
hsa-miR-30d-5p	5	115167092	115167131	-
hsa-miR-20a-5p	5	118456788	118456814	+
hsa-miR-19a-3p	5	122272488	122272563	+
hsa-miR-130a-3p	5	130761511	130761586	-
hsa-miR-25-3p	5	130977417	130977446	-
hsa-miR-196a-5p	5	130979159	130979184	-
hsa-miR-196b-5p	5	130979161	130979184	-
hsa-miR-155-5p	5	132032143	132032167	-
hsa-miR-374a-5p	5	133529810	133529837	-
hsa-let-7b-5p	5	133537555	133537582	-
hsa-miR-25-3p	5	134062656	134062731	+
hsa-miR-33a-5p	5	134192989	134193016	+
hsa-miR-92a-3p	5	134195314	134195338	+
hsa-miR-122-5p	5	134262694	134262769	-
hsa-miR-196a-5p	5	134263645	134263720	-
hsa-miR-221-3p	5	137087739	137087769	-
hsa-miR-29b-3p	5	137523732	137523756	-
hsa-miR-1301	5	137685212	137685238	+
hsa-miR-20b-5p	5	137804909	137804934	+
hsa-miR-10a-5p	5	138643601	138643625	+
hsa-miR-196a-5p	5	139947323	139947346	+
hsa-miR-92a-3p	5	143541878	143541953	-
hsa-miR-92a-3p	5	143541917	143541939	-
hsa-miR-29b-3p	5	145864864	145864887	+
hsa-miR-374b-5p	5	145890666	145890689	+
hsa-miR-15b-5p	5	146219694	146219715	-
hsa-miR-3168	5	146219695	146219712	-
hsa-miR-196a-5p	5	148732024	148732046	+
hsa-miR-20a-5p	5	148874433	148874468	-
hsa-miR-188-5p	5	148874710	148874735	-
hsa-miR-15a-5p	5	149826449	149826473	-
hsa-miR-15b-5p	5	149826450	149826473	-
hsa-miR-103a-3p	5	149826452	149826474	-
hsa-miR-29b-3p	5	151042983	151043006	-
hsa-miR-93-5p	5	151185860	151185891	+
hsa-miR-16-5p	5	151185938	151185965	+
hsa-miR-28-5p	5	151190164	151190239	+
hsa-let-7b-5p	5	153854614	153854635	-
hsa-let-7b-5p	5	153854614	153854639	-
hsa-miR-340-5p	5	157162854	157162877	+
hsa-miR-15a-5p	5	157187526	157187550	+
hsa-miR-331-5p	5	170814914	170814936	+
hsa-miR-19b-3p	5	172461539	172461571	+
hsa-miR-181b-5p	5	172744385	172744408	-
hsa-miR-92a-3p	5	173386521	173386554	+
hsa-miR-374a-5p	5	175934047	175934073	+
hsa-miR-93-5p	5	175935984	175936002	+
hsa-miR-15b-5p	5	176684099	176684174	+
hsa-miR-19a-3p	5	178311135	178311162	+
hsa-miR-181a-5p	5	179041653	179041686	-
hsa-miR-122-5p	5	179193344	179193419	+
hsa-miR-15a-5p	5	179264146	179264221	+
hsa-miR-19b-3p	5	180001114	180001138	+
hsa-miR-19b-3p	5	180001801	180001827	+
hsa-miR-148a-3p	5	180004721	180004746	+
hsa-miR-19b-3p	6	407473	407494	+
hsa-miR-320b	6	1613073	1613094	+
hsa-miR-15a-5p	6	7290572	7290593	-
hsa-miR-10b-5p	6	10983600	10983621	-
hsa-miR-15b-5p	6	11138734	11138809	+
hsa-miR-20b-5p	6	11138914	11138940	+
hsa-miR-92a-3p	6	12164791	12164814	+
hsa-miR-122-5p	6	13214343	13214418	+
hsa-miR-15a-5p	6	15521741	15521764	+
hsa-miR-19b-3p	6	16141854	16141879	+
hsa-miR-423-3p	6	16147841	16147875	+
hsa-miR-374a-5p	6	16299456	16299480	-
hsa-miR-16-5p	6	18466927	18466949	+
hsa-miR-101-3p	6	19839997	19840019	+
hsa-miR-10a-5p	6	19840338	19840378	+
hsa-miR-10a-5p	6	19840371	19840398	+
hsa-miR-15a-5p	6	20493396	20493419	+
hsa-miR-20a-5p	6	21598272	21598296	+
hsa-miR-182-5p	6	21598633	21598655	+
hsa-miR-25-3p	6	21598648	21598671	+
hsa-let-7i-5p	6	24786056	24786082	+
hsa-miR-652-3p	6	26031945	26031970	-
hsa-miR-769-5p	6	26056401	26056424	-
hsa-miR-15b-5p	6	26056584	26056659	-
hsa-miR-24-3p	6	26124071	26124146	-
hsa-miR-378c	6	26523989	26524027	+
hsa-let-7b-5p	6	26598907	26598934	+
hsa-miR-196a-5p	6	31765241	31765316	-
hsa-miR-122-5p	6	34825123	34825198	+
hsa-miR-192-5p	6	34845096	34845171	+
hsa-miR-27a-3p	6	36200344	36200419	+
hsa-miR-1	6	37141989	37142011	+
hsa-miR-7-5p	6	38644078	38644105	-
hsa-miR-3168	6	39536835	39536864	-
hsa-miR-155-5p	6	43582510	43582531	+
hsa-miR-15a-5p	6	43752559	43752582	+
hsa-miR-185-5p	6	43753697	43753718	+
hsa-miR-19a-3p	6	46112256	46112286	+
hsa-miR-103a-3p	6	47594592	47594667	+
hsa-miR-16-5p	6	47594634	47594668	+
hsa-miR-15a-5p	6	47594638	47594668	+
hsa-miR-101-3p	6	49460189	49460216	+
hsa-miR-19a-3p	6	53132438	53132513	-
hsa-miR-182-5p	6	56967494	56967516	+
hsa-miR-10a-5p	6	56968755	56968779	+
hsa-miR-20a-5p	6	75964052	75964082	-
hsa-miR-30e-5p	6	83878849	83878872	-
hsa-miR-130a-3p	6	88372798	88372873	+
hsa-miR-374a-5p	6	89794164	89794239	+
hsa-miR-151a-3p	6	89875173	89875248	+
hsa-miR-20a-5p	6	90077464	90077485	-
hsa-miR-93-5p	6	90077597	90077630	-
hsa-miR-20a-5p	6	97245823	97245851	-
hsa-let-7c	6	97246149	97246172	-
hsa-let-7c	6	99728364	99728390	-
hsa-miR-424-5p	6	99847995	99848020	-
hsa-miR-15a-5p	6	99864280	99864303	-
hsa-miR-25-3p	6	99880521	99880596	-
hsa-miR-196a-5p	6	101166064	101166085	-
hsa-miR-19a-3p	6	107389760	107389783	-
hsa-miR-181a-5p	6	108364546	108364583	-
hsa-miR-31-5p	6	109319868	109319891	-
hsa-miR-574-5p	6	109319880	109319905	-
hsa-miR-19b-3p	6	109687775	109687850	-
hsa-miR-340-5p	6	109690091	109690114	-
hsa-let-7a-5p	6	110552711	110552736	+
hsa-miR-181a-5p	6	110552714	110552739	+
hsa-miR-450a-5p	6	111196160	111196184	+
hsa-miR-93-5p	6	111620763	111620795	-
hsa-miR-92b-3p	6	112041237	112041258	-
hsa-miR-27a-3p	6	116597972	116597997	-
hsa-let-7e-5p	6	117053892	117053917	+
hsa-miR-374a-5p	6	117054074	117054149	+
hsa-miR-33b-5p	6	117884252	117884280	-
hsa-miR-23a-3p	6	119228821	119228896	+
hsa-miR-132-3p	6	119230221	119230246	+
hsa-miR-378b	6	126296009	126296042	+
hsa-miR-378c	6	127610844	127610878	-
hsa-miR-20a-5p	6	131311799	131311874	-
hsa-miR-155-5p	6	136599233	136599258	-
hsa-miR-92a-3p	6	138753607	138753629	-
hsa-miR-29c-3p	6	142540523	142540544	+
hsa-miR-101-3p	6	144151655	144151681	+
hsa-miR-122-5p	6	144262981	144263056	-
hsa-miR-424-5p	6	147708830	147708905	+
hsa-miR-424-5p	6	147709357	147709432	+
hsa-miR-320a	6	149980802	149980836	-
hsa-miR-92a-3p	6	150047109	150047134	-
hsa-miR-92b-3p	6	150047126	150047201	-
hsa-miR-16-5p	6	160105862	160105937	-
hsa-miR-424-5p	6	161423198	161423221	+
hsa-miR-19b-3p	6	163994271	163994346	+
hsa-miR-122-5p	6	166733572	166733647	-
hsa-miR-16-5p	6	170852726	170852801	-
hsa-miR-15b-5p	7	6200430	6200453	+
hsa-miR-424-5p	7	6200430	6200452	+
hsa-let-7f-5p	7	6388238	6388262	-
hsa-miR-361-5p	7	6443081	6443102	+
hsa-miR-92a-3p	7	6631304	6631331	+
hsa-miR-182-5p	7	19737421	19737444	-
hsa-miR-10b-5p	7	23236322	23236397	+
hsa-miR-101-3p	7	26412829	26412860	+
hsa-miR-19b-3p	7	27181087	27181112	-
hsa-miR-222-3p	7	27181194	27181218	-
hsa-miR-196b-5p	7	27194217	27194239	-
hsa-miR-1297	7	27202767	27202790	-
hsa-miR-374a-5p	7	27210340	27210364	-
hsa-let-7a-5p	7	27210758	27210782	-
hsa-miR-320b	7	27210855	27210891	-
hsa-miR-7-5p	7	27210986	27211013	-
hsa-miR-29a-3p	7	30407409	30407434	+
hsa-miR-24-3p	7	32623730	32623755	+
hsa-miR-31-5p	7	36493027	36493052	+
hsa-miR-151a-3p	7	44915909	44915984	-
hsa-miR-23a-3p	7	64864344	64864419	+
hsa-miR-19b-3p	7	65618083	65618108	+
hsa-miR-320a	7	79847222	79847243	+
hsa-let-7g-5p	7	86827312	86827341	-
hsa-miR-374a-5p	7	90016023	90016045	+
hsa-miR-19b-3p	7	90017277	90017301	+
hsa-miR-15b-5p	7	92029054	92029075	+
hsa-let-7i-5p	7	94296527	94296602	+
hsa-miR-27a-3p	7	94296925	94296967	+
hsa-miR-30a-5p	7	94297219	94297294	+
hsa-miR-30e-5p	7	94297231	94297257	+
hsa-let-7b-5p	7	94297234	94297257	+
hsa-miR-192-5p	7	94298006	94298081	+
hsa-miR-25-3p	7	94298422	94298446	+
hsa-miR-30a-5p	7	95034212	95034236	-
hsa-miR-148b-3p	7	98961197	98961221	+
hsa-miR-30c-5p	7	100277358	100277433	-
hsa-miR-130b-3p	7	100305078	100305107	+
hsa-miR-25-3p	7	101900845	101900881	+
hsa-miR-423-3p	7	106299897	106299922	-
hsa-miR-19a-3p	7	106842862	106842937	+
hsa-miR-29a-3p	7	107401072	107401095	+
hsa-miR-15a-5p	7	107558387	107558412	+
hsa-miR-92a-3p	7	108214646	108214677	+
hsa-miR-93-5p	7	112406997	112407021	-
hsa-miR-454-3p	7	112407001	112407022	-
hsa-miR-122-5p	7	114331510	114331585	+
hsa-miR-374a-5p	7	116146210	116146233	+
hsa-miR-130b-3p	7	116436253	116436328	+
hsa-miR-31-5p	7	116436255	116436275	+
hsa-miR-93-5p	7	120427689	120427717	-
hsa-let-7a-5p	7	127010550	127010579	-
hsa-miR-15a-5p	7	127221887	127221916	-
hsa-miR-19b-3p	7	128032399	128032423	-
hsa-miR-196a-5p	7	128410457	128410479	+
hsa-miR-186-5p	7	129344128	129344155	+
hsa-let-7b-5p	7	129395039	129395070	+
hsa-miR-20a-5p	7	135310055	135310130	+
hsa-miR-92a-3p	7	137564570	137564645	-
hsa-let-7i-5p	7	138730408	138730430	-
hsa-miR-15a-5p	7	138986227	138986250	+
hsa-miR-15b-5p	7	138986227	138986249	+
hsa-miR-378c	7	138986998	138987022	+
hsa-miR-15b-5p	7	139254688	139254713	-
hsa-let-7b-5p	7	140033696	140033720	-
hsa-miR-130b-3p	7	140406385	140406412	+
hsa-miR-30a-5p	7	148680844	148680919	+
hsa-miR-181a-5p	7	148684302	148684323	-
hsa-miR-19b-3p	7	151832413	151832436	-
hsa-miR-16-5p	7	151833138	151833213	-
hsa-miR-92a-3p	7	155100979	155101054	+
hsa-miR-15a-5p	7	155101088	155101112	+
hsa-miR-148a-3p	7	155101822	155101849	+
hsa-miR-28-5p	7	155255786	155255811	+
hsa-miR-103a-3p	7	155257241	155257265	+
hsa-miR-148a-3p	7	156971506	156971531	+
hsa-miR-20b-5p	7	156974316	156974337	+
hsa-miR-19b-3p	8	8643462	8643485	-
hsa-miR-340-5p	8	12940933	12940959	-
hsa-miR-96-5p	8	17426820	17426895	+
hsa-miR-16-5p	8	17427952	17428027	+
hsa-miR-454-3p	8	20077959	20077982	+
hsa-miR-340-5p	8	22879468	22879491	-
hsa-miR-92a-3p	8	24809912	24809939	-
hsa-miR-25-3p	8	24809913	24809947	-
hsa-miR-92a-3p	8	24809934	24809957	-
hsa-miR-320d	8	25323738	25323766	+
hsa-miR-15a-5p	8	27142931	27142954	-
hsa-miR-320a	8	30655106	30655131	-
hsa-miR-652-3p	8	37556105	37556180	+
hsa-let-7i-5p	8	37701513	37701543	-
hsa-miR-24-3p	8	41367173	41367203	+
hsa-miR-92a-3p	8	52732404	52732424	-
hsa-miR-10b-5p	8	53535303	53535333	-
hsa-miR-93-5p	8	57075167	57075208	-
hsa-miR-19a-3p	8	59555560	59555582	-
hsa-miR-30a-5p	8	61778533	61778561	+
hsa-miR-574-5p	8	61778971	61779046	+
hsa-miR-19b-3p	8	66621635	66621664	+
hsa-miR-196a-5p	8	67476016	67476041	-
hsa-miR-130b-3p	8	67577081	67577104	-
hsa-miR-15b-5p	8	67577887	67577962	-
hsa-miR-196a-5p	8	74236247	74236270	+
hsa-let-7c	8	74236616	74236644	+
hsa-let-7a-5p	8	74704921	74704948	-
hsa-miR-92a-3p	8	74706016	74706043	-
hsa-miR-29b-3p	8	77777815	77777840	+
hsa-miR-7-5p	8	77778042	77778074	+
hsa-miR-15b-5p	8	77778143	77778169	+
hsa-miR-23c	8	79514814	79514837	+
hsa-miR-10b-5p	8	81433007	81433036	+
hsa-let-7c	8	81888683	81888714	-
hsa-let-7a-5p	8	86126110	86126136	+
hsa-miR-320a	8	91636908	91636983	-
hsa-let-7c	8	92972133	92972167	-
hsa-let-7b-5p	8	94745247	94745281	-
hsa-miR-19a-3p	8	95900252	95900275	-
hsa-miR-15a-5p	8	97621703	97621778	+
hsa-let-7a-5p	8	101534570	101534593	-
hsa-miR-30a-5p	8	103661026	103661052	-
hsa-miR-15a-5p	8	103662028	103662049	-
hsa-let-7f-5p	8	104084258	104084290	+
hsa-miR-19b-3p	8	104343816	104343842	+
hsa-miR-15b-5p	8	104344444	104344469	+
hsa-miR-101-3p	8	104344963	104344986	+
hsa-miR-93-5p	8	117786532	117786558	+
hsa-let-7f-5p	8	120233861	120233890	+
hsa-miR-19a-3p	8	124027307	124027330	-
hsa-miR-19b-3p	8	124027307	124027331	-
hsa-miR-1301	8	124261168	124261191	-
hsa-miR-15a-5p	8	124261168	124261192	-
hsa-miR-122-5p	8	124824950	124825025	+
hsa-miR-29b-3p	8	125498193	125498224	+
hsa-miR-107	8	141531334	141531358	-
hsa-miR-30d-5p	8	141572618	141572642	-
hsa-miR-93-5p	8	141572624	141572647	-
hsa-miR-151a-5p	8	141742688	141742721	-
hsa-miR-15a-5p	9	745259	745334	+
hsa-miR-92a-3p	9	2654290	2654365	+
hsa-miR-20a-5p	9	4706169	4706205	+
hsa-miR-19b-3p	9	14083376	14083401	-
hsa-miR-20a-5p	9	14083376	14083400	-
hsa-miR-19a-3p	9	14083378	14083401	-
hsa-miR-378b	9	14086824	14086852	-
hsa-let-7c	9	14618110	14618144	-
hsa-let-7a-5p	9	14618115	14618145	-
hsa-let-7b-5p	9	19050438	19050467	+
hsa-miR-361-5p	9	19378481	19378503	-
hsa-miR-15b-5p	9	26840733	26840808	-
hsa-miR-29a-3p	9	33029917	33029940	+
hsa-miR-15a-5p	9	33039464	33039488	+
hsa-miR-16-5p	9	33917699	33917774	+
hsa-miR-30a-5p	9	34088397	34088472	-
hsa-miR-122-5p	9	35657808	35657883	-
hsa-miR-103a-3p	9	36339198	36339220	-
hsa-miR-101-3p	9	38623214	38623237	+
hsa-miR-196a-5p	9	74298636	74298658	-
hsa-miR-30a-5p	9	89559808	89559831	-
hsa-miR-194-5p	9	91092335	91092410	+
hsa-miR-15b-5p	9	96233642	96233667	+
hsa-miR-424-5p	9	98637454	98637482	-
hsa-miR-424-5p	9	99150407	99150434	-
hsa-miR-15a-5p	9	99150408	99150434	-
hsa-miR-221-3p	9	100678532	100678554	-
hsa-miR-92a-3p	9	101891324	101891344	+
hsa-miR-15a-5p	9	110092419	110092441	+
hsa-miR-30e-5p	9	110092621	110092643	+
hsa-miR-23a-3p	9	111777470	111777492	-
hsa-miR-16-5p	9	111781967	111782042	-
hsa-miR-182-5p	9	111782041	111782116	-
hsa-miR-15a-5p	9	112934251	112934326	+
hsa-miR-221-3p	9	114696810	114696837	+
hsa-miR-15b-5p	9	115389236	115389311	+
hsa-miR-155-5p	9	116170536	116170557	-
hsa-miR-32-5p	9	116359732	116359807	+
hsa-let-7f-5p	9	117360209	117360232	+
hsa-miR-15a-5p	9	117405841	117405864	+
hsa-miR-10a-5p	9	125611331	125611361	-
hsa-miR-15a-5p	9	125866899	125866974	+
hsa-miR-27a-3p	9	127279596	127279671	-
hsa-miR-196b-5p	9	127279687	127279762	-
hsa-let-7c	9	127283551	127283574	-
hsa-miR-181a-5p	9	127284731	127284806	-
hsa-miR-365a-3p	9	128125453	128125528	+
hsa-miR-93-5p	9	128307562	128307637	-
hsa-miR-92a-3p	9	130882981	130883056	-
hsa-miR-19b-3p	9	130883011	130883037	-
hsa-miR-16-5p	9	131571107	131571182	+
hsa-miR-26a-5p	9	131572282	131572357	+
hsa-miR-7-5p	9	133579454	133579478	+
hsa-miR-16-5p	9	135140093	135140168	-
hsa-miR-15a-5p	9	135140139	135140161	-
hsa-miR-27b-3p	9	136216950	136217025	+
hsa-miR-19b-3p	9	136892094	136892121	+
hsa-miR-93-5p	10	857614	857689	-
hsa-miR-183-5p	10	1086056	1086078	-
hsa-miR-20a-5p	10	3178830	3178853	+
hsa-miR-93-5p	10	3178830	3178851	+
hsa-miR-19a-3p	10	3819095	3819170	-
hsa-miR-92a-3p	10	3820765	3820790	-
hsa-miR-92a-3p	10	3821074	3821095	-
hsa-miR-151a-3p	10	5805292	5805320	+
hsa-miR-183-5p	10	11373442	11373471	+
hsa-miR-320a	10	11962021	11962096	-
hsa-miR-122-5p	10	18964490	18964565	+
hsa-miR-29b-3p	10	18970474	18970498	+
hsa-miR-19a-3p	10	21802567	21802593	-
hsa-let-7i-5p	10	22032198	22032225	+
hsa-miR-10a-5p	10	23729892	23729915	+
hsa-miR-10b-5p	10	23729892	23729917	+
hsa-miR-93-5p	10	23729903	23729931	+
hsa-let-7b-5p	10	27475632	27475665	+
hsa-miR-19b-3p	10	27486196	27486225	-
hsa-miR-320a	10	28971112	28971187	+
hsa-miR-374b-5p	10	28971737	28971760	+
hsa-miR-200c-3p	10	31816550	31816569	+
hsa-miR-19b-3p	10	43881979	43882003	-
hsa-miR-33a-5p	10	49643878	49643902	+
hsa-miR-196a-5p	10	50666661	50666689	-
hsa-miR-196b-5p	10	50666661	50666690	-
hsa-miR-93-5p	10	50666909	50666935	-
hsa-miR-196a-5p	10	51592412	51592433	-
hsa-miR-20a-5p	10	60156442	60156466	+
hsa-miR-424-5p	10	62554597	62554618	+
hsa-miR-33a-5p	10	63853209	63853284	+
hsa-miR-33b-5p	10	63853219	63853242	+
hsa-miR-194-5p	10	63853279	63853354	+
hsa-miR-19a-3p	10	63854883	63854958	+
hsa-miR-423-3p	10	64566931	64566953	+
hsa-miR-30a-5p	10	64566948	64566970	+
hsa-miR-19a-3p	10	65381199	65381224	+
hsa-miR-20a-5p	10	65382914	65382945	+
hsa-miR-20a-5p	10	70105157	70105180	-
hsa-let-7b-5p	10	70173880	70173901	-
hsa-miR-218-5p	10	70742629	70742704	+
hsa-miR-196a-5p	10	72639077	72639152	+
hsa-miR-19b-3p	10	73576090	73576115	-
hsa-miR-221-3p	10	74035131	74035155	+
hsa-miR-221-3p	10	75531080	75531106	+
hsa-miR-33a-5p	10	75531860	75531883	+
hsa-let-7c	10	75539522	75539550	+
hsa-miR-183-5p	10	75883045	75883069	-
hsa-let-7a-5p	10	75897968	75897995	-
hsa-miR-19b-3p	10	77160906	77160930	-
hsa-miR-221-3p	10	88951046	88951069	+
hsa-let-7a-5p	10	89005064	89005087	-
hsa-miR-182-5p	10	92635343	92635364	+
hsa-miR-20a-5p	10	93622946	93622971	+
hsa-miR-15a-5p	10	95288428	95288456	+
hsa-miR-30c-5p	10	97916620	97916695	+
hsa-miR-16-5p	10	98307647	98307722	-
hsa-let-7b-5p	10	98719881	98719906	+
hsa-miR-155-5p	10	98754653	98754675	+
hsa-miR-26a-5p	10	99093227	99093249	-
hsa-miR-22-3p	10	99093331	99093356	-
hsa-miR-15a-5p	10	102116289	102116364	+
hsa-miR-19a-3p	10	103545585	103545611	-
hsa-miR-196a-5p	10	104572357	104572379	+
hsa-miR-19a-3p	10	104575016	104575036	+
hsa-miR-19b-3p	10	104575020	104575036	+
hsa-miR-15a-5p	10	104837839	104837862	+
hsa-miR-374a-5p	10	111893382	111893405	+
hsa-miR-374a-5p	10	111893383	111893406	+
hsa-miR-99a-5p	10	112773028	112773056	+
hsa-miR-16-5p	10	112773035	112773058	+
hsa-miR-15b-5p	10	112773037	112773060	+
hsa-miR-92a-3p	10	115806624	115806652	+
hsa-miR-92a-3p	10	124190500	124190522	+
hsa-let-7c	10	124697584	124697607	-
hsa-let-7c	10	124922917	124922943	+
hsa-miR-374b-5p	10	124923442	124923466	+
hsa-miR-365a-3p	10	126089442	126089517	-
hsa-miR-19a-3p	11	6703185	6703210	-
hsa-let-7a-5p	11	8119294	8119321	+
hsa-miR-221-3p	11	9610713	9610734	+
hsa-miR-1297	11	10328557	10328580	+
hsa-miR-26a-5p	11	10328557	10328584	+
hsa-miR-92b-3p	11	13750615	13750637	+
hsa-miR-106a-5p	11	14891364	14891386	+
hsa-miR-19b-3p	11	19245804	19245830	-
hsa-miR-15a-5p	11	22215767	22215842	+
hsa-miR-19a-3p	11	27519617	27519692	-
hsa-miR-29b-3p	11	32998591	32998620	+
hsa-miR-101-3p	11	32999648	32999669	+
hsa-miR-25-3p	11	33378329	33378360	+
hsa-miR-10a-5p	11	47491904	47491928	-
hsa-let-7b-5p	11	57429025	57429047	+
hsa-let-7c	11	57429025	57429054	+
hsa-miR-29c-3p	11	58385839	58385865	+
hsa-miR-19a-3p	11	58387940	58388015	+
hsa-miR-122-5p	11	59361533	59361608	-
hsa-miR-7-5p	11	59404295	59404321	-
hsa-miR-15a-5p	11	61136217	61136240	+
hsa-miR-19b-3p	11	61136323	61136349	+
hsa-miR-23a-3p	11	61213700	61213775	+
hsa-miR-25-3p	11	63529711	63529733	-
hsa-miR-21-5p	11	64894774	64894795	+
hsa-miR-484	11	65272090	65272165	+
hsa-miR-219-5p	11	65421125	65421149	-
hsa-miR-455-3p	11	65623421	65623496	-
hsa-miR-16-5p	11	65623433	65623508	-
hsa-miR-19a-3p	11	66115622	66115646	+
hsa-miR-16-5p	11	66613825	66613853	+
hsa-miR-130a-3p	11	67274306	67274381	-
hsa-miR-222-3p	11	67925531	67925553	-
hsa-miR-374a-5p	11	69466628	69466703	+
hsa-miR-193b-3p	11	69467484	69467507	+
hsa-miR-22-3p	11	69467984	69468015	+
hsa-miR-497-5p	11	69467989	69468017	+
hsa-miR-15a-5p	11	69468064	69468139	+
hsa-miR-16-5p	11	69468067	69468091	+
hsa-let-7f-5p	11	69468254	69468273	+
hsa-miR-92a-3p	11	69468591	69468624	+
hsa-miR-20a-5p	11	76261194	76261217	+
hsa-miR-93-5p	11	82921416	82921438	+
hsa-miR-19a-3p	11	85989709	85989732	+
hsa-miR-15a-5p	11	87033637	87033660	+
hsa-let-7i-5p	11	87034480	87034502	+
hsa-miR-10b-5p	11	93914432	93914456	+
hsa-miR-92a-3p	11	94924570	94924607	-
hsa-miR-374a-5p	11	102267130	102267156	-
hsa-miR-374b-5p	11	102267130	102267157	-
hsa-miR-27a-3p	11	102272855	102272930	-
hsa-let-7e-5p	11	111933986	111934008	+
hsa-miR-92a-3p	11	111953917	111953940	+
hsa-miR-25-3p	11	113668610	113668632	-
hsa-miR-19a-3p	11	118395358	118395380	+
hsa-miR-19b-3p	11	118395358	118395381	+
hsa-miR-92a-3p	11	118403156	118403177	+
hsa-miR-122-5p	11	119155918	119155993	+
hsa-miR-148a-3p	11	120959464	120959488	+
hsa-miR-16-5p	11	122929861	122929936	-
hsa-miR-32-5p	11	125472702	125472724	+
hsa-miR-92b-3p	11	125496682	125496706	+
hsa-miR-16-5p	11	125525238	125525260	+
hsa-miR-103a-3p	11	126133245	126133320	-
hsa-miR-130b-3p	12	671867	671889	+
hsa-miR-19a-3p	12	1020488	1020514	+
hsa-miR-130b-3p	12	1020489	1020510	+
hsa-miR-301a-3p	12	1020489	1020514	+
hsa-miR-20a-5p	12	1494174	1494198	+
hsa-miR-574-5p	12	1701956	1701981	-
hsa-let-7a-5p	12	6632125	6632147	+
hsa-miR-15a-5p	12	6632449	6632471	+
hsa-miR-182-5p	12	6641059	6641083	+
hsa-miR-27a-3p	12	8249851	8249926	+
hsa-miR-27b-3p	12	8249861	8249936	+
hsa-miR-15a-5p	12	10374615	10374638	+
hsa-miR-221-3p	12	12874149	12874182	+
hsa-miR-196a-5p	12	12874192	12874219	+
hsa-miR-19b-3p	12	12874206	12874248	+
hsa-miR-222-3p	12	12874222	12874255	+
hsa-miR-196a-5p	12	12875049	12875078	+
hsa-let-7b-5p	12	13061808	13061831	+
hsa-miR-15b-5p	12	19672252	19672273	+
hsa-miR-24-3p	12	21788303	21788328	-
hsa-miR-30b-5p	12	22208405	22208480	+
hsa-miR-27b-3p	12	22838172	22838207	+
hsa-miR-365a-3p	12	22838985	22839060	+
hsa-miR-16-5p	12	22843077	22843152	+
hsa-miR-7-5p	12	25362263	25362286	-
hsa-miR-193b-3p	12	25362541	25362564	-
hsa-let-7a-5p	12	27181497	27181523	+
hsa-miR-19b-3p	12	27952667	27952689	+
hsa-miR-29b-3p	12	27953489	27953512	+
hsa-miR-194-5p	12	42475648	42475723	-
hsa-let-7f-5p	12	42480602	42480628	-
hsa-miR-19b-3p	12	46753620	46753648	-
hsa-miR-186-5p	12	46754463	46754538	-
hsa-miR-423-3p	12	46764974	46764999	-
hsa-miR-671-5p	12	49083551	49083578	-
hsa-miR-122-5p	12	49084535	49084610	-
hsa-miR-374b-5p	12	49085624	49085646	-
hsa-let-7f-5p	12	49491178	49491199	-
hsa-miR-20a-5p	12	50157812	50157836	+
hsa-miR-93-5p	12	50157812	50157834	+
hsa-miR-27a-3p	12	50158602	50158677	+
hsa-miR-27a-3p	12	50158614	50158636	+
hsa-let-7a-5p	12	50480421	50480444	+
hsa-let-7a-5p	12	50513859	50513883	+
hsa-miR-16-5p	12	50848130	50848205	+
hsa-miR-374a-5p	12	50871750	50871825	+
hsa-miR-16-5p	12	50909701	50909776	+
hsa-miR-423-3p	12	51380840	51380863	-
hsa-miR-132-3p	12	51637423	51637446	+
hsa-miR-155-5p	12	51637456	51637487	+
hsa-let-7c	12	52390734	52390759	+
hsa-miR-15a-5p	12	53646957	53646981	+
hsa-miR-196a-5p	12	53687288	53687313	+
hsa-let-7b-5p	12	53687289	53687312	+
hsa-miR-155-5p	12	53807655	53807685	+
hsa-miR-16-5p	12	53905836	53905911	-
hsa-miR-103a-3p	12	53905868	53905889	-
hsa-miR-196b-5p	12	54406155	54406179	+
hsa-miR-16-5p	12	54406194	54406269	+
hsa-miR-196a-5p	12	54406237	54406312	+
hsa-miR-196b-5p	12	54423513	54423536	+
hsa-miR-19a-3p	12	54678580	54678606	+
hsa-miR-29b-3p	12	54679529	54679551	+
hsa-miR-27a-3p	12	54731014	54731043	+
hsa-miR-22-3p	12	56387090	56387116	+
hsa-let-7b-5p	12	56399191	56399217	+
hsa-miR-454-3p	12	56598371	56598393	-
hsa-miR-19b-3p	12	56598372	56598394	-
hsa-miR-219-5p	12	56634890	56634912	-
hsa-miR-93-5p	12	56636161	56636186	-
hsa-let-7g-5p	12	56863776	56863798	+
hsa-miR-103a-3p	12	56995356	56995431	-
hsa-miR-30a-5p	12	57395438	57395513	-
hsa-miR-30d-5p	12	57395476	57395500	-
hsa-miR-182-5p	12	57627611	57627635	+
hsa-miR-93-5p	12	57976975	57976998	+
hsa-miR-29a-3p	12	57979273	57979297	+
hsa-miR-92a-3p	12	58153065	58153100	+
hsa-miR-92a-3p	12	58153068	58153143	+
hsa-let-7f-5p	12	59266311	59266334	-
hsa-miR-196b-5p	12	59266311	59266335	-
hsa-miR-22-3p	12	64217006	64217035	+
hsa-miR-22-3p	12	64217006	64217081	+
hsa-miR-192-5p	12	64895793	64895868	+
hsa-miR-331-3p	12	66357277	66357352	+
hsa-miR-196a-5p	12	66358306	66358381	+
hsa-miR-16-5p	12	66358348	66358423	+
hsa-let-7a-5p	12	66359574	66359600	+
hsa-miR-196a-5p	12	66359574	66359599	+
hsa-miR-7-5p	12	67698966	67698991	+
hsa-miR-92b-3p	12	67707273	67707299	+
hsa-let-7b-5p	12	68055616	68055641	+
hsa-let-7f-5p	12	68055621	68055640	+
hsa-miR-16-5p	12	68056253	68056328	+
hsa-miR-29a-3p	12	69234997	69235021	+
hsa-miR-10a-5p	12	69235594	69235611	+
hsa-miR-25-3p	12	69235808	69235830	+
hsa-miR-15a-5p	12	69971544	69971573	+
hsa-miR-93-5p	12	69991019	69991042	+
hsa-miR-19b-3p	12	74935094	74935118	+
hsa-let-7b-5p	12	76440998	76441021	-
hsa-let-7f-5p	12	76440999	76441022	-
hsa-miR-16-5p	12	77415149	77415224	-
hsa-miR-1301	12	79986296	79986319	-
hsa-miR-183-5p	12	93895232	93895254	+
hsa-miR-92a-3p	12	95650968	95650991	+
hsa-miR-1297	12	95907994	95908017	+
hsa-miR-20a-5p	12	95927848	95927869	-
hsa-miR-424-5p	12	96673688	96673718	-
hsa-miR-151a-3p	12	98928630	98928705	+
hsa-miR-103a-3p	12	101005787	101005862	+
hsa-miR-20b-5p	12	104335200	104335224	+
hsa-miR-25-3p	12	104512437	104512468	-
hsa-miR-196b-5p	12	106641287	106641308	-
hsa-miR-196a-5p	12	110368204	110368228	-
hsa-let-7f-5p	12	110780204	110780230	+
hsa-let-7a-5p	12	110866797	110866819	-
hsa-miR-93-5p	12	110890522	110890546	-
hsa-miR-7-5p	12	110971964	110971986	-
hsa-miR-27a-3p	12	111158403	111158478	-
hsa-miR-26a-5p	12	111169596	111169671	-
hsa-miR-424-5p	12	112472685	112472707	-
hsa-miR-19b-3p	12	112486141	112486166	-
hsa-let-7i-5p	12	116398347	116398369	-
hsa-let-7c	12	118854825	118854847	+
hsa-miR-101-3p	12	121136573	121136594	+
hsa-miR-19a-3p	12	121136972	121137047	+
hsa-miR-19a-3p	12	121136997	121137023	+
hsa-miR-21-5p	12	122497386	122497409	+
hsa-miR-130b-3p	12	122757056	122757079	-
hsa-miR-19b-3p	12	122757056	122757080	-
hsa-miR-130a-3p	12	122757058	122757079	-
hsa-miR-107	12	123779633	123779655	-
hsa-miR-15a-5p	12	124071345	124071367	+
hsa-miR-10b-5p	12	124082169	124082193	+
hsa-miR-19b-3p	12	124082234	124082258	+
hsa-miR-93-5p	12	124132761	124132836	+
hsa-miR-93-5p	12	125396217	125396242	-
hsa-miR-20a-5p	12	125396218	125396240	-
hsa-miR-155-5p	12	125514781	125514802	+
hsa-miR-93-5p	12	132406367	132406392	+
hsa-miR-181a-5p	12	133781659	133781683	+
hsa-miR-181c-5p	12	133781659	133781685	+
hsa-miR-25-3p	13	21548578	21548600	-
hsa-miR-26b-5p	13	23903708	23903733	-
hsa-miR-26b-5p	13	23903711	23903732	-
hsa-miR-19a-3p	13	25823113	25823139	-
hsa-miR-31-5p	13	25910154	25910180	+
hsa-miR-340-5p	13	28240968	28240993	+
hsa-miR-19b-3p	13	30341027	30341050	-
hsa-miR-19a-3p	13	37583473	37583499	+
hsa-miR-324-5p	13	39584684	39584706	-
hsa-miR-10a-5p	13	39602399	39602426	-
hsa-let-7b-5p	13	39611512	39611536	-
hsa-miR-19b-3p	13	41702035	41702063	-
hsa-miR-30a-5p	13	41704315	41704337	-
hsa-miR-324-5p	13	42816850	42816873	+
hsa-miR-148a-3p	13	42896421	42896443	+
hsa-miR-25-3p	13	46109160	46109189	+
hsa-let-7f-5p	13	46594737	46594761	-
hsa-miR-33b-5p	13	67802409	67802431	-
hsa-miR-29c-3p	13	79887015	79887043	-
hsa-miR-27a-3p	13	80910503	80910531	-
hsa-miR-106a-5p	13	92003355	92003380	+
hsa-let-7a-5p	13	95279704	95279735	+
hsa-miR-532-5p	13	98675187	98675211	+
hsa-let-7f-5p	13	110802614	110802636	-
hsa-miR-19b-3p	13	111531604	111531627	-
hsa-miR-130a-3p	13	113538255	113538330	+
hsa-miR-374b-5p	13	114295358	114295381	+
hsa-miR-19b-3p	14	21731536	21731562	-
hsa-miR-196a-5p	14	21928213	21928242	-
hsa-miR-122-5p	14	23562651	23562726	-
hsa-miR-16-5p	14	27292544	27292572	+
hsa-miR-19b-3p	14	31364050	31364076	-
hsa-miR-19a-3p	14	32560240	32560315	+
hsa-miR-1297	14	34394759	34394788	-
hsa-miR-454-3p	14	34394759	34394784	-
hsa-let-7c	14	35181480	35181504	-
hsa-miR-374a-5p	14	35182024	35182099	-
hsa-miR-3168	14	36340125	36340150	+
hsa-miR-25-3p	14	37147252	37147273	+
hsa-let-7b-5p	14	38060765	38060794	-
hsa-miR-92a-3p	14	39605797	39605823	+
hsa-miR-196a-5p	14	39618969	39619044	-
hsa-miR-29b-3p	14	45397299	45397322	-
hsa-miR-15a-5p	14	45669201	45669225	+
hsa-miR-365a-3p	14	50050289	50050364	-
hsa-miR-15a-5p	14	50295741	50295816	-
hsa-miR-140-3p	14	50329265	50329340	-
hsa-miR-15a-5p	14	51187950	51187978	-
hsa-let-7f-5p	14	53106935	53106957	-
hsa-miR-130b-3p	14	53107573	53107648	-
hsa-miR-19b-3p	14	53107781	53107808	-
hsa-miR-374a-5p	14	53238060	53238087	+
hsa-miR-138-5p	14	53324448	53324478	-
hsa-let-7a-5p	14	54894275	54894303	-
hsa-miR-196a-5p	14	54896979	54897004	-
hsa-miR-1296	14	55407730	55407753	-
hsa-miR-19a-3p	14	55510455	55510478	+
hsa-let-7f-5p	14	55511011	55511038	+
hsa-miR-155-5p	14	55512729	55512751	+
hsa-miR-16-5p	14	60717716	60717791	+
hsa-miR-10a-5p	14	60761970	60761991	+
hsa-miR-19b-3p	14	62213851	62213882	+
hsa-miR-19b-3p	14	62214883	62214908	+
hsa-miR-93-5p	14	68213474	68213549	-
hsa-miR-23c	14	69255367	69255388	-
hsa-let-7i-5p	14	69255834	69255859	-
hsa-miR-15a-5p	14	69926496	69926521	+
hsa-miR-340-5p	14	73586698	73586724	+
hsa-miR-29a-3p	14	74182836	74182863	-
hsa-miR-7-5p	14	75601208	75601236	-
hsa-miR-92a-3p	14	80330247	80330269	+
hsa-miR-19a-3p	14	81942360	81942384	-
hsa-miR-92a-3p	14	89627132	89627153	-
hsa-miR-96-5p	14	90341367	90341442	-
hsa-miR-19b-3p	14	91336885	91336911	-
hsa-miR-181a-5p	14	91737760	91737785	-
hsa-miR-15a-5p	14	92434136	92434160	-
hsa-miR-25-3p	14	93649405	93649430	-
hsa-miR-92a-3p	14	93649407	93649430	-
hsa-miR-19b-3p	14	95555381	95555408	-
hsa-miR-196a-5p	14	95569975	95569998	-
hsa-miR-155-5p	14	96986430	96986454	+
hsa-miR-93-5p	14	97001316	97001344	+
hsa-miR-23a-3p	14	97031531	97031606	+
hsa-miR-374a-5p	14	102549886	102549908	-
hsa-miR-92a-3p	14	102966371	102966446	+
hsa-miR-25-3p	14	104199501	104199523	+
hsa-miR-15a-5p	14	105477065	105477097	-
hsa-miR-19b-3p	15	23044376	23044411	-
hsa-miR-29b-3p	15	32929698	32929728	+
hsa-miR-424-5p	15	38646155	38646178	+
hsa-miR-20a-5p	15	41028370	41028392	-
hsa-miR-25-3p	15	41592686	41592709	+
hsa-miR-194-5p	15	41592731	41592806	+
hsa-miR-19b-3p	15	45010081	45010103	+
hsa-miR-19b-3p	15	49284356	49284379	-
hsa-let-7c	15	52105944	52105970	+
hsa-miR-130a-3p	15	52203028	52203052	+
hsa-miR-221-3p	15	52902302	52902323	-
hsa-miR-15b-5p	15	57278411	57278486	+
hsa-miR-30c-5p	15	58888211	58888286	-
hsa-miR-103a-3p	15	58889394	58889469	-
hsa-miR-20a-5p	15	59955243	59955318	-
hsa-miR-155-5p	15	60789121	60789144	-
hsa-miR-181a-5p	15	60789621	60789644	-
hsa-let-7a-5p	15	65597055	65597087	+
hsa-miR-25-3p	15	65855142	65855167	+
hsa-let-7a-5p	15	66625176	66625199	+
hsa-miR-122-5p	15	68378904	68378979	+
hsa-miR-29c-3p	15	68583595	68583621	+
hsa-miR-450a-5p	15	69080135	69080156	-
hsa-miR-10a-5p	15	69561107	69561138	+
hsa-miR-15a-5p	15	72876775	72876799	+
hsa-miR-497-5p	15	72876775	72876801	+
hsa-miR-19b-3p	15	73852666	73852690	-
hsa-miR-378c	15	76192565	76192602	+
hsa-miR-92a-3p	15	76192571	76192601	+
hsa-miR-19b-3p	15	77242110	77242135	+
hsa-miR-378b	15	77242181	77242214	+
hsa-miR-320c	15	77338563	77338595	-
hsa-miR-15a-5p	15	77346503	77346578	-
hsa-miR-29b-3p	15	79189827	79189852	+
hsa-miR-181b-5p	15	80430381	80430417	+
hsa-miR-27b-3p	15	81046725	81046747	+
hsa-miR-19b-3p	15	81046749	81046772	+
hsa-miR-101-3p	15	81047833	81047856	+
hsa-miR-107	15	83673535	83673559	-
hsa-let-7b-5p	15	90167462	90167491	+
hsa-let-7b-5p	15	99503268	99503297	+
hsa-miR-130a-3p	15	99674317	99674392	+
hsa-miR-20a-5p	15	100138676	100138699	+
hsa-miR-26b-5p	15	101717359	101717383	-
hsa-miR-19b-3p	16	450533	450558	+
hsa-miR-10b-5p	16	1374963	1374991	+
hsa-let-7b-5p	16	3704227	3704250	+
hsa-miR-23a-3p	16	9211752	9211775	+
hsa-miR-23a-3p	16	11966235	11966310	-
hsa-miR-19a-3p	16	14043044	14043074	+
hsa-miR-19b-3p	16	14043044	14043072	+
hsa-miR-19a-3p	16	14360451	14360474	+
hsa-miR-19b-3p	16	14360451	14360475	+
hsa-miR-27a-3p	16	18803214	18803235	-
hsa-miR-19b-3p	16	18803232	18803307	-
hsa-miR-194-5p	16	18804438	18804513	-
hsa-miR-32-5p	16	18817365	18817440	-
hsa-miR-122-5p	16	21666985	21667060	+
hsa-let-7b-5p	16	22296367	22296402	+
hsa-miR-29c-3p	16	23073334	23073355	-
hsa-miR-15a-5p	16	23077670	23077692	-
hsa-miR-20a-5p	16	23096216	23096237	-
hsa-miR-93-5p	16	24741136	24741164	+
hsa-miR-33a-5p	16	24801590	24801665	+
hsa-miR-374b-5p	16	24835272	24835347	+
hsa-miR-374b-5p	16	24835288	24835310	+
hsa-miR-23a-3p	16	24835294	24835318	+
hsa-miR-652-3p	16	24835322	24835397	+
hsa-miR-19b-3p	16	24835505	24835527	+
hsa-miR-22-3p	16	24835546	24835621	+
hsa-miR-148a-3p	16	24836150	24836179	+
hsa-let-7b-5p	16	24837113	24837135	+
hsa-miR-320c	16	28978316	28978341	+
hsa-miR-19a-3p	16	30370640	30370665	-
hsa-let-7a-5p	16	30972795	30972818	+
hsa-miR-374a-5p	16	31770412	31770487	+
hsa-miR-19a-3p	16	31927750	31927775	+
hsa-miR-340-5p	16	46615461	46615486	-
hsa-miR-374b-5p	16	46732261	46732336	+
hsa-miR-155-5p	16	47117648	47117669	-
hsa-miR-151a-5p	16	48572732	48572753	-
hsa-miR-15a-5p	16	51170212	51170235	-
hsa-miR-16-5p	16	53360072	53360147	+
hsa-miR-101-3p	16	53525482	53525557	+
hsa-miR-15b-5p	16	58581172	58581194	-
hsa-miR-454-3p	16	58612616	58612639	-
hsa-let-7b-5p	16	67182107	67182134	+
hsa-miR-556-3p	16	69202885	69202909	+
hsa-miR-20a-5p	16	69362867	69362888	-
hsa-miR-374b-5p	16	69375706	69375731	+
hsa-miR-155-5p	16	69737278	69737304	+
hsa-miR-15b-5p	16	69775876	69775899	-
hsa-miR-15a-5p	16	71682087	71682109	-
hsa-miR-186-5p	16	71763103	71763178	-
hsa-miR-93-5p	16	71890085	71890114	+
hsa-miR-19b-3p	16	71891016	71891036	+
hsa-miR-122-5p	16	71961805	71961880	+
hsa-miR-222-3p	16	72818583	72818658	-
hsa-miR-221-3p	16	72818621	72818646	-
hsa-miR-15a-5p	16	72819035	72819110	-
hsa-miR-16-5p	16	72819051	72819126	-
hsa-miR-192-5p	16	72820571	72820646	-
hsa-miR-19b-3p	16	75477310	75477337	-
hsa-miR-16-5p	16	81413587	81413662	+
hsa-miR-324-5p	16	81413592	81413613	+
hsa-miR-374b-5p	16	83845108	83845129	+
hsa-miR-93-5p	16	84700265	84700289	+
hsa-miR-19b-3p	16	85008266	85008289	-
hsa-miR-93-5p	16	85124119	85124145	+
hsa-miR-183-5p	16	85706985	85707009	+
hsa-miR-22-3p	16	87443485	87443560	-
hsa-miR-25-3p	16	87445924	87445945	-
hsa-miR-122-5p	16	87864004	87864079	-
hsa-miR-183-5p	17	1324125	1324151	-
hsa-let-7b-5p	17	1324849	1324877	-
hsa-miR-455-3p	17	1582338	1582367	-
hsa-miR-3168	17	1617208	1617229	-
hsa-miR-93-5p	17	4801053	4801072	+
hsa-miR-103a-3p	17	4849031	4849106	-
hsa-let-7f-5p	17	4851639	4851673	-
hsa-let-7c	17	4851653	4851677	-
hsa-miR-148a-3p	17	5084162	5084187	-
hsa-let-7b-5p	17	5288702	5288726	+
hsa-miR-15b-5p	17	5344982	5345006	-
hsa-miR-15a-5p	17	5344983	5345006	-
hsa-miR-26a-5p	17	7215227	7215251	+
hsa-miR-181a-5p	17	7363491	7363514	-
hsa-miR-29b-3p	17	7757569	7757597	+
hsa-miR-101-3p	17	7757671	7757693	+
hsa-miR-28-5p	17	8076720	8076795	-
hsa-let-7a-5p	17	8108081	8108109	-
hsa-let-7b-5p	17	8108085	8108111	-
hsa-let-7b-5p	17	8371210	8371240	+
hsa-miR-92a-3p	17	12044668	12044691	+
hsa-miR-454-3p	17	16285941	16285965	+
hsa-miR-328	17	17093696	17093720	+
hsa-miR-148a-3p	17	18709360	18709435	+
hsa-miR-148a-3p	17	18709367	18709390	+
hsa-miR-148b-3p	17	18709367	18709391	+
hsa-let-7a-5p	17	18873700	18873733	-
hsa-let-7c	17	19861380	19861418	-
hsa-miR-132-3p	17	26975666	26975690	-
hsa-miR-23a-3p	17	27584470	27584503	-
hsa-miR-15b-5p	17	27585866	27585889	-
hsa-miR-10a-5p	17	27590081	27590112	-
hsa-miR-140-3p	17	27591158	27591233	-
hsa-miR-424-5p	17	27613683	27613711	-
hsa-miR-19b-3p	17	27877797	27877820	+
hsa-miR-19a-3p	17	30327738	30327813	+
hsa-let-7b-5p	17	30808884	30808908	+
hsa-miR-20a-5p	17	34051102	34051177	+
hsa-let-7i-5p	17	34069004	34069026	+
hsa-miR-374b-5p	17	34894549	34894574	+
hsa-miR-20a-5p	17	37077673	37077700	+
hsa-miR-222-3p	17	38078638	38078668	-
hsa-miR-122-5p	17	38285561	38285636	+
hsa-miR-138-5p	17	38512790	38512815	+
hsa-miR-20a-5p	17	38974455	38974478	-
hsa-let-7i-5p	17	40023663	40023691	-
hsa-miR-19a-3p	17	40280267	40280342	-
hsa-miR-20a-5p	17	40467596	40467615	-
hsa-miR-15a-5p	17	40715075	40715103	+
hsa-miR-19a-3p	17	40721530	40721553	+
hsa-miR-15b-5p	17	42472866	42472888	-
hsa-miR-194-5p	17	42754835	42754910	-
hsa-miR-15b-5p	17	43002189	43002215	-
hsa-miR-19b-3p	17	43002251	43002278	-
hsa-miR-155-5p	17	44108796	44108818	-
hsa-miR-15b-5p	17	45198108	45198134	-
hsa-miR-182-5p	17	46138273	46138298	+
hsa-miR-130b-3p	17	46626741	46626764	-
hsa-miR-19a-3p	17	46626741	46626765	-
hsa-miR-10b-5p	17	46626826	46626849	-
hsa-miR-196a-5p	17	46690132	46690157	-
hsa-miR-92a-3p	17	47006379	47006401	+
hsa-miR-196a-5p	17	47131063	47131138	+
hsa-let-7i-5p	17	47131715	47131746	+
hsa-miR-221-3p	17	47375238	47375260	-
hsa-let-7b-5p	17	48435870	48435893	+
hsa-miR-155-5p	17	48459443	48459464	-
hsa-miR-155-5p	17	48772652	48772675	-
hsa-miR-92b-3p	17	48939684	48939709	-
hsa-miR-92a-3p	17	48939686	48939709	-
hsa-miR-19b-3p	17	48939697	48939724	-
hsa-miR-122-5p	17	53470105	53470180	-
hsa-miR-19a-3p	17	53497416	53497441	-
hsa-miR-15b-5p	17	53797277	53797301	-
hsa-miR-92a-3p	17	53853798	53853822	+
hsa-miR-15b-5p	17	56080484	56080559	-
hsa-miR-15a-5p	17	56080491	56080566	-
hsa-miR-25-3p	17	56166598	56166631	+
hsa-miR-196b-5p	17	56423504	56423532	-
hsa-miR-27b-3p	17	57761273	57761348	+
hsa-miR-16-5p	17	58741719	58741739	+
hsa-miR-16-5p	17	58741733	58741752	+
hsa-miR-101-3p	17	60021315	60021340	-
hsa-miR-196b-5p	17	60088513	60088536	-
hsa-miR-16-5p	17	62496226	62496301	-
hsa-miR-29b-3p	17	62539232	62539307	-
hsa-miR-378b	17	66033229	66033260	+
hsa-miR-221-3p	17	66042795	66042818	+
hsa-miR-29b-3p	17	68174851	68174877	+
hsa-miR-25-3p	17	71205478	71205505	-
hsa-miR-24-3p	17	73132073	73132148	-
hsa-miR-92a-3p	17	73774311	73774386	-
hsa-miR-19a-3p	17	74077096	74077123	-
hsa-miR-93-5p	17	74731276	74731299	-
hsa-miR-10b-5p	17	79477345	79477372	-
hsa-miR-196a-5p	17	79478436	79478511	-
hsa-miR-103a-3p	17	79525260	79525335	-
hsa-miR-19b-3p	17	79640877	79640899	+
hsa-miR-7-5p	17	79877459	79877489	-
hsa-miR-92a-3p	17	80210433	80210463	-
hsa-miR-15a-5p	17	80426691	80426721	+
hsa-miR-424-5p	17	80426691	80426720	+
hsa-miR-93-5p	17	80561133	80561157	+
hsa-miR-532-5p	17	80576950	80576977	-
hsa-miR-320a	18	193403	193478	+
hsa-miR-15a-5p	18	214557	214579	+
hsa-miR-194-5p	18	3458033	3458108	+
hsa-miR-92a-3p	18	9284041	9284063	+
hsa-miR-15b-5p	18	10550598	10550622	+
hsa-miR-19a-3p	18	12449449	12449524	-
hsa-miR-29c-3p	18	12697339	12697360	-
hsa-miR-196a-5p	18	12724670	12724693	+
hsa-miR-26b-5p	18	19104085	19104160	+
hsa-miR-16-5p	18	19445962	19446037	+
hsa-let-7a-5p	18	19762922	19762953	+
hsa-miR-378b	18	19781150	19781186	+
hsa-miR-181a-5p	18	19781492	19781514	+
hsa-miR-181a-5p	18	19781494	19781514	+
hsa-miR-196a-5p	18	19781746	19781770	+
hsa-miR-33a-5p	18	28573535	28573558	-
hsa-miR-15a-5p	18	29128194	29128217	+
hsa-miR-15a-5p	18	33034394	33034416	-
hsa-miR-25-3p	18	43846718	43846744	+
hsa-miR-107	18	44702619	44702644	-
hsa-miR-33a-5p	18	46446344	46446372	-
hsa-miR-378c	18	47008414	47008443	-
hsa-miR-212-3p	18	48702613	48702638	-
hsa-miR-29b-3p	18	52892530	52892554	-
hsa-let-7i-5p	18	57570440	57570471	+
hsa-miR-193b-3p	18	57570679	57570706	+
hsa-let-7i-5p	18	57571340	57571367	+
hsa-miR-19a-3p	18	60244873	60244948	+
hsa-miR-15a-5p	18	60793319	60793343	-
hsa-miR-155-5p	18	60794124	60794158	-
hsa-miR-92a-3p	18	61057224	61057250	-
hsa-miR-324-5p	18	77897169	77897244	+
hsa-miR-155-5p	18	77897182	77897205	+
hsa-miR-378b	19	582815	582844	+
hsa-miR-92a-3p	19	616851	616876	+
hsa-miR-340-5p	19	811484	811515	+
hsa-miR-29a-3p	19	896450	896525	-
hsa-miR-222-3p	19	1257576	1257651	+
hsa-miR-24-3p	19	1258110	1258185	+
hsa-miR-219-5p	19	1434957	1434980	+
hsa-miR-25-3p	19	1815986	1816008	-
hsa-miR-15b-5p	19	2180712	2180735	+
hsa-miR-130b-3p	19	2813493	2813519	+
hsa-let-7c	19	3465213	3465237	+
hsa-miR-29c-3p	19	3980648	3980670	-
hsa-miR-19b-3p	19	4448094	4448119	+
hsa-miR-19a-3p	19	7087883	7087906	+
hsa-miR-652-3p	19	8028275	8028297	-
hsa-miR-19a-3p	19	9271441	9271464	+
hsa-miR-155-5p	19	10244113	10244134	-
hsa-miR-19b-3p	19	11030549	11030579	+
hsa-miR-7-5p	19	11456013	11456048	-
hsa-miR-181b-5p	19	12739481	12739504	+
hsa-miR-181a-5p	19	13055239	13055262	+
hsa-let-7c	19	16344399	16344423	+
hsa-let-7b-5p	19	16741976	16741999	-
hsa-let-7a-5p	19	16772119	16772142	+
hsa-miR-19a-3p	19	16991113	16991136	+
hsa-miR-196a-5p	19	17417419	17417494	+
hsa-miR-16-5p	19	18280519	18280594	+
hsa-let-7a-5p	19	18576658	18576688	-
hsa-miR-93-5p	19	19312281	19312300	-
hsa-miR-10a-5p	19	19619514	19619537	+
hsa-miR-23a-3p	19	21909448	21909523	-
hsa-miR-20a-5p	19	22603824	22603847	-
hsa-miR-23a-3p	19	23405728	23405803	-
hsa-miR-27a-3p	19	24104214	24104239	+
hsa-miR-15a-5p	19	28282246	28282275	-
hsa-miR-25-3p	19	30192755	30192777	-
hsa-miR-16-5p	19	30315162	30315184	+
hsa-miR-25-3p	19	33469583	33469612	-
hsa-miR-19b-3p	19	33873353	33873377	+
hsa-miR-29a-3p	19	34304325	34304348	+
hsa-miR-122-5p	19	34890849	34890924	+
hsa-miR-361-5p	19	36260030	36260058	+
hsa-miR-181d	19	36673434	36673456	-
hsa-let-7i-5p	19	36938933	36938956	-
hsa-miR-181c-5p	19	37005636	37005662	-
hsa-miR-181a-5p	19	37038100	37038123	-
hsa-miR-320a	19	37072285	37072305	-
hsa-miR-196a-5p	19	37130698	37130728	-
hsa-miR-196b-5p	19	37209999	37210023	+
hsa-let-7i-5p	19	37210000	37210023	+
hsa-miR-19a-3p	19	37211903	37211924	+
hsa-miR-196a-5p	19	37238116	37238191	-
hsa-miR-196a-5p	19	37238158	37238181	-
hsa-miR-196a-5p	19	37472098	37472122	+
hsa-miR-29a-3p	19	39899739	39899814	+
hsa-miR-181b-5p	19	40580745	40580772	-
hsa-miR-181a-5p	19	40581837	40581872	-
hsa-miR-25-3p	19	40946828	40946903	-
hsa-miR-19b-3p	19	41332738	41332762	+
hsa-miR-16-5p	19	41332760	41332835	+
hsa-miR-19b-3p	19	41813185	41813210	+
hsa-miR-138-5p	19	41813187	41813211	+
hsa-miR-15a-5p	19	41825630	41825652	+
hsa-miR-424-5p	19	41825630	41825654	+
hsa-miR-155-5p	19	41830735	41830765	+
hsa-miR-25-3p	19	42799874	42799903	+
hsa-miR-25-3p	19	44340089	44340122	+
hsa-miR-20a-5p	19	44612228	44612250	-
hsa-miR-181a-5p	19	44981122	44981148	-
hsa-miR-27b-3p	19	45167302	45167377	+
hsa-miR-181b-5p	19	45167314	45167335	+
hsa-miR-93-5p	19	45477704	45477779	+
hsa-let-7i-5p	19	45495871	45495899	+
hsa-miR-27b-3p	19	47113967	47114042	+
hsa-miR-122-5p	19	47278125	47278200	-
hsa-miR-16-5p	19	48894508	48894583	-
hsa-miR-19a-3p	19	49379179	49379254	+
hsa-miR-122-5p	19	50001188	50001263	+
hsa-miR-320a	19	50886062	50886137	+
hsa-let-7a-5p	19	51301721	51301796	-
hsa-miR-122-5p	19	52516901	52516976	-
hsa-miR-1296	19	57723137	57723158	+
hsa-miR-19a-3p	19	57804281	57804356	+
hsa-let-7i-5p	19	57804544	57804573	+
hsa-miR-29b-3p	19	57804889	57804922	+
hsa-miR-19a-3p	19	57984836	57984861	-
hsa-let-7a-5p	19	58452730	58452761	-
hsa-miR-181c-5p	19	58490671	58490693	-
hsa-miR-19b-3p	19	58639952	58639977	-
hsa-miR-19a-3p	19	58639953	58639977	-
hsa-let-7b-5p	19	58772477	58772512	+
hsa-miR-30a-5p	20	2127679	2127716	+
hsa-miR-27a-3p	20	2129113	2129188	+
hsa-miR-26b-5p	20	2443609	2443684	-
hsa-miR-93-5p	20	3888776	3888801	+
hsa-let-7i-5p	20	5095826	5095848	-
hsa-miR-23a-3p	20	5171973	5171998	+
hsa-miR-148a-3p	20	11906974	11907002	+
hsa-miR-19b-3p	20	11906974	11907000	+
hsa-miR-19a-3p	20	17922881	17922956	-
hsa-miR-16-5p	20	17948474	17948549	-
hsa-miR-192-5p	20	18541559	18541581	+
hsa-miR-101-3p	20	30782613	30782639	-
hsa-miR-15a-5p	20	31033931	31034006	-
hsa-miR-128	20	32676348	32676370	-
hsa-miR-15a-5p	20	32803003	32803025	-
hsa-miR-186-5p	20	33128704	33128779	+
hsa-miR-16-5p	20	34214648	34214723	-
hsa-miR-505-3p	20	34636714	34636740	-
hsa-miR-19b-3p	20	34636729	34636753	-
hsa-miR-122-5p	20	35219781	35219856	+
hsa-miR-181a-5p	20	35220290	35220312	+
hsa-miR-19a-3p	20	36146803	36146831	-
hsa-miR-454-3p	20	36146803	36146830	-
hsa-miR-19a-3p	20	37580182	37580257	+
hsa-miR-148b-3p	20	43128152	43128175	-
hsa-miR-19b-3p	20	43128154	43128176	-
hsa-miR-25-3p	20	43536838	43536865	+
hsa-miR-196a-5p	20	43536931	43536964	+
hsa-miR-130b-3p	20	43954375	43954450	-
hsa-miR-130a-3p	20	43954382	43954457	-
hsa-miR-103a-3p	20	44511311	44511386	+
hsa-let-7f-5p	20	45905507	45905531	-
hsa-miR-320a	20	47704586	47704661	+
hsa-miR-19a-3p	20	48520880	48520906	-
hsa-miR-19b-3p	20	48520884	48520906	-
hsa-miR-101-3p	20	48521405	48521431	-
hsa-miR-374b-5p	20	49370155	49370181	+
hsa-miR-193b-3p	20	54979336	54979362	+
hsa-miR-20a-5p	20	56935289	56935311	+
hsa-miR-19a-3p	20	60550443	60550518	-
hsa-miR-19b-3p	20	60550472	60550496	-
hsa-miR-320c	20	61827242	61827269	-
hsa-miR-378c	21	30716990	30717022	+
hsa-miR-15a-5p	21	33078600	33078622	-
hsa-miR-374a-5p	21	33640874	33640897	-
hsa-miR-200c-3p	21	34896978	34897013	-
hsa-miR-15b-5p	21	34930297	34930319	+
hsa-miR-19b-3p	21	34931139	34931162	+
hsa-miR-93-5p	21	36160735	36160757	-
hsa-miR-19a-3p	21	37748613	37748637	+
hsa-miR-20b-5p	21	38448886	38448911	+
hsa-miR-93-5p	21	38448886	38448909	+
hsa-miR-374b-5p	21	40195260	40195283	+
hsa-miR-301a-3p	21	43408496	43408526	-
hsa-miR-155-5p	21	45115097	45115120	+
hsa-miR-15a-5p	21	45176459	45176481	+
hsa-miR-19b-3p	21	46225582	46225606	-
hsa-miR-196b-5p	22	17597994	17598022	-
hsa-miR-107	22	21304117	21304192	+
hsa-miR-16-5p	22	21304142	21304217	+
hsa-miR-221-3p	22	21305855	21305930	+
hsa-miR-30d-5p	22	21803814	21803840	+
hsa-miR-320d	22	21803814	21803849	+
hsa-miR-196a-5p	22	22839643	22839673	-
hsa-miR-155-5p	22	24108036	24108065	-
hsa-miR-940	22	29191291	29191366	-
hsa-miR-940	22	29191294	29191318	-
hsa-miR-148a-3p	22	29450923	29450950	+
hsa-miR-29c-3p	22	31366697	31366718	+
hsa-miR-29b-3p	22	31366718	31366744	+
hsa-miR-148a-3p	22	31371652	31371727	+
hsa-miR-15a-5p	22	32353558	32353580	+
hsa-miR-378c	22	36140031	36140060	-
hsa-miR-92b-3p	22	36140141	36140216	-
hsa-miR-20a-5p	22	38363753	38363777	+
hsa-miR-93-5p	22	38617330	38617357	-
hsa-miR-30c-5p	22	39260284	39260359	-
hsa-miR-7-5p	22	39909849	39909874	+
hsa-miR-20a-5p	22	40574119	40574142	+
hsa-miR-19b-3p	22	40719538	40719613	+
hsa-miR-19b-3p	22	40719645	40719667	+
hsa-miR-30c-5p	22	40730627	40730702	+
hsa-miR-29b-3p	22	44890431	44890456	-
hsa-miR-16-5p	22	45580553	45580628	+
hsa-miR-196a-5p	22	46729359	46729382	+
hsa-miR-340-5p	22	50357668	50357691	+
hsa-miR-93-5p	X	16863014	16863038	-
hsa-let-7c	X	17772505	17772535	+
hsa-let-7a-5p	X	20143489	20143521	-
hsa-miR-29c-3p	X	21903388	21903412	+
hsa-miR-24-3p	X	24002969	24003044	-
hsa-miR-374a-5p	X	24003474	24003501	-
hsa-miR-1301	X	24003498	24003520	-
hsa-miR-26a-5p	X	24003691	24003721	-
hsa-miR-320c	X	24004222	24004244	-
hsa-miR-505-3p	X	24004617	24004641	-
hsa-miR-19b-3p	X	24004803	24004835	-
hsa-miR-19a-3p	X	24005361	24005436	-
hsa-miR-21-5p	X	24005380	24005402	-
hsa-miR-15a-5p	X	24567878	24567953	+
hsa-miR-92a-3p	X	34336816	34336838	-
hsa-miR-29b-3p	X	39914698	39914721	-
hsa-miR-221-3p	X	41207034	41207060	+
hsa-miR-181a-5p	X	41208851	41208883	+
hsa-miR-181a-5p	X	41208854	41208876	+
hsa-let-7c	X	53239860	53239882	-
hsa-miR-103a-3p	X	70794533	70794608	+
hsa-miR-15a-5p	X	70794537	70794564	+
hsa-let-7a-5p	X	73046453	73046481	-
hsa-miR-196a-5p	X	73049022	73049048	-
hsa-miR-155-5p	X	73063202	73063223	-
hsa-miR-23a-3p	X	73067649	73067724	-
hsa-miR-194-5p	X	73067708	73067783	-
hsa-miR-25-3p	X	73068537	73068564	-
hsa-miR-374a-5p	X	73438347	73438422	-
hsa-miR-103a-3p	X	73488211	73488286	-
hsa-miR-374a-5p	X	73507141	73507174	-
hsa-miR-19b-3p	X	84525694	84525717	+
hsa-miR-29c-3p	X	102930661	102930683	-
hsa-miR-29a-3p	X	102930662	102930685	-
hsa-miR-106a-5p	X	102931039	102931074	-
hsa-miR-484	X	106893828	106893850	+
hsa-miR-93-5p	X	107963313	107963338	-
hsa-miR-15a-5p	X	107965550	107965574	-
hsa-miR-374b-5p	X	108884705	108884728	-
hsa-let-7g-5p	X	112020614	112020643	-
hsa-miR-19b-3p	X	118152123	118152145	+
hsa-let-7c	X	118377645	118377670	+
hsa-let-7a-5p	X	118724312	118724335	-
hsa-let-7g-5p	X	119570692	119570724	-
hsa-miR-93-5p	X	123042244	123042272	+
hsa-miR-26a-5p	X	131337476	131337505	-
hsa-miR-30e-5p	X	131338450	131338477	-
hsa-let-7g-5p	X	131348165	131348202	-
hsa-let-7c	X	131348171	131348195	-
hsa-miR-19a-3p	X	133634219	133634249	+
hsa-miR-19b-3p	X	133634267	133634292	+
hsa-miR-374b-5p	X	135293322	135293344	+
hsa-miR-7-5p	X	152613514	152613538	+
hsa-miR-15a-5p	X	152617147	152617171	+
hsa-miR-15b-5p	X	153631034	153631109	-
hsa-miR-424-5p	X	153631074	153631104	-
