# Supplementary material for: microCLIP super learning framework uncovers functional transcriptome-wide miRNA interactions
Source: Nat Commun. 2018 Sep 6;9:3601. doi: 10.1038/s41467-018-06046-y (PMC6127135; doi:10.1038/s41467-018-06046-y)
Supplement: Supplementary file 6 — Supplementary Data 4 [file 41467_2018_6046_MOESM6_ESM.xlsx]

## Sheet: index
Sheet	Description
a	microCLIP MRE predictions utilized in Supplementary Fig. 8.
b	MIRZA MRE predictions utilized in Supplementary Fig. 8.
c	MIRZA without miRNA expression MRE predictions utilized in Supplementary Fig. 8.
d	microMUMMIE posterior MRE predictions utilized in Supplementary Fig. 8.
e	microMUMMIE viterbi MRE predictions utilized in Supplementary Fig. 8.
f	PARma MRE predictions utilized in Supplementary Fig. 8.

## Sheet: a) microCLIP MREs
microCLIP MRE predictions utilized in Supplementary Fig. 8.
chrom	start	end	name	score	strand	label
1	25057	25069	hsa-miR-103a-3p	0.7984	-	microCLIP
1	566770	566782	hsa-miR-185-5p	0.8597	+	microCLIP
1	566772	566784	hsa-miR-877-5p	0.8363	+	microCLIP
1	567174	567186	hsa-miR-30a-5p	0.8453	+	microCLIP
1	567174	567186	hsa-miR-30d-5p	0.7202	+	microCLIP
1	567175	567187	hsa-miR-340-5p	0.7213	+	microCLIP
1	567175	567187	hsa-miR-374b-5p	0.7377	+	microCLIP
1	567184	567196	hsa-miR-185-5p	0.7704	+	microCLIP
1	567990	568002	hsa-miR-26a-5p	0.8463	-	microCLIP
1	567990	568002	hsa-miR-26b-5p	0.8622	-	microCLIP
1	569408	569420	hsa-miR-30b-5p	0.7851	+	microCLIP
1	569409	569421	hsa-miR-374a-5p	0.9024	+	microCLIP
1	569409	569421	hsa-miR-374b-5p	0.9481	+	microCLIP
1	569413	569425	hsa-miR-21-5p	0.8217	+	microCLIP
1	762886	762898	hsa-miR-200c-3p	0.5025	-	microCLIP
1	789998	790010	hsa-miR-130b-3p	0.8973	+	microCLIP
1	789998	790010	hsa-miR-454-3p	0.9414	+	microCLIP
1	790000	790012	hsa-miR-122-5p	0.9118	+	microCLIP
1	792596	792608	hsa-miR-182-5p	0.9804	+	microCLIP
1	792597	792609	hsa-miR-183-5p	0.8353	+	microCLIP
1	792597	792609	hsa-miR-25-3p	0.9584	+	microCLIP
1	792597	792609	hsa-miR-32-5p	0.9752	+	microCLIP
1	792597	792609	hsa-miR-92a-3p	0.9565	+	microCLIP
1	792597	792609	hsa-miR-92b-3p	0.9556	+	microCLIP
1	876785	876797	hsa-miR-151a-3p	0.526	+	microCLIP
1	879954	879966	hsa-miR-423-3p	0.6843	-	microCLIP
1	879971	879983	hsa-miR-139-5p	0.7657	-	microCLIP
1	967642	967654	hsa-miR-23a-3p	0.6843	+	microCLIP
1	1017506	1017518	hsa-let-7a-5p	0.8551	-	microCLIP
1	1017506	1017518	hsa-let-7b-5p	0.9586	-	microCLIP
1	1017506	1017518	hsa-let-7c	0.9214	-	microCLIP
1	1017506	1017518	hsa-let-7i-5p	0.8233	-	microCLIP
1	1017507	1017519	hsa-miR-196a-5p	0.924	-	microCLIP
1	1102539	1102551	hsa-miR-196a-5p	0.8816	+	microCLIP
1	1102550	1102562	hsa-miR-23a-3p	0.8047	+	microCLIP
1	1113107	1113119	hsa-miR-23c	0.606	+	microCLIP
1	1113108	1113120	hsa-miR-139-5p	0.595	+	microCLIP
1	1152317	1152329	hsa-miR-20a-5p	0.8386	-	microCLIP
1	1152319	1152331	hsa-miR-301a-3p	0.8004	-	microCLIP
1	1160831	1160843	hsa-miR-671-5p	0.7748	-	microCLIP
1	1169052	1169064	hsa-miR-103a-3p	0.8654	+	microCLIP
1	1169052	1169064	hsa-miR-107	0.8654	+	microCLIP
1	1169068	1169080	hsa-miR-340-5p	0.9489	+	microCLIP
1	1169076	1169088	hsa-miR-101-3p	0.9227	+	microCLIP
1	1169328	1169340	hsa-miR-29c-3p	0.8532	+	microCLIP
1	1169330	1169342	hsa-miR-103a-3p	0.931	+	microCLIP
1	1169330	1169342	hsa-miR-107	0.9429	+	microCLIP
1	1169331	1169343	hsa-miR-15a-5p	0.9774	+	microCLIP
1	1169331	1169343	hsa-miR-15b-5p	0.9574	+	microCLIP
1	1169331	1169343	hsa-miR-16-5p	0.9415	+	microCLIP
1	1169331	1169343	hsa-miR-424-5p	0.8982	+	microCLIP
1	1170329	1170341	hsa-miR-378b	0.6659	+	microCLIP
1	1170329	1170341	hsa-miR-378c	0.6807	+	microCLIP
1	1170334	1170346	hsa-miR-30b-5p	0.7022	+	microCLIP
1	1170334	1170346	hsa-miR-30c-5p	0.7171	+	microCLIP
1	1189354	1189366	hsa-miR-182-5p	0.9078	-	microCLIP
1	1190333	1190345	hsa-miR-222-3p	0.747	-	microCLIP
1	1190344	1190356	hsa-miR-424-5p	0.7477	-	microCLIP
1	1192647	1192659	hsa-miR-671-5p	0.6949	-	microCLIP
1	1216198	1216210	hsa-let-7b-5p	0.834	+	microCLIP
1	1216198	1216210	hsa-let-7c	0.7813	+	microCLIP
1	1244795	1244807	hsa-miR-7-5p	0.5198	+	microCLIP
1	1254147	1254159	hsa-miR-194-5p	0.7756	-	microCLIP
1	1254150	1254162	hsa-miR-186-5p	0.6881	-	microCLIP
1	1264191	1264203	hsa-miR-7-5p	0.8792	+	microCLIP
1	1264201	1264213	hsa-miR-25-3p	0.9862	+	microCLIP
1	1264201	1264213	hsa-miR-32-5p	0.8656	+	microCLIP
1	1264201	1264213	hsa-miR-92a-3p	0.9721	+	microCLIP
1	1264201	1264213	hsa-miR-92b-3p	0.9854	+	microCLIP
1	1270693	1270705	hsa-miR-15a-5p	0.9081	-	microCLIP
1	1270693	1270705	hsa-miR-15b-5p	0.978	-	microCLIP
1	1270693	1270705	hsa-miR-16-5p	0.9195	-	microCLIP
1	1270693	1270705	hsa-miR-424-5p	0.9229	-	microCLIP
1	1270693	1270705	hsa-miR-497-5p	0.8518	-	microCLIP
1	1270694	1270706	hsa-miR-103a-3p	0.9458	-	microCLIP
1	1270694	1270706	hsa-miR-107	0.9436	-	microCLIP
1	1284269	1284281	hsa-miR-193b-3p	0.7089	-	microCLIP
1	1294868	1294880	hsa-miR-454-3p	0.8293	-	microCLIP
1	1336238	1336250	hsa-let-7b-5p	0.8119	+	microCLIP
1	1336238	1336250	hsa-let-7i-5p	0.8285	+	microCLIP
1	1336261	1336273	hsa-miR-1301	0.8402	+	microCLIP
1	1337397	1337409	hsa-miR-106a-5p	0.9477	-	microCLIP
1	1337402	1337414	hsa-miR-30a-5p	0.7917	-	microCLIP
1	1342371	1342383	hsa-miR-15a-5p	0.9315	-	microCLIP
1	1342371	1342383	hsa-miR-15b-5p	0.9247	-	microCLIP
1	1342371	1342383	hsa-miR-16-5p	0.8224	-	microCLIP
1	1342371	1342383	hsa-miR-424-5p	0.7975	-	microCLIP
1	1342371	1342383	hsa-miR-497-5p	0.7718	-	microCLIP
1	1342372	1342384	hsa-miR-103a-3p	0.9015	-	microCLIP
1	1398780	1398792	hsa-miR-218-5p	0.7543	+	microCLIP
1	1398785	1398797	hsa-miR-374b-5p	0.7779	+	microCLIP
1	1477056	1477068	hsa-miR-424-5p	0.9572	-	microCLIP
1	1477071	1477083	hsa-miR-182-5p	0.9605	-	microCLIP
1	1477217	1477229	hsa-miR-185-5p	0.5876	-	microCLIP
1	1477255	1477267	hsa-miR-106a-5p	0.977	-	microCLIP
1	1477318	1477330	hsa-miR-183-5p	0.8413	-	microCLIP
1	1477322	1477334	hsa-miR-27a-3p	0.8614	-	microCLIP
1	1477322	1477334	hsa-miR-27b-3p	0.8698	-	microCLIP
1	1477333	1477345	hsa-miR-182-5p	0.9446	-	microCLIP
1	1477335	1477347	hsa-let-7g-5p	0.8	-	microCLIP
1	1477335	1477347	hsa-let-7i-5p	0.8406	-	microCLIP
1	1477338	1477350	hsa-miR-155-5p	0.8743	-	microCLIP
1	1477339	1477351	hsa-miR-92b-3p	0.7984	-	microCLIP
1	1486606	1486618	hsa-let-7a-5p	0.803	-	microCLIP
1	1486615	1486627	hsa-miR-183-5p	0.8609	-	microCLIP
1	1486617	1486629	hsa-miR-29a-3p	0.871	-	microCLIP
1	1486617	1486629	hsa-miR-29b-3p	0.8814	-	microCLIP
1	1486617	1486629	hsa-miR-29c-3p	0.9255	-	microCLIP
1	1594375	1594387	hsa-miR-92a-3p	0.9254	-	microCLIP
1	1594375	1594387	hsa-miR-92b-3p	0.9696	-	microCLIP
1	1594395	1594407	hsa-miR-106a-5p	0.9221	-	microCLIP
1	1595696	1595708	hsa-miR-196a-5p	0.9329	-	microCLIP
1	1595696	1595708	hsa-miR-196b-5p	0.8755	-	microCLIP
1	1603495	1603507	hsa-miR-26b-5p	0.5738	+	microCLIP
1	1660254	1660266	hsa-miR-182-5p	0.8221	-	microCLIP
1	1660264	1660276	hsa-miR-92a-3p	0.8742	-	microCLIP
1	1660264	1660276	hsa-miR-92b-3p	0.8993	-	microCLIP
1	1660284	1660296	hsa-miR-106a-5p	0.9187	-	microCLIP
1	1661099	1661111	hsa-let-7g-5p	0.7538	-	microCLIP
1	1661099	1661111	hsa-let-7i-5p	0.6554	-	microCLIP
1	1661104	1661116	hsa-miR-140-3p	0.6209	-	microCLIP
1	1683178	1683190	hsa-miR-19a-3p	0.9837	-	microCLIP
1	1683178	1683190	hsa-miR-19b-3p	0.9812	-	microCLIP
1	1716759	1716771	hsa-miR-132-3p	0.8451	-	microCLIP
1	1716759	1716771	hsa-miR-15a-5p	0.9101	-	microCLIP
1	1716759	1716771	hsa-miR-212-3p	0.8338	-	microCLIP
1	1716760	1716772	hsa-miR-101-3p	0.9923	-	microCLIP
1	1716761	1716773	hsa-miR-148a-3p	0.8818	-	microCLIP
1	1716762	1716774	hsa-miR-130b-3p	0.8583	-	microCLIP
1	1716777	1716789	hsa-miR-3168	0.8761	-	microCLIP
1	1716879	1716891	hsa-miR-191-5p	0.7433	-	microCLIP
1	1716882	1716894	hsa-miR-185-5p	0.794	-	microCLIP
1	1716889	1716901	hsa-miR-31-5p	0.6687	-	microCLIP
1	1716943	1716955	hsa-miR-27a-3p	0.9123	-	microCLIP
1	1716945	1716957	hsa-miR-101-3p	0.8017	-	microCLIP
1	1716945	1716957	hsa-miR-103a-3p	0.9321	-	microCLIP
1	1716945	1716957	hsa-miR-107	0.9003	-	microCLIP
1	1716962	1716974	hsa-miR-1	0.8081	-	microCLIP
1	1717337	1717349	hsa-miR-15b-5p	0.9798	-	microCLIP
1	1717337	1717349	hsa-miR-16-5p	0.9204	-	microCLIP
1	1717337	1717349	hsa-miR-424-5p	0.9624	-	microCLIP
1	1717338	1717350	hsa-miR-103a-3p	0.8987	-	microCLIP
1	1717343	1717355	hsa-miR-191-5p	0.9144	-	microCLIP
1	1718040	1718052	hsa-miR-222-3p	0.8288	-	microCLIP
1	1718053	1718065	hsa-miR-378b	0.8094	-	microCLIP
1	1718060	1718072	hsa-miR-96-5p	0.823	-	microCLIP
1	1718274	1718286	hsa-miR-122-5p	0.8569	-	microCLIP
1	1718274	1718286	hsa-miR-1	0.8398	-	microCLIP
1	1718274	1718286	hsa-miR-671-5p	0.8815	-	microCLIP
1	1718275	1718287	hsa-let-7i-5p	0.9051	-	microCLIP
1	1718298	1718310	hsa-miR-101-3p	0.8566	-	microCLIP
1	1718342	1718354	hsa-miR-182-5p	0.9894	-	microCLIP
1	1849877	1849889	hsa-miR-31-5p	0.5574	-	microCLIP
1	1849877	1849889	hsa-miR-497-5p	0.678	-	microCLIP
1	1849888	1849900	hsa-miR-140-3p	0.6721	-	microCLIP
1	1982296	1982308	hsa-miR-122-5p	0.5945	+	microCLIP
1	1982307	1982319	hsa-miR-574-5p	0.5292	+	microCLIP
1	2116784	2116796	hsa-miR-93-5p	0.6667	-	microCLIP
1	2116789	2116801	hsa-miR-574-5p	0.7597	-	microCLIP
1	2162670	2162682	hsa-miR-29b-3p	0.6488	+	microCLIP
1	2162671	2162683	hsa-miR-769-5p	0.5835	+	microCLIP
1	2171402	2171414	hsa-let-7d-5p	0.6641	+	microCLIP
1	2238362	2238374	hsa-miR-450a-5p	0.8372	+	microCLIP
1	2238370	2238382	hsa-miR-877-5p	0.7236	+	microCLIP
1	2238467	2238479	hsa-miR-1	0.8984	+	microCLIP
1	2238481	2238493	hsa-miR-106a-5p	0.9898	+	microCLIP
1	2238481	2238493	hsa-miR-20b-5p	0.8976	+	microCLIP
1	2238481	2238493	hsa-miR-93-5p	0.9443	+	microCLIP
1	2238488	2238500	hsa-miR-374a-5p	0.9174	+	microCLIP
1	2238492	2238504	hsa-miR-21-5p	0.9786	+	microCLIP
1	2238540	2238552	hsa-miR-106a-5p	0.736	+	microCLIP
1	2238545	2238561	hsa-miR-29c-3p	0.696	+	microCLIP
1	2238549	2238561	hsa-miR-29c-3p	0.696	+	microCLIP
1	2238554	2238566	hsa-miR-196a-5p	0.736	+	microCLIP
1	2238554	2238566	hsa-miR-196b-5p	0.7884	+	microCLIP
1	2238688	2238700	hsa-miR-7-5p	0.7741	+	microCLIP
1	2239066	2239078	hsa-miR-122-5p	0.6798	+	microCLIP
1	2239071	2239083	hsa-miR-20b-5p	0.7961	+	microCLIP
1	2239078	2239090	hsa-miR-455-3p	0.7838	+	microCLIP
1	2239168	2239180	hsa-miR-130b-3p	0.9389	+	microCLIP
1	2239169	2239181	hsa-miR-148a-3p	0.9147	+	microCLIP
1	2239169	2239181	hsa-miR-148b-3p	0.9147	+	microCLIP
1	2239170	2239182	hsa-miR-20a-5p	0.965	+	microCLIP
1	2239170	2239182	hsa-miR-20b-5p	0.9689	+	microCLIP
1	2239230	2239242	hsa-miR-340-5p	0.5103	+	microCLIP
1	2239453	2239465	hsa-miR-454-3p	0.8697	+	microCLIP
1	2239475	2239487	hsa-miR-30a-5p	0.8637	+	microCLIP
1	2239479	2239491	hsa-let-7a-5p	0.8667	+	microCLIP
1	2239479	2239491	hsa-let-7b-5p	0.8856	+	microCLIP
1	2239479	2239491	hsa-let-7c	0.892	+	microCLIP
1	2239479	2239491	hsa-let-7e-5p	0.8895	+	microCLIP
1	2239479	2239491	hsa-let-7i-5p	0.92	+	microCLIP
1	2239953	2239965	hsa-miR-532-5p	0.8772	+	microCLIP
1	2239954	2239966	hsa-miR-365a-3p	0.967	+	microCLIP
1	2239955	2239967	hsa-miR-155-5p	0.8932	+	microCLIP
1	2240747	2240759	hsa-miR-374b-5p	0.7421	+	microCLIP
1	2240809	2240821	hsa-let-7d-5p	0.9006	+	microCLIP
1	2240824	2240836	hsa-let-7a-5p	0.8357	+	microCLIP
1	2240824	2240836	hsa-let-7b-5p	0.9395	+	microCLIP
1	2240824	2240836	hsa-let-7c	0.9269	+	microCLIP
1	2240824	2240836	hsa-let-7f-5p	0.87	+	microCLIP
1	2240824	2240836	hsa-let-7g-5p	0.8522	+	microCLIP
1	2240824	2240836	hsa-let-7i-5p	0.7875	+	microCLIP
1	2240884	2240896	hsa-miR-139-5p	0.7452	+	microCLIP
1	2240891	2240903	hsa-miR-106a-5p	0.7002	+	microCLIP
1	2240912	2240924	hsa-miR-454-3p	0.7945	+	microCLIP
1	2240936	2240948	hsa-miR-320a	0.6606	+	microCLIP
1	2240936	2240948	hsa-miR-320b	0.7687	+	microCLIP
1	2240936	2240948	hsa-miR-320d	0.7098	+	microCLIP
1	2240946	2240958	hsa-miR-3168	0.7934	+	microCLIP
1	2240948	2240960	hsa-miR-122-5p	0.7276	+	microCLIP
1	2241404	2241416	hsa-miR-196b-5p	0.8954	+	microCLIP
1	2241405	2241417	hsa-let-7a-5p	0.9156	+	microCLIP
1	2241405	2241417	hsa-let-7b-5p	0.8918	+	microCLIP
1	2241405	2241417	hsa-let-7c	0.9317	+	microCLIP
1	2241405	2241417	hsa-let-7d-5p	0.9585	+	microCLIP
1	2241405	2241417	hsa-let-7f-5p	0.8824	+	microCLIP
1	2241405	2241417	hsa-let-7i-5p	0.9283	+	microCLIP
1	2241469	2241481	hsa-miR-3168	0.8706	+	microCLIP
1	2241473	2241485	hsa-miR-301a-3p	0.8909	+	microCLIP
1	2241493	2241505	hsa-miR-196a-5p	0.9583	+	microCLIP
1	2241493	2241505	hsa-miR-196b-5p	0.8442	+	microCLIP
1	2261394	2261406	hsa-let-7d-5p	0.5986	-	microCLIP
1	2295654	2295666	hsa-miR-27a-3p	0.9575	-	microCLIP
1	2295654	2295666	hsa-miR-27b-3p	0.9277	-	microCLIP
1	2295655	2295667	hsa-miR-128	0.8272	-	microCLIP
1	2298489	2298501	hsa-miR-192-5p	0.6827	-	microCLIP
1	2298499	2298511	hsa-miR-340-5p	0.6568	-	microCLIP
1	2301030	2301042	hsa-miR-191-5p	0.9498	-	microCLIP
1	2301039	2301051	hsa-let-7a-5p	0.8236	-	microCLIP
1	2301039	2301051	hsa-let-7c	0.8152	-	microCLIP
1	2301039	2301051	hsa-let-7f-5p	0.7928	-	microCLIP
1	2317292	2317304	hsa-miR-99a-5p	0.5829	-	microCLIP
1	2317300	2317312	hsa-miR-10a-5p	0.5372	-	microCLIP
1	2317300	2317312	hsa-miR-10b-5p	0.5737	-	microCLIP
1	2317308	2317320	hsa-miR-324-5p	0.6259	-	microCLIP
1	2335055	2335067	hsa-miR-193b-3p	0.8807	+	microCLIP
1	2335132	2335144	hsa-miR-196a-5p	0.9666	+	microCLIP
1	2335132	2335144	hsa-miR-196b-5p	0.9206	+	microCLIP
1	2335160	2335172	hsa-miR-374a-5p	0.7457	+	microCLIP
1	2335173	2335185	hsa-miR-374b-5p	0.7915	+	microCLIP
1	2335387	2335399	hsa-let-7c	0.6485	+	microCLIP
1	2335398	2335410	hsa-miR-7-5p	0.5395	+	microCLIP
1	2335676	2335688	hsa-miR-30a-5p	0.8505	+	microCLIP
1	2335699	2335711	hsa-miR-877-5p	0.8066	+	microCLIP
1	2384521	2384533	hsa-let-7a-5p	0.7275	+	microCLIP
1	2384521	2384533	hsa-let-7b-5p	0.645	+	microCLIP
1	2384521	2384533	hsa-let-7c	0.6582	+	microCLIP
1	2384521	2384533	hsa-let-7g-5p	0.6433	+	microCLIP
1	2454692	2454704	hsa-miR-484	0.7152	-	microCLIP
1	2454706	2454718	hsa-miR-138-5p	0.8302	-	microCLIP
1	2494704	2494716	hsa-miR-122-5p	0.514	+	microCLIP
1	2566999	2567011	hsa-miR-122-5p	0.8546	+	microCLIP
1	2570766	2570778	hsa-miR-181b-5p	0.8352	-	microCLIP
1	2570775	2570787	hsa-miR-25-3p	0.824	-	microCLIP
1	2570775	2570787	hsa-miR-92a-3p	0.8286	-	microCLIP
1	2570775	2570787	hsa-miR-92b-3p	0.8197	-	microCLIP
1	3067912	3067924	hsa-let-7i-5p	0.6531	+	microCLIP
1	3068025	3068037	hsa-miR-183-5p	0.8465	+	microCLIP
1	3068029	3068041	hsa-miR-23a-3p	0.7585	+	microCLIP
1	3157537	3157549	hsa-miR-940	0.6379	+	microCLIP
1	3161643	3161655	hsa-miR-183-5p	0.8374	+	microCLIP
1	3166089	3166101	hsa-miR-106a-5p	0.9804	+	microCLIP
1	3166089	3166101	hsa-miR-20a-5p	0.9726	+	microCLIP
1	3166089	3166101	hsa-miR-20b-5p	0.9844	+	microCLIP
1	3252615	3252627	hsa-miR-182-5p	0.9158	+	microCLIP
1	3282963	3282975	hsa-miR-331-5p	0.7655	+	microCLIP
1	3282964	3282976	hsa-miR-103a-3p	0.8987	+	microCLIP
1	3282964	3282976	hsa-miR-107	0.8609	+	microCLIP
1	3316805	3316817	hsa-miR-101-3p	0.761	+	microCLIP
1	3318411	3318423	hsa-miR-182-5p	0.9312	+	microCLIP
1	3321904	3321916	hsa-miR-484	0.5564	+	microCLIP
1	3351956	3351968	hsa-miR-1271-5p	0.8347	+	microCLIP
1	3351956	3351968	hsa-miR-182-5p	0.9044	+	microCLIP
1	3351956	3351968	hsa-miR-183-5p	0.8609	+	microCLIP
1	3351956	3351968	hsa-miR-96-5p	0.9571	+	microCLIP
1	3385437	3385449	hsa-miR-140-3p	0.6631	+	microCLIP
1	3458263	3458275	hsa-miR-182-5p	0.9747	-	microCLIP
1	3477274	3477286	hsa-miR-671-5p	0.7102	-	microCLIP
1	3545294	3545306	hsa-miR-28-5p	0.6744	+	microCLIP
1	3545765	3545777	hsa-miR-106a-5p	0.96	+	microCLIP
1	3545765	3545777	hsa-miR-20b-5p	0.8063	+	microCLIP
1	3545765	3545777	hsa-miR-320c	0.8069	+	microCLIP
1	3545771	3545783	hsa-miR-19a-3p	0.9592	+	microCLIP
1	3545771	3545783	hsa-miR-19b-3p	0.9327	+	microCLIP
1	3545837	3545849	hsa-miR-219-5p	0.635	+	microCLIP
1	3545843	3545855	hsa-miR-374a-5p	0.6345	+	microCLIP
1	3545957	3545969	hsa-miR-106a-5p	0.914	+	microCLIP
1	3545957	3545969	hsa-miR-20b-5p	0.9402	+	microCLIP
1	3545974	3545986	hsa-miR-33a-5p	0.9729	+	microCLIP
1	3545974	3545986	hsa-miR-33b-5p	0.8987	+	microCLIP
1	3545978	3545990	hsa-miR-20a-5p	0.9728	+	microCLIP
1	3546312	3546324	hsa-let-7i-5p	0.8399	+	microCLIP
1	3546329	3546341	hsa-miR-26a-5p	0.9616	+	microCLIP
1	3547335	3547347	hsa-miR-19a-3p	0.6511	-	microCLIP
1	3547344	3547356	hsa-miR-31-5p	0.6744	-	microCLIP
1	3696788	3696800	hsa-miR-33a-5p	0.6537	-	microCLIP
1	3712061	3712073	hsa-miR-26a-5p	0.8764	-	microCLIP
1	3731545	3731557	hsa-miR-1	0.8792	-	microCLIP
1	3801852	3801864	hsa-miR-26a-5p	0.96	+	microCLIP
1	3801852	3801864	hsa-miR-26b-5p	0.8289	+	microCLIP
1	3801871	3801883	hsa-miR-365a-3p	0.8215	+	microCLIP
1	3805734	3805746	hsa-miR-182-5p	0.9524	-	microCLIP
1	3805748	3805760	hsa-let-7a-5p	0.8428	-	microCLIP
1	3805748	3805760	hsa-let-7c	0.9552	-	microCLIP
1	3805748	3805760	hsa-let-7g-5p	0.9199	-	microCLIP
1	3805748	3805760	hsa-let-7i-5p	0.9666	-	microCLIP
1	3805751	3805763	hsa-miR-30a-5p	0.8932	-	microCLIP
1	3805751	3805763	hsa-miR-30b-5p	0.8173	-	microCLIP
1	3805751	3805763	hsa-miR-30c-5p	0.8678	-	microCLIP
1	3821445	3821457	hsa-miR-139-5p	0.8409	+	microCLIP
1	3824601	3824613	hsa-miR-671-5p	0.763	+	microCLIP
1	3825878	3825890	hsa-miR-192-5p	0.539	+	microCLIP
1	3826730	3826742	hsa-miR-93-5p	0.6143	+	microCLIP
1	4012512	4012524	hsa-let-7a-5p	0.7366	+	microCLIP
1	4012512	4012524	hsa-let-7i-5p	0.7213	+	microCLIP
1	4012512	4012524	hsa-miR-574-5p	0.8348	+	microCLIP
1	4721648	4721660	hsa-let-7b-5p	0.9458	+	microCLIP
1	4721648	4721660	hsa-let-7c	0.9163	+	microCLIP
1	4721659	4721671	hsa-miR-106a-5p	0.9418	+	microCLIP
1	4755277	4755289	hsa-miR-200c-3p	0.5217	+	microCLIP
1	5967566	5967578	hsa-miR-1297	0.784	-	microCLIP
1	5967566	5967578	hsa-miR-26a-5p	0.8452	-	microCLIP
1	5967566	5967578	hsa-miR-26b-5p	0.9147	-	microCLIP
1	5967570	5967582	hsa-miR-222-3p	0.7909	-	microCLIP
1	6029718	6029730	hsa-miR-15a-5p	0.7842	-	microCLIP
1	6029718	6029730	hsa-miR-24-3p	0.7833	-	microCLIP
1	6029719	6029731	hsa-miR-423-3p	0.7342	-	microCLIP
1	6060126	6060138	hsa-miR-103a-3p	0.5904	+	microCLIP
1	6060129	6060141	hsa-miR-130b-3p	0.6722	+	microCLIP
1	6116825	6116837	hsa-miR-106a-5p	0.8356	+	microCLIP
1	6116825	6116837	hsa-miR-20a-5p	0.9784	+	microCLIP
1	6116825	6116837	hsa-miR-20b-5p	0.987	+	microCLIP
1	6159373	6159385	hsa-miR-23a-3p	0.8	+	microCLIP
1	6159373	6159385	hsa-miR-23c	0.8362	+	microCLIP
1	6205684	6205696	hsa-miR-151a-3p	0.662	-	microCLIP
1	6215795	6215807	hsa-let-7a-5p	0.9187	-	microCLIP
1	6215795	6215807	hsa-let-7b-5p	0.9248	-	microCLIP
1	6215795	6215807	hsa-let-7c	0.9439	-	microCLIP
1	6215795	6215807	hsa-let-7d-5p	0.9296	-	microCLIP
1	6215795	6215807	hsa-let-7e-5p	0.9021	-	microCLIP
1	6215795	6215807	hsa-let-7f-5p	0.8564	-	microCLIP
1	6215795	6215807	hsa-let-7i-5p	0.9204	-	microCLIP
1	6215796	6215808	hsa-miR-196a-5p	0.9006	-	microCLIP
1	6239368	6239380	hsa-miR-106a-5p	0.9767	-	microCLIP
1	6239368	6239380	hsa-miR-20a-5p	0.9597	-	microCLIP
1	6239368	6239380	hsa-miR-20b-5p	0.9728	-	microCLIP
1	6239368	6239380	hsa-miR-93-5p	0.886	-	microCLIP
1	6245767	6245779	hsa-miR-25-3p	0.9727	-	microCLIP
1	6245767	6245779	hsa-miR-92a-3p	0.986	-	microCLIP
1	6245767	6245779	hsa-miR-92b-3p	0.9877	-	microCLIP
1	6245769	6245781	hsa-miR-33a-5p	0.8619	-	microCLIP
1	6246051	6246063	hsa-let-7g-5p	0.8311	-	microCLIP
1	6246051	6246063	hsa-let-7i-5p	0.8542	-	microCLIP
1	6246051	6246063	hsa-miR-93-5p	0.8687	-	microCLIP
1	6246053	6246065	hsa-miR-196a-5p	0.823	-	microCLIP
1	6246218	6246230	hsa-miR-103a-3p	0.9029	-	microCLIP
1	6246218	6246230	hsa-miR-107	0.8508	-	microCLIP
1	6246250	6246262	hsa-miR-19b-3p	0.8566	-	microCLIP
1	6246354	6246366	hsa-miR-7-5p	0.6699	-	microCLIP
1	6281262	6281274	hsa-miR-1297	0.97	-	microCLIP
1	6281262	6281274	hsa-miR-26a-5p	0.9724	-	microCLIP
1	6281262	6281274	hsa-miR-26b-5p	0.9686	-	microCLIP
1	6281265	6281277	hsa-miR-130a-3p	0.9458	-	microCLIP
1	6281265	6281277	hsa-miR-301a-3p	0.8886	-	microCLIP
1	6281283	6281295	hsa-miR-191-5p	0.9755	-	microCLIP
1	6281353	6281365	hsa-miR-186-5p	0.7956	-	microCLIP
1	6281357	6281369	hsa-let-7e-5p	0.6872	-	microCLIP
1	6281358	6281370	hsa-miR-185-5p	0.7003	-	microCLIP
1	6281363	6281375	hsa-miR-196b-5p	0.7216	-	microCLIP
1	6281586	6281598	hsa-miR-106a-5p	0.9892	-	microCLIP
1	6281586	6281598	hsa-miR-20a-5p	0.9854	-	microCLIP
1	6281586	6281598	hsa-miR-20b-5p	0.9867	-	microCLIP
1	6281586	6281598	hsa-miR-93-5p	0.9841	-	microCLIP
1	6281588	6281600	hsa-miR-130a-3p	0.9565	-	microCLIP
1	6281588	6281600	hsa-miR-130b-3p	0.9561	-	microCLIP
1	6283031	6283043	hsa-miR-106a-5p	0.9212	-	microCLIP
1	6283035	6283047	hsa-miR-33a-5p	0.7616	-	microCLIP
1	6283516	6283528	hsa-miR-30a-5p	0.6497	-	microCLIP
1	6283516	6283528	hsa-miR-30d-5p	0.6439	-	microCLIP
1	6283517	6283529	hsa-miR-374b-5p	0.6945	-	microCLIP
1	6283520	6283532	hsa-miR-212-3p	0.6637	-	microCLIP
1	6284055	6284067	hsa-miR-129-5p	0.6189	-	microCLIP
1	6284085	6284097	hsa-miR-423-3p	0.6806	-	microCLIP
1	6284117	6284129	hsa-miR-26a-5p	0.8441	-	microCLIP
1	6284127	6284139	hsa-miR-182-5p	0.9526	-	microCLIP
1	6284129	6284141	hsa-miR-7-5p	0.9359	-	microCLIP
1	6284201	6284213	hsa-miR-193b-3p	0.8534	-	microCLIP
1	6284518	6284530	hsa-let-7e-5p	0.8216	-	microCLIP
1	6284518	6284530	hsa-let-7g-5p	0.8203	-	microCLIP
1	6284526	6284538	hsa-miR-365a-3p	0.8869	-	microCLIP
1	6284529	6284541	hsa-miR-188-5p	0.8258	-	microCLIP
1	6284610	6284622	hsa-let-7b-5p	0.7717	-	microCLIP
1	6284706	6284718	hsa-miR-30a-5p	0.869	-	microCLIP
1	6284706	6284718	hsa-miR-30c-5p	0.7989	-	microCLIP
1	6284886	6284898	hsa-miR-1	0.7724	-	microCLIP
1	6285011	6285023	hsa-miR-181a-5p	0.9357	-	microCLIP
1	6285011	6285023	hsa-miR-181b-5p	0.9248	-	microCLIP
1	6285011	6285023	hsa-miR-181d	0.8563	-	microCLIP
1	6285217	6285229	hsa-miR-186-5p	0.8972	-	microCLIP
1	6285220	6285232	hsa-miR-106a-5p	0.9863	-	microCLIP
1	6285220	6285232	hsa-miR-93-5p	0.9158	-	microCLIP
1	6293579	6293591	hsa-miR-15a-5p	0.9061	-	microCLIP
1	6293579	6293591	hsa-miR-15b-5p	0.8785	-	microCLIP
1	6293579	6293591	hsa-miR-424-5p	0.9477	-	microCLIP
1	6293579	6293591	hsa-miR-497-5p	0.8353	-	microCLIP
1	6293580	6293592	hsa-miR-103a-3p	0.8671	-	microCLIP
1	6293587	6293599	hsa-miR-378b	0.8075	-	microCLIP
1	6293587	6293599	hsa-miR-378c	0.7852	-	microCLIP
1	6295799	6295811	hsa-miR-107	0.7987	-	microCLIP
1	6295801	6295813	hsa-miR-15b-5p	0.9231	-	microCLIP
1	6295801	6295813	hsa-miR-424-5p	0.9571	-	microCLIP
1	6295804	6295816	hsa-miR-15a-5p	0.9568	-	microCLIP
1	6295805	6295817	hsa-miR-103a-3p	0.9037	-	microCLIP
1	6295807	6295819	hsa-miR-16-5p	0.9076	-	microCLIP
1	6408211	6408223	hsa-miR-423-3p	0.6481	-	microCLIP
1	6411268	6411280	hsa-miR-19b-3p	0.8109	-	microCLIP
1	6411860	6411872	hsa-miR-7-5p	0.8637	-	microCLIP
1	6487312	6487324	hsa-miR-26a-5p	0.9301	+	microCLIP
1	6487312	6487324	hsa-miR-26b-5p	0.8892	+	microCLIP
1	6589160	6589172	hsa-miR-101-3p	0.8902	-	microCLIP
1	6589160	6589172	hsa-miR-103a-3p	0.8627	-	microCLIP
1	6589160	6589172	hsa-miR-107	0.9025	-	microCLIP
1	6589176	6589188	hsa-let-7e-5p	0.889	-	microCLIP
1	6624550	6624562	hsa-miR-328	0.5194	+	microCLIP
1	6650883	6650895	hsa-miR-1301	0.7534	-	microCLIP
1	6650887	6650899	hsa-miR-200c-3p	0.7348	-	microCLIP
1	6650911	6650923	hsa-miR-138-5p	0.7412	-	microCLIP
1	6650914	6650926	hsa-miR-1	0.6526	-	microCLIP
1	6650918	6650930	hsa-miR-378b	0.719	-	microCLIP
1	6650996	6651008	hsa-miR-23c	0.9551	-	microCLIP
1	6651023	6651035	hsa-miR-340-5p	0.9143	-	microCLIP
1	6651025	6651037	hsa-miR-374b-5p	0.8784	-	microCLIP
1	6651028	6651040	hsa-miR-21-5p	0.8951	-	microCLIP
1	6651517	6651529	hsa-let-7i-5p	0.6903	-	microCLIP
1	6651517	6651529	hsa-miR-574-5p	0.7087	-	microCLIP
1	6651520	6651532	hsa-miR-532-5p	0.6111	-	microCLIP
1	6652111	6652123	hsa-let-7a-5p	0.8294	-	microCLIP
1	6652111	6652123	hsa-let-7b-5p	0.757	-	microCLIP
1	6652132	6652144	hsa-miR-424-5p	0.7177	-	microCLIP
1	6652203	6652215	hsa-miR-93-5p	0.9075	-	microCLIP
1	6652205	6652217	hsa-miR-130b-3p	0.9436	-	microCLIP
1	6653199	6653211	hsa-miR-106a-5p	0.9324	-	microCLIP
1	6653199	6653211	hsa-miR-20a-5p	0.8938	-	microCLIP
1	6653199	6653211	hsa-miR-20b-5p	0.9732	-	microCLIP
1	6653199	6653211	hsa-miR-93-5p	0.9209	-	microCLIP
1	6653345	6653357	hsa-miR-182-5p	0.9305	-	microCLIP
1	6653352	6653364	hsa-miR-877-5p	0.7662	-	microCLIP
1	6655393	6655405	hsa-miR-130b-3p	0.9415	-	microCLIP
1	6655393	6655405	hsa-miR-301a-3p	0.8989	-	microCLIP
1	6655393	6655405	hsa-miR-454-3p	0.8984	-	microCLIP
1	6655394	6655406	hsa-miR-19a-3p	0.9934	-	microCLIP
1	6655394	6655406	hsa-miR-19b-3p	0.9722	-	microCLIP
1	6676850	6676862	hsa-miR-122-5p	0.8527	+	microCLIP
1	6676877	6676889	hsa-miR-7-5p	0.8351	+	microCLIP
1	6682463	6682475	hsa-miR-424-5p	0.7249	+	microCLIP
1	6682470	6682482	hsa-miR-29b-3p	0.7763	+	microCLIP
1	6682470	6682482	hsa-miR-29c-3p	0.8113	+	microCLIP
1	6683660	6683672	hsa-miR-25-3p	0.8046	+	microCLIP
1	6683665	6683677	hsa-let-7d-5p	0.7992	+	microCLIP
1	6683667	6683679	hsa-miR-148b-3p	0.783	+	microCLIP
1	6683674	6683686	hsa-miR-33b-5p	0.7899	+	microCLIP
1	6683679	6683691	hsa-miR-23a-3p	0.8596	+	microCLIP
1	6683680	6683692	hsa-miR-32-5p	0.8128	+	microCLIP
1	6683821	6683833	hsa-miR-182-5p	0.9604	+	microCLIP
1	6683928	6683940	hsa-miR-193b-3p	0.8987	+	microCLIP
1	6683934	6683946	hsa-miR-122-5p	0.934	+	microCLIP
1	6683945	6683957	hsa-miR-30a-5p	0.9601	+	microCLIP
1	6683945	6683957	hsa-miR-30d-5p	0.8697	+	microCLIP
1	6683945	6683957	hsa-miR-30e-5p	0.9046	+	microCLIP
1	6700073	6700085	hsa-miR-1297	0.9774	-	microCLIP
1	6700073	6700085	hsa-miR-26a-5p	0.9722	-	microCLIP
1	6700073	6700085	hsa-miR-26b-5p	0.9765	-	microCLIP
1	6700074	6700086	hsa-let-7a-5p	0.8306	-	microCLIP
1	6700084	6700096	hsa-miR-31-5p	0.9092	-	microCLIP
1	6700085	6700097	hsa-miR-7-5p	0.875	-	microCLIP
1	6700089	6700101	hsa-let-7d-5p	0.8631	-	microCLIP
1	6700089	6700101	hsa-let-7f-5p	0.9093	-	microCLIP
1	6706488	6706500	hsa-miR-139-5p	0.6352	-	microCLIP
1	6972428	6972440	hsa-miR-138-5p	0.7802	+	microCLIP
1	6972432	6972444	hsa-miR-23a-3p	0.8004	+	microCLIP
1	6972432	6972444	hsa-miR-23c	0.801	+	microCLIP
1	6972438	6972450	hsa-miR-181b-5p	0.6584	+	microCLIP
1	6972438	6972450	hsa-miR-181d	0.7132	+	microCLIP
1	7026413	7026425	hsa-miR-1296	0.8114	+	microCLIP
1	7031569	7031581	hsa-miR-1277-3p	0.5905	+	microCLIP
1	7062689	7062701	hsa-miR-374b-5p	0.6575	+	microCLIP
1	7069415	7069427	hsa-miR-671-5p	0.7778	-	microCLIP
1	7117553	7117565	hsa-miR-1301	0.8394	+	microCLIP
1	7117554	7117570	hsa-miR-33a-5p	0.7968	+	microCLIP
1	7117558	7117570	hsa-miR-33a-5p	0.7968	+	microCLIP
1	7131243	7131255	hsa-miR-19a-3p	0.6229	+	microCLIP
1	7131243	7131255	hsa-miR-19b-3p	0.6429	+	microCLIP
1	7185336	7185348	hsa-miR-101-3p	0.7861	+	microCLIP
1	7211079	7211091	hsa-miR-3168	0.74	+	microCLIP
1	7211082	7211094	hsa-miR-26a-5p	0.7536	+	microCLIP
1	7211082	7211094	hsa-miR-26b-5p	0.7214	+	microCLIP
1	7211092	7211104	hsa-miR-194-5p	0.7641	+	microCLIP
1	7224953	7224965	hsa-miR-182-5p	0.9658	+	microCLIP
1	7301375	7301387	hsa-miR-25-3p	0.904	+	microCLIP
1	7301375	7301387	hsa-miR-92a-3p	0.8894	+	microCLIP
1	7301375	7301387	hsa-miR-92b-3p	0.9643	+	microCLIP
1	7312273	7312285	hsa-miR-138-5p	0.831	+	microCLIP
1	7312276	7312288	hsa-miR-3168	0.7647	+	microCLIP
1	7322976	7322988	hsa-miR-183-5p	0.8202	+	microCLIP
1	7389076	7389088	hsa-miR-130a-3p	0.9419	+	microCLIP
1	7389076	7389088	hsa-miR-130b-3p	0.9451	+	microCLIP
1	7389076	7389088	hsa-miR-301a-3p	0.9035	+	microCLIP
1	7389077	7389089	hsa-miR-148a-3p	0.8879	+	microCLIP
1	7389078	7389090	hsa-miR-122-5p	0.9392	+	microCLIP
1	7491680	7491692	hsa-miR-15b-5p	0.894	+	microCLIP
1	7540575	7540587	hsa-miR-151a-5p	0.5681	+	microCLIP
1	7647662	7647674	hsa-miR-15a-5p	0.7669	+	microCLIP
1	7647662	7647674	hsa-miR-424-5p	0.7002	+	microCLIP
1	7647665	7647677	hsa-miR-151a-5p	0.6396	+	microCLIP
1	7826681	7826693	hsa-miR-877-5p	0.9226	+	microCLIP
1	7826742	7826754	hsa-miR-19a-3p	0.9741	+	microCLIP
1	7826742	7826754	hsa-miR-19b-3p	0.9768	+	microCLIP
1	7826743	7826755	hsa-miR-301a-3p	0.944	+	microCLIP
1	7826745	7826757	hsa-miR-106a-5p	0.9757	+	microCLIP
1	7826745	7826757	hsa-miR-20a-5p	0.9788	+	microCLIP
1	7826745	7826757	hsa-miR-20b-5p	0.9881	+	microCLIP
1	7826745	7826757	hsa-miR-93-5p	0.9809	+	microCLIP
1	7827056	7827068	hsa-miR-450a-5p	0.7395	+	microCLIP
1	7827058	7827070	hsa-miR-129-5p	0.7161	+	microCLIP
1	7827140	7827152	hsa-miR-218-5p	0.9217	+	microCLIP
1	7827154	7827166	hsa-miR-106a-5p	0.8868	+	microCLIP
1	7827219	7827231	hsa-miR-99a-5p	0.7084	+	microCLIP
1	7827223	7827235	hsa-miR-556-3p	0.8511	+	microCLIP
1	7827340	7827352	hsa-miR-20a-5p	0.9844	+	microCLIP
1	7827340	7827352	hsa-miR-20b-5p	0.9909	+	microCLIP
1	7827369	7827381	hsa-miR-92a-3p	0.9881	+	microCLIP
1	7827369	7827381	hsa-miR-92b-3p	0.9884	+	microCLIP
1	7828140	7828152	hsa-miR-122-5p	0.9706	+	microCLIP
1	7828140	7828152	hsa-miR-185-5p	0.8465	+	microCLIP
1	7828154	7828166	hsa-miR-196b-5p	0.8107	+	microCLIP
1	7828322	7828334	hsa-miR-20a-5p	0.8054	+	microCLIP
1	7828330	7828342	hsa-let-7b-5p	0.8278	+	microCLIP
1	7828333	7828345	hsa-miR-19a-3p	0.9232	+	microCLIP
1	7828333	7828345	hsa-miR-19b-3p	0.9518	+	microCLIP
1	7828663	7828675	hsa-miR-196a-5p	0.9043	+	microCLIP
1	7828677	7828689	hsa-miR-182-5p	0.9715	+	microCLIP
1	7828681	7828693	hsa-let-7e-5p	0.9411	+	microCLIP
1	7832093	7832105	hsa-miR-181b-5p	0.845	+	microCLIP
1	7832109	7832121	hsa-miR-16-5p	0.9044	+	microCLIP
1	7832116	7832128	hsa-miR-1271-5p	0.803	+	microCLIP
1	7832116	7832128	hsa-miR-182-5p	0.9515	+	microCLIP
1	7832117	7832129	hsa-miR-92a-3p	0.9249	+	microCLIP
1	7832117	7832129	hsa-miR-92b-3p	0.9159	+	microCLIP
1	7833864	7833876	hsa-miR-106a-5p	0.9647	+	microCLIP
1	7833864	7833876	hsa-miR-20a-5p	0.9722	+	microCLIP
1	7833864	7833876	hsa-miR-20b-5p	0.9548	+	microCLIP
1	7833864	7833876	hsa-miR-93-5p	0.9593	+	microCLIP
1	7834963	7834975	hsa-miR-181a-5p	0.8753	+	microCLIP
1	7834963	7834975	hsa-miR-181b-5p	0.9698	+	microCLIP
1	7834963	7834975	hsa-miR-181d	0.9767	+	microCLIP
1	7835037	7835049	hsa-miR-7-5p	0.8849	+	microCLIP
1	7835039	7835051	hsa-miR-19a-3p	0.748	+	microCLIP
1	7835048	7835060	hsa-miR-103a-3p	0.7491	+	microCLIP
1	7839858	7839870	hsa-miR-130a-3p	0.9451	+	microCLIP
1	7839858	7839870	hsa-miR-130b-3p	0.8794	+	microCLIP
1	7839859	7839871	hsa-miR-148a-3p	0.8405	+	microCLIP
1	7839860	7839872	hsa-miR-122-5p	0.7938	+	microCLIP
1	7839890	7839902	hsa-miR-93-5p	0.8373	+	microCLIP
1	7839894	7839906	hsa-miR-19a-3p	0.9619	+	microCLIP
1	7839894	7839906	hsa-miR-19b-3p	0.9736	+	microCLIP
1	7839896	7839908	hsa-miR-182-5p	0.9586	+	microCLIP
1	7839992	7840004	hsa-miR-182-5p	0.9807	+	microCLIP
1	7839992	7840004	hsa-miR-183-5p	0.9266	+	microCLIP
1	7839994	7840006	hsa-miR-155-5p	0.8566	+	microCLIP
1	7839998	7840010	hsa-miR-122-5p	0.8687	+	microCLIP
1	7840099	7840111	hsa-miR-122-5p	0.8793	+	microCLIP
1	7840102	7840114	hsa-miR-31-5p	0.8199	+	microCLIP
1	7840103	7840115	hsa-miR-196a-5p	0.9631	+	microCLIP
1	7840103	7840115	hsa-miR-196b-5p	0.8262	+	microCLIP
1	7840177	7840189	hsa-miR-877-5p	0.8479	+	microCLIP
1	7840181	7840193	hsa-let-7e-5p	0.8133	+	microCLIP
1	7840192	7840204	hsa-miR-454-3p	0.8146	+	microCLIP
1	7840202	7840214	hsa-let-7a-5p	0.8613	+	microCLIP
1	7840202	7840214	hsa-let-7b-5p	0.7902	+	microCLIP
1	7840202	7840214	hsa-let-7c	0.819	+	microCLIP
1	7840203	7840215	hsa-miR-151a-5p	0.8596	+	microCLIP
1	7841411	7841423	hsa-let-7b-5p	0.9414	+	microCLIP
1	7841411	7841423	hsa-let-7c	0.925	+	microCLIP
1	7841411	7841423	hsa-let-7i-5p	0.9565	+	microCLIP
1	7841428	7841440	hsa-miR-130b-3p	0.9439	+	microCLIP
1	7841428	7841440	hsa-miR-454-3p	0.9315	+	microCLIP
1	7870742	7870754	hsa-miR-15b-5p	0.8204	+	microCLIP
1	7870742	7870754	hsa-miR-16-5p	0.9394	+	microCLIP
1	7870742	7870754	hsa-miR-29c-3p	0.8146	+	microCLIP
1	7870744	7870756	hsa-miR-103a-3p	0.8608	+	microCLIP
1	7870744	7870756	hsa-miR-107	0.9087	+	microCLIP
1	7870745	7870757	hsa-miR-15a-5p	0.972	+	microCLIP
1	7870745	7870757	hsa-miR-424-5p	0.8973	+	microCLIP
1	7990380	7990392	hsa-miR-1	0.7582	-	microCLIP
1	7990393	7990405	hsa-miR-378b	0.6392	-	microCLIP
1	8022843	8022855	hsa-miR-7-5p	0.8719	+	microCLIP
1	8024523	8024535	hsa-miR-15a-5p	0.9837	+	microCLIP
1	8024523	8024535	hsa-miR-15b-5p	0.9663	+	microCLIP
1	8024523	8024535	hsa-miR-16-5p	0.887	+	microCLIP
1	8024523	8024535	hsa-miR-424-5p	0.9309	+	microCLIP
1	8045293	8045305	hsa-miR-182-5p	0.9258	+	microCLIP
1	8072291	8072303	hsa-miR-138-5p	0.7369	-	microCLIP
1	8072310	8072322	hsa-miR-155-5p	0.7367	-	microCLIP
1	8072312	8072324	hsa-miR-139-5p	0.7414	-	microCLIP
1	8072313	8072325	hsa-miR-132-3p	0.7832	-	microCLIP
1	8072314	8072326	hsa-miR-101-3p	0.7987	-	microCLIP
1	8072987	8072999	hsa-miR-331-5p	0.8101	-	microCLIP
1	8072988	8073000	hsa-miR-196a-5p	0.7614	-	microCLIP
1	8072988	8073000	hsa-miR-196b-5p	0.7785	-	microCLIP
1	8073463	8073475	hsa-let-7d-5p	0.9263	-	microCLIP
1	8073471	8073483	hsa-miR-196a-5p	0.9676	-	microCLIP
1	8114128	8114140	hsa-miR-19a-3p	0.5625	+	microCLIP
1	8114128	8114140	hsa-miR-30a-5p	0.6019	+	microCLIP
1	8114133	8114145	hsa-miR-122-5p	0.5182	+	microCLIP
1	8412624	8412636	hsa-miR-183-5p	0.9014	-	microCLIP
1	8412632	8412644	hsa-miR-19b-3p	0.8271	-	microCLIP
1	8414259	8414271	hsa-miR-182-5p	0.9553	-	microCLIP
1	8414261	8414273	hsa-miR-19a-3p	0.989	-	microCLIP
1	8414261	8414273	hsa-miR-19b-3p	0.9867	-	microCLIP
1	8414265	8414277	hsa-miR-93-5p	0.8486	-	microCLIP
1	8415059	8415071	hsa-miR-129-5p	0.7743	-	microCLIP
1	8415061	8415073	hsa-miR-450a-5p	0.7549	-	microCLIP
1	8415063	8415075	hsa-miR-1301	0.8929	-	microCLIP
1	8415080	8415092	hsa-miR-194-5p	0.7512	-	microCLIP
1	8418553	8418565	hsa-miR-106a-5p	0.9801	-	microCLIP
1	8418553	8418565	hsa-miR-20a-5p	0.9866	-	microCLIP
1	8418553	8418565	hsa-miR-20b-5p	0.9799	-	microCLIP
1	8418553	8418565	hsa-miR-93-5p	0.8883	-	microCLIP
1	8418871	8418883	hsa-miR-15a-5p	0.9807	-	microCLIP
1	8418871	8418883	hsa-miR-15b-5p	0.9465	-	microCLIP
1	8418871	8418883	hsa-miR-16-5p	0.9671	-	microCLIP
1	8418871	8418883	hsa-miR-424-5p	0.944	-	microCLIP
1	8418871	8418883	hsa-miR-497-5p	0.8126	-	microCLIP
1	8418872	8418884	hsa-miR-103a-3p	0.9477	-	microCLIP
1	8418872	8418884	hsa-miR-107	0.9358	-	microCLIP
1	8418872	8418884	hsa-miR-182-5p	0.8207	-	microCLIP
1	8418872	8418888	hsa-miR-182-5p	0.8207	-	microCLIP
1	8426209	8426221	hsa-miR-22-3p	0.653	-	microCLIP
1	8426217	8426229	hsa-miR-378b	0.6366	-	microCLIP
1	8426219	8426231	hsa-miR-122-5p	0.6172	-	microCLIP
1	8426219	8426231	hsa-miR-1	0.6688	-	microCLIP
1	8468302	8468314	hsa-miR-484	0.8203	-	microCLIP
1	8468304	8468316	hsa-miR-21-5p	0.9377	-	microCLIP
1	8570374	8570386	hsa-miR-15a-5p	0.9561	-	microCLIP
1	8570374	8570386	hsa-miR-15b-5p	0.836	-	microCLIP
1	8570374	8570386	hsa-miR-16-5p	0.9679	-	microCLIP
1	8570374	8570386	hsa-miR-424-5p	0.9716	-	microCLIP
1	8591844	8591856	hsa-miR-361-5p	0.8514	-	microCLIP
1	8591846	8591858	hsa-miR-1297	0.9729	-	microCLIP
1	8591846	8591858	hsa-miR-26a-5p	0.9712	-	microCLIP
1	8591846	8591858	hsa-miR-26b-5p	0.9585	-	microCLIP
1	8591847	8591859	hsa-miR-106a-5p	0.8158	-	microCLIP
1	8598400	8598412	hsa-miR-340-5p	0.6274	-	microCLIP
1	8598415	8598427	hsa-miR-139-5p	0.678	-	microCLIP
1	8666672	8666684	hsa-miR-320a	0.8793	-	microCLIP
1	8666672	8666684	hsa-miR-320b	0.8213	-	microCLIP
1	8705681	8705693	hsa-miR-23a-3p	0.684	-	microCLIP
1	8837210	8837222	hsa-miR-186-5p	0.6363	-	microCLIP
1	8923317	8923329	hsa-let-7a-5p	0.7798	-	microCLIP
1	8923317	8923329	hsa-let-7c	0.7043	-	microCLIP
1	8923317	8923329	hsa-let-7i-5p	0.7454	-	microCLIP
1	8923318	8923330	hsa-miR-196a-5p	0.6893	-	microCLIP
1	8923330	8923342	hsa-miR-331-5p	0.6763	-	microCLIP
1	8930621	8930633	hsa-miR-15a-5p	0.9597	-	microCLIP
1	8930621	8930633	hsa-miR-15b-5p	0.9829	-	microCLIP
1	8930621	8930633	hsa-miR-424-5p	0.982	-	microCLIP
1	8930622	8930634	hsa-miR-103a-3p	0.9518	-	microCLIP
1	8930622	8930634	hsa-miR-107	0.9495	-	microCLIP
1	8939487	8939499	hsa-let-7a-5p	0.93	+	microCLIP
1	8939487	8939499	hsa-let-7b-5p	0.9579	+	microCLIP
1	8939487	8939499	hsa-let-7c	0.9347	+	microCLIP
1	8939487	8939499	hsa-let-7e-5p	0.9572	+	microCLIP
1	8939487	8939499	hsa-let-7f-5p	0.9621	+	microCLIP
1	8939487	8939499	hsa-let-7g-5p	0.9275	+	microCLIP
1	8939487	8939499	hsa-let-7i-5p	0.9666	+	microCLIP
1	9071218	9071230	hsa-miR-1297	0.5146	-	microCLIP
1	9071220	9071232	hsa-miR-101-3p	0.5074	-	microCLIP
1	9078628	9078640	hsa-miR-424-5p	0.5056	-	microCLIP
1	9160662	9160674	hsa-miR-106a-5p	0.9721	-	microCLIP
1	9160662	9160674	hsa-miR-20a-5p	0.9811	-	microCLIP
1	9160662	9160674	hsa-miR-20b-5p	0.9746	-	microCLIP
1	9160662	9160674	hsa-miR-93-5p	0.9937	-	microCLIP
1	9163219	9163231	hsa-miR-1	0.6413	-	microCLIP
1	9164136	9164148	hsa-miR-30a-5p	0.9841	-	microCLIP
1	9164136	9164148	hsa-miR-30b-5p	0.8744	-	microCLIP
1	9164136	9164148	hsa-miR-30c-5p	0.8678	-	microCLIP
1	9164136	9164148	hsa-miR-30d-5p	0.9841	-	microCLIP
1	9164136	9164148	hsa-miR-30e-5p	0.8994	-	microCLIP
1	9187881	9187893	hsa-miR-331-3p	0.5064	-	microCLIP
1	9211762	9211774	hsa-miR-450a-5p	0.8273	-	microCLIP
1	9211783	9211795	hsa-miR-25-3p	0.8958	-	microCLIP
1	9211783	9211795	hsa-miR-92a-3p	0.9448	-	microCLIP
1	9211783	9211795	hsa-miR-92b-3p	0.9511	-	microCLIP
1	9211804	9211816	hsa-miR-23c	0.8876	-	microCLIP
1	9211804	9211820	hsa-miR-23c	0.8876	-	microCLIP
1	9251987	9251999	hsa-miR-10b-5p	0.6071	+	microCLIP
1	9324803	9324815	hsa-miR-24-3p	0.8101	+	microCLIP
1	9409321	9409333	hsa-miR-671-5p	0.7645	+	microCLIP
1	9429197	9429209	hsa-miR-218-5p	0.9432	+	microCLIP
1	9429208	9429220	hsa-miR-29a-3p	0.8598	+	microCLIP
1	9429208	9429220	hsa-miR-29b-3p	0.8121	+	microCLIP
1	9429208	9429220	hsa-miR-29c-3p	0.8768	+	microCLIP
1	9429210	9429222	hsa-miR-1271-5p	0.9072	+	microCLIP
1	9429210	9429222	hsa-miR-182-5p	0.9723	+	microCLIP
1	9429210	9429222	hsa-miR-183-5p	0.857	+	microCLIP
1	9429210	9429222	hsa-miR-96-5p	0.9285	+	microCLIP
1	9627850	9627862	hsa-let-7i-5p	0.6334	+	microCLIP
1	9627855	9627867	hsa-miR-93-5p	0.5329	+	microCLIP
1	9642746	9642758	hsa-miR-374a-5p	0.7693	+	microCLIP
1	9642746	9642758	hsa-miR-374b-5p	0.8376	+	microCLIP
1	9642860	9642872	hsa-miR-26a-5p	0.9563	+	microCLIP
1	9642860	9642872	hsa-miR-26b-5p	0.9277	+	microCLIP
1	9652578	9652590	hsa-miR-196a-5p	0.9179	+	microCLIP
1	9652579	9652591	hsa-let-7b-5p	0.8121	+	microCLIP
1	9652579	9652591	hsa-let-7c	0.799	+	microCLIP
1	9652579	9652591	hsa-let-7e-5p	0.8133	+	microCLIP
1	9652579	9652591	hsa-miR-331-5p	0.8204	+	microCLIP
1	9652584	9652596	hsa-miR-29a-3p	0.8938	+	microCLIP
1	9652584	9652596	hsa-miR-29b-3p	0.9255	+	microCLIP
1	9652584	9652596	hsa-miR-29c-3p	0.9505	+	microCLIP
1	9673230	9673242	hsa-let-7b-5p	0.8483	+	microCLIP
1	9673546	9673558	hsa-miR-19a-3p	0.9357	+	microCLIP
1	9673546	9673558	hsa-miR-19b-3p	0.9551	+	microCLIP
1	9673547	9673559	hsa-miR-130b-3p	0.8087	+	microCLIP
1	9673549	9673561	hsa-miR-101-3p	0.9552	+	microCLIP
1	9673551	9673563	hsa-miR-139-5p	0.917	+	microCLIP
1	9673562	9673574	hsa-let-7f-5p	0.8527	+	microCLIP
1	9673562	9673574	hsa-let-7g-5p	0.8498	+	microCLIP
1	9674347	9674359	hsa-miR-19a-3p	0.9708	+	microCLIP
1	9674347	9674359	hsa-miR-19b-3p	0.9708	+	microCLIP
1	9674349	9674361	hsa-miR-182-5p	0.9806	+	microCLIP
1	9674710	9674722	hsa-miR-182-5p	0.9873	+	microCLIP
1	9674717	9674729	hsa-miR-130b-3p	0.8591	+	microCLIP
1	9674719	9674731	hsa-miR-122-5p	0.9647	+	microCLIP
1	9736977	9736989	hsa-miR-574-5p	0.6345	-	microCLIP
1	9789367	9789379	hsa-miR-106a-5p	0.987	-	microCLIP
1	9789367	9789379	hsa-miR-20a-5p	0.9866	-	microCLIP
1	9789367	9789379	hsa-miR-20b-5p	0.9664	-	microCLIP
1	9789846	9789858	hsa-miR-182-5p	0.9922	-	microCLIP
1	9789849	9789861	hsa-miR-15a-5p	0.9606	-	microCLIP
1	9789849	9789861	hsa-miR-15b-5p	0.8511	-	microCLIP
1	9789849	9789861	hsa-miR-16-5p	0.8574	-	microCLIP
1	9789849	9789861	hsa-miR-424-5p	0.9142	-	microCLIP
1	9789850	9789862	hsa-miR-103a-3p	0.9453	-	microCLIP
1	9789850	9789862	hsa-miR-107	0.9216	-	microCLIP
1	9804035	9804047	hsa-miR-877-5p	0.7339	-	microCLIP
1	9804037	9804049	hsa-let-7d-5p	0.8187	-	microCLIP
1	9804041	9804053	hsa-miR-574-5p	0.8667	-	microCLIP
1	9987037	9987049	hsa-let-7b-5p	0.8144	-	microCLIP
1	9987037	9987049	hsa-let-7i-5p	0.9126	-	microCLIP
1	9989326	9989338	hsa-miR-101-3p	0.9856	-	microCLIP
1	9989346	9989358	hsa-miR-93-5p	0.9521	-	microCLIP
1	9989368	9989380	hsa-miR-130b-3p	0.9845	-	microCLIP
1	9989368	9989380	hsa-miR-454-3p	0.9608	-	microCLIP
1	9989369	9989381	hsa-miR-19a-3p	0.9851	-	microCLIP
1	9989369	9989381	hsa-miR-19b-3p	0.9864	-	microCLIP
1	9990079	9990091	hsa-miR-574-5p	0.6798	-	microCLIP
1	9990090	9990102	hsa-miR-3168	0.7504	-	microCLIP
1	10002727	10002739	hsa-miR-25-3p	0.9798	-	microCLIP
1	10002727	10002739	hsa-miR-32-5p	0.8472	-	microCLIP
1	10002727	10002739	hsa-miR-92a-3p	0.9213	-	microCLIP
1	10002727	10002739	hsa-miR-92b-3p	0.9743	-	microCLIP
1	10002738	10002750	hsa-miR-139-5p	0.8168	-	microCLIP
1	10241091	10241103	hsa-miR-196a-5p	0.8928	+	microCLIP
1	10241100	10241112	hsa-miR-574-5p	0.856	+	microCLIP
1	10241102	10241114	hsa-miR-1297	0.9381	+	microCLIP
1	10241102	10241114	hsa-miR-26a-5p	0.988	+	microCLIP
1	10241102	10241114	hsa-miR-26b-5p	0.9921	+	microCLIP
1	10241119	10241131	hsa-miR-191-5p	0.9432	+	microCLIP
1	10292335	10292347	hsa-miR-186-5p	0.7146	+	microCLIP
1	10292347	10292359	hsa-miR-455-3p	0.6742	+	microCLIP
1	10315315	10315327	hsa-miR-182-5p	0.9247	+	microCLIP
1	10315316	10315328	hsa-miR-92a-3p	0.8625	+	microCLIP
1	10315316	10315328	hsa-miR-92b-3p	0.8119	+	microCLIP
1	10324102	10324114	hsa-miR-122-5p	0.8861	+	microCLIP
1	10324103	10324115	hsa-let-7i-5p	0.8279	+	microCLIP
1	10365277	10365289	hsa-miR-19a-3p	0.9481	+	microCLIP
1	10365277	10365289	hsa-miR-19b-3p	0.7933	+	microCLIP
1	10366002	10366014	hsa-miR-196a-5p	0.7767	+	microCLIP
1	10366005	10366017	hsa-miR-31-5p	0.7952	+	microCLIP
1	10366009	10366021	hsa-miR-7-5p	0.9263	+	microCLIP
1	10439294	10439306	hsa-let-7a-5p	0.83	+	microCLIP
1	10439294	10439306	hsa-let-7b-5p	0.8643	+	microCLIP
1	10439294	10439306	hsa-let-7c	0.8542	+	microCLIP
1	10439294	10439306	hsa-let-7e-5p	0.777	+	microCLIP
1	10439294	10439306	hsa-let-7f-5p	0.7939	+	microCLIP
1	10440233	10440245	hsa-miR-10a-5p	0.6714	+	microCLIP
1	10440233	10440245	hsa-miR-10b-5p	0.8144	+	microCLIP
1	10440234	10440246	hsa-miR-188-5p	0.8159	+	microCLIP
1	10507154	10507166	hsa-miR-19a-3p	0.9625	+	microCLIP
1	10507154	10507166	hsa-miR-19b-3p	0.9571	+	microCLIP
1	10507159	10507171	hsa-miR-122-5p	0.838	+	microCLIP
1	10507170	10507182	hsa-miR-148a-3p	0.8266	+	microCLIP
1	10507170	10507182	hsa-miR-148b-3p	0.8266	+	microCLIP
1	10518063	10518075	hsa-let-7e-5p	0.7022	-	microCLIP
1	10518071	10518083	hsa-miR-196a-5p	0.6214	-	microCLIP
1	10521465	10521477	hsa-let-7d-5p	0.8276	-	microCLIP
1	10521466	10521478	hsa-miR-196a-5p	0.9845	-	microCLIP
1	10521466	10521478	hsa-miR-196b-5p	0.933	-	microCLIP
1	10521481	10521493	hsa-let-7a-5p	0.889	-	microCLIP
1	10521481	10521493	hsa-let-7b-5p	0.8506	-	microCLIP
1	10521481	10521493	hsa-let-7c	0.8316	-	microCLIP
1	10522931	10522943	hsa-miR-155-5p	0.7179	-	microCLIP
1	10522932	10522944	hsa-miR-320a	0.6554	-	microCLIP
1	10522932	10522944	hsa-miR-320b	0.6949	-	microCLIP
1	10522932	10522944	hsa-miR-320c	0.6483	-	microCLIP
1	10522932	10522944	hsa-miR-320d	0.6029	-	microCLIP
1	10522962	10522974	hsa-miR-450a-5p	0.6736	-	microCLIP
1	10523029	10523041	hsa-miR-106a-5p	0.6339	-	microCLIP
1	10523040	10523052	hsa-miR-188-5p	0.5816	-	microCLIP
1	10523042	10523054	hsa-miR-10b-5p	0.6821	-	microCLIP
1	10532206	10532218	hsa-miR-26b-5p	0.9074	-	microCLIP
1	10582533	10582545	hsa-miR-10a-5p	0.7696	+	microCLIP
1	10622558	10622570	hsa-miR-423-3p	0.7266	+	microCLIP
1	10697115	10697127	hsa-miR-130a-3p	0.8813	-	microCLIP
1	10697115	10697127	hsa-miR-130b-3p	0.8804	-	microCLIP
1	10697115	10697127	hsa-miR-454-3p	0.9487	-	microCLIP
1	10697116	10697128	hsa-miR-19a-3p	0.9873	-	microCLIP
1	10697116	10697128	hsa-miR-19b-3p	0.9865	-	microCLIP
1	10697117	10697129	hsa-miR-33b-5p	0.8398	-	microCLIP
1	10697992	10698004	hsa-miR-26a-5p	0.9235	-	microCLIP
1	10697992	10698004	hsa-miR-26b-5p	0.947	-	microCLIP
1	10697998	10698010	hsa-miR-378c	0.8942	-	microCLIP
1	10697998	10698014	hsa-miR-378c	0.8942	-	microCLIP
1	10699497	10699509	hsa-miR-532-5p	0.9	-	microCLIP
1	10739801	10739813	hsa-miR-221-3p	0.8404	-	microCLIP
1	10739801	10739813	hsa-miR-222-3p	0.841	-	microCLIP
1	10739801	10739813	hsa-miR-92b-3p	0.7734	-	microCLIP
1	10739802	10739814	hsa-miR-139-5p	0.885	-	microCLIP
1	10739811	10739823	hsa-miR-122-5p	0.7309	-	microCLIP
1	10739819	10739831	hsa-miR-140-3p	0.8897	-	microCLIP
1	10844110	10844122	hsa-let-7b-5p	0.7828	-	microCLIP
1	10844110	10844122	hsa-let-7d-5p	0.6833	-	microCLIP
1	10844110	10844122	hsa-let-7i-5p	0.7386	-	microCLIP
1	10850246	10850258	hsa-miR-671-5p	0.7527	-	microCLIP
1	11082000	11082012	hsa-miR-15a-5p	0.9528	+	microCLIP
1	11082000	11082012	hsa-miR-15b-5p	0.8182	+	microCLIP
1	11082000	11082012	hsa-miR-16-5p	0.9701	+	microCLIP
1	11082000	11082012	hsa-miR-424-5p	0.8516	+	microCLIP
1	11082108	11082120	hsa-miR-103a-3p	0.8134	+	microCLIP
1	11082108	11082120	hsa-miR-107	0.8134	+	microCLIP
1	11082109	11082121	hsa-miR-15a-5p	0.953	+	microCLIP
1	11082109	11082121	hsa-miR-15b-5p	0.8269	+	microCLIP
1	11082109	11082121	hsa-miR-424-5p	0.8335	+	microCLIP
1	11082112	11082124	hsa-miR-130b-3p	0.813	+	microCLIP
1	11082113	11082125	hsa-miR-28-5p	0.8289	+	microCLIP
1	11082151	11082163	hsa-miR-19b-3p	0.8206	+	microCLIP
1	11082151	11082163	hsa-miR-30a-5p	0.9826	+	microCLIP
1	11082151	11082163	hsa-miR-30d-5p	0.9741	+	microCLIP
1	11082151	11082163	hsa-miR-30e-5p	0.9096	+	microCLIP
1	11082602	11082614	hsa-miR-182-5p	0.954	+	microCLIP
1	11083195	11083207	hsa-let-7a-5p	0.798	+	microCLIP
1	11083391	11083403	hsa-miR-106a-5p	0.9108	+	microCLIP
1	11083400	11083412	hsa-miR-877-5p	0.8336	+	microCLIP
1	11083404	11083416	hsa-miR-122-5p	0.8269	+	microCLIP
1	11083405	11083417	hsa-let-7a-5p	0.8507	+	microCLIP
1	11083405	11083417	hsa-let-7d-5p	0.8322	+	microCLIP
1	11083405	11083417	hsa-let-7e-5p	0.8548	+	microCLIP
1	11084804	11084816	hsa-let-7d-5p	0.7575	+	microCLIP
1	11084804	11084816	hsa-miR-574-5p	0.8602	+	microCLIP
1	11084805	11084817	hsa-miR-122-5p	0.9035	+	microCLIP
1	11084806	11084818	hsa-let-7a-5p	0.8591	+	microCLIP
1	11084806	11084818	hsa-let-7i-5p	0.8378	+	microCLIP
1	11084808	11084820	hsa-miR-185-5p	0.7827	+	microCLIP
1	11085150	11085162	hsa-miR-19b-3p	0.9788	+	microCLIP
1	11085165	11085177	hsa-miR-130a-3p	0.9525	+	microCLIP
1	11085165	11085177	hsa-miR-130b-3p	0.9746	+	microCLIP
1	11085165	11085177	hsa-miR-301a-3p	0.9359	+	microCLIP
1	11085165	11085177	hsa-miR-454-3p	0.8841	+	microCLIP
1	11114679	11114691	hsa-miR-194-5p	0.8946	-	microCLIP
1	11114681	11114693	hsa-miR-191-5p	0.9792	-	microCLIP
1	11114687	11114699	hsa-miR-940	0.9031	-	microCLIP
1	11114688	11114700	hsa-miR-31-5p	0.9203	-	microCLIP
1	11114783	11114795	hsa-miR-15a-5p	0.8988	-	microCLIP
1	11114783	11114795	hsa-miR-424-5p	0.9301	-	microCLIP
1	11114784	11114796	hsa-miR-103a-3p	0.9007	-	microCLIP
1	11114784	11114796	hsa-miR-107	0.9007	-	microCLIP
1	11114784	11114796	hsa-miR-23a-3p	0.8595	-	microCLIP
1	11114784	11114796	hsa-miR-23c	0.9187	-	microCLIP
1	11114801	11114813	hsa-miR-194-5p	0.9196	-	microCLIP
1	11126682	11126694	hsa-miR-7-5p	0.6915	-	microCLIP
1	11148218	11148230	hsa-miR-20b-5p	0.9022	-	microCLIP
1	11148218	11148230	hsa-miR-93-5p	0.8961	-	microCLIP
1	11166675	11166687	hsa-miR-182-5p	0.8931	-	microCLIP
1	11166681	11166693	hsa-miR-532-5p	0.7486	-	microCLIP
1	11166681	11166697	hsa-miR-532-5p	0.7486	-	microCLIP
1	11311423	11311435	hsa-miR-26b-5p	0.9113	-	microCLIP
1	11311427	11311439	hsa-miR-183-5p	0.9089	-	microCLIP
1	11345741	11345753	hsa-miR-106a-5p	0.9017	+	microCLIP
1	11345741	11345753	hsa-miR-20b-5p	0.7767	+	microCLIP
1	11345741	11345753	hsa-miR-320a	0.7678	+	microCLIP
1	11345741	11345753	hsa-miR-320b	0.7678	+	microCLIP
1	11345741	11345753	hsa-miR-93-5p	0.859	+	microCLIP
1	11346257	11346269	hsa-miR-23c	0.5907	+	microCLIP
1	11346263	11346275	hsa-miR-19a-3p	0.5183	+	microCLIP
1	11346267	11346279	hsa-miR-219-5p	0.5942	+	microCLIP
1	11346272	11346284	hsa-miR-10a-5p	0.5495	+	microCLIP
1	11346272	11346284	hsa-miR-10b-5p	0.6216	+	microCLIP
1	11347306	11347318	hsa-miR-7-5p	0.8503	+	microCLIP
1	11347328	11347340	hsa-miR-183-5p	0.91	+	microCLIP
1	11347328	11347340	hsa-miR-25-3p	0.9701	+	microCLIP
1	11347328	11347340	hsa-miR-32-5p	0.9389	+	microCLIP
1	11347328	11347340	hsa-miR-92a-3p	0.9391	+	microCLIP
1	11347328	11347340	hsa-miR-92b-3p	0.9875	+	microCLIP
1	11355941	11355953	hsa-let-7a-5p	0.908	+	microCLIP
1	11355941	11355953	hsa-let-7b-5p	0.9088	+	microCLIP
1	11355941	11355953	hsa-let-7c	0.9098	+	microCLIP
1	11355941	11355953	hsa-let-7f-5p	0.8377	+	microCLIP
1	11595384	11595396	hsa-miR-148a-3p	0.7542	+	microCLIP
1	11595384	11595396	hsa-miR-148b-3p	0.7762	+	microCLIP
1	11765772	11765784	hsa-miR-183-5p	0.763	+	microCLIP
1	11801515	11801527	hsa-miR-183-5p	0.8919	+	microCLIP
1	11801515	11801527	hsa-miR-378b	0.7726	+	microCLIP
1	11801522	11801534	hsa-miR-16-5p	0.8024	+	microCLIP
1	11801522	11801534	hsa-miR-29c-3p	0.7332	+	microCLIP
1	11828522	11828534	hsa-miR-138-5p	0.5746	+	microCLIP
1	11846112	11846124	hsa-miR-93-5p	0.8491	-	microCLIP
1	11846121	11846133	hsa-miR-218-5p	0.824	-	microCLIP
1	11846128	11846140	hsa-miR-92a-3p	0.8821	-	microCLIP
1	11846128	11846140	hsa-miR-92b-3p	0.9628	-	microCLIP
1	11850140	11850152	hsa-miR-15a-5p	0.9724	-	microCLIP
1	11850140	11850152	hsa-miR-15b-5p	0.9014	-	microCLIP
1	11850140	11850152	hsa-miR-16-5p	0.8794	-	microCLIP
1	11850140	11850152	hsa-miR-497-5p	0.826	-	microCLIP
1	11850141	11850153	hsa-miR-103a-3p	0.8997	-	microCLIP
1	11850141	11850153	hsa-miR-107	0.8879	-	microCLIP
1	11850671	11850683	hsa-miR-15a-5p	0.9255	-	microCLIP
1	11850671	11850683	hsa-miR-16-5p	0.872	-	microCLIP
1	11850671	11850683	hsa-miR-424-5p	0.9803	-	microCLIP
1	11850672	11850684	hsa-miR-103a-3p	0.9144	-	microCLIP
1	11850672	11850684	hsa-miR-107	0.9154	-	microCLIP
1	11968273	11968285	hsa-miR-23a-3p	0.6823	+	microCLIP
1	11968283	11968295	hsa-miR-24-3p	0.7825	+	microCLIP
1	11968289	11968301	hsa-miR-320c	0.7237	+	microCLIP
1	11968289	11968301	hsa-miR-320d	0.7135	+	microCLIP
1	11968291	11968303	hsa-miR-186-5p	0.8221	+	microCLIP
1	11968300	11968312	hsa-miR-1296	0.723	+	microCLIP
1	11969874	11969886	hsa-miR-20a-5p	0.9221	-	microCLIP
1	11969874	11969886	hsa-miR-20b-5p	0.9099	-	microCLIP
1	11969874	11969886	hsa-miR-93-5p	0.8564	-	microCLIP
1	11969876	11969888	hsa-miR-130b-3p	0.8638	-	microCLIP
1	11969877	11969889	hsa-miR-19a-3p	0.9087	-	microCLIP
1	11969881	11969893	hsa-miR-769-5p	0.8487	-	microCLIP
1	11969944	11969956	hsa-miR-940	0.7823	-	microCLIP
1	11969948	11969960	hsa-miR-7-5p	0.7093	-	microCLIP
1	11980624	11980636	hsa-let-7a-5p	0.9444	-	microCLIP
1	11980624	11980636	hsa-let-7c	0.9005	-	microCLIP
1	11980624	11980636	hsa-let-7d-5p	0.8939	-	microCLIP
1	11980624	11980636	hsa-let-7e-5p	0.893	-	microCLIP
1	11980624	11980636	hsa-let-7g-5p	0.9312	-	microCLIP
1	11980625	11980637	hsa-miR-196a-5p	0.958	-	microCLIP
1	11980625	11980637	hsa-miR-196b-5p	0.9217	-	microCLIP
1	12035097	12035109	hsa-miR-106a-5p	0.9216	+	microCLIP
1	12035097	12035109	hsa-miR-20b-5p	0.7835	+	microCLIP
1	12049310	12049322	hsa-miR-106a-5p	0.9774	+	microCLIP
1	12049310	12049322	hsa-miR-20a-5p	0.9917	+	microCLIP
1	12049310	12049322	hsa-miR-20b-5p	0.9848	+	microCLIP
1	12049310	12049322	hsa-miR-93-5p	0.8849	+	microCLIP
1	12066344	12066356	hsa-miR-219-5p	0.7522	+	microCLIP
1	12066352	12066364	hsa-miR-574-5p	0.6192	+	microCLIP
1	12066705	12066717	hsa-miR-378b	0.9283	+	microCLIP
1	12066721	12066733	hsa-miR-365a-3p	0.7772	+	microCLIP
1	12072688	12072700	hsa-miR-183-5p	0.8221	+	microCLIP
1	12072695	12072707	hsa-miR-103a-3p	0.8895	+	microCLIP
1	12072695	12072707	hsa-miR-107	0.8521	+	microCLIP
1	12072705	12072717	hsa-miR-182-5p	0.9778	+	microCLIP
1	12072717	12072729	hsa-miR-23a-3p	0.9563	+	microCLIP
1	12072717	12072729	hsa-miR-23c	0.8547	+	microCLIP
1	12073392	12073404	hsa-miR-106a-5p	0.9635	+	microCLIP
1	12073392	12073404	hsa-miR-20a-5p	0.9631	+	microCLIP
1	12073392	12073404	hsa-miR-20b-5p	0.9351	+	microCLIP
1	12073392	12073404	hsa-miR-93-5p	0.9709	+	microCLIP
1	12073400	12073412	hsa-miR-103a-3p	0.9561	+	microCLIP
1	12073400	12073412	hsa-miR-107	0.9488	+	microCLIP
1	12073401	12073413	hsa-miR-15a-5p	0.9827	+	microCLIP
1	12073401	12073413	hsa-miR-16-5p	0.9398	+	microCLIP
1	12136917	12136929	hsa-miR-140-3p	0.6658	+	microCLIP
1	12136920	12136932	hsa-miR-29c-3p	0.6037	+	microCLIP
1	12136929	12136941	hsa-miR-378c	0.5764	+	microCLIP
1	12136930	12136942	hsa-miR-1277-3p	0.5943	+	microCLIP
1	12190363	12190375	hsa-miR-29a-3p	0.9493	+	microCLIP
1	12190363	12190375	hsa-miR-29b-3p	0.8223	+	microCLIP
1	12190363	12190375	hsa-miR-29c-3p	0.8149	+	microCLIP
1	12190366	12190378	hsa-miR-182-5p	0.8836	+	microCLIP
1	12241739	12241751	hsa-miR-15a-5p	0.6764	+	microCLIP
1	12241739	12241751	hsa-miR-16-5p	0.6791	+	microCLIP
1	12336547	12336559	hsa-miR-25-3p	0.9015	+	microCLIP
1	12336553	12336565	hsa-miR-23c	0.8381	+	microCLIP
1	12336554	12336566	hsa-miR-193b-3p	0.901	+	microCLIP
1	12336570	12336582	hsa-miR-182-5p	0.9745	+	microCLIP
1	12356320	12356332	hsa-miR-221-3p	0.8415	+	microCLIP
1	12364248	12364260	hsa-miR-1297	0.8474	+	microCLIP
1	12364248	12364260	hsa-miR-26a-5p	0.9075	+	microCLIP
1	12364248	12364260	hsa-miR-26b-5p	0.8261	+	microCLIP
1	12364715	12364727	hsa-let-7a-5p	0.758	+	microCLIP
1	12364715	12364727	hsa-let-7b-5p	0.8794	+	microCLIP
1	12364715	12364727	hsa-let-7c	0.8313	+	microCLIP
1	12429707	12429719	hsa-miR-26a-5p	0.8383	+	microCLIP
1	12429728	12429740	hsa-miR-103a-3p	0.9597	+	microCLIP
1	12429728	12429740	hsa-miR-107	0.9463	+	microCLIP
1	12429729	12429741	hsa-miR-15a-5p	0.9878	+	microCLIP
1	12429729	12429741	hsa-miR-15b-5p	0.9564	+	microCLIP
1	12429729	12429741	hsa-miR-16-5p	0.9781	+	microCLIP
1	12429729	12429741	hsa-miR-424-5p	0.9065	+	microCLIP
1	12488003	12488015	hsa-miR-103a-3p	0.9458	+	microCLIP
1	12488003	12488015	hsa-miR-107	0.8965	+	microCLIP
1	12488004	12488016	hsa-miR-15a-5p	0.9826	+	microCLIP
1	12488004	12488016	hsa-miR-15b-5p	0.9102	+	microCLIP
1	12488004	12488016	hsa-miR-16-5p	0.9759	+	microCLIP
1	12488004	12488016	hsa-miR-497-5p	0.8506	+	microCLIP
1	12488006	12488018	hsa-miR-183-5p	0.9779	+	microCLIP
1	12491892	12491904	hsa-miR-19a-3p	0.9681	+	microCLIP
1	12491892	12491904	hsa-miR-19b-3p	0.905	+	microCLIP
1	12571936	12571948	hsa-miR-331-5p	0.7561	+	microCLIP
1	12571945	12571957	hsa-miR-1301	0.7848	+	microCLIP
1	12571945	12571957	hsa-miR-15a-5p	0.8273	+	microCLIP
1	12571945	12571957	hsa-miR-15b-5p	0.7343	+	microCLIP
1	12571945	12571957	hsa-miR-16-5p	0.7491	+	microCLIP
1	12571945	12571957	hsa-miR-424-5p	0.708	+	microCLIP
1	12571945	12571957	hsa-miR-497-5p	0.6903	+	microCLIP
1	12572061	12572073	hsa-miR-139-5p	0.7455	+	microCLIP
1	12572061	12572073	hsa-miR-27a-3p	0.758	+	microCLIP
1	12628384	12628396	hsa-miR-106a-5p	0.7391	-	microCLIP
1	12628384	12628396	hsa-miR-20b-5p	0.8402	-	microCLIP
1	12628392	12628404	hsa-miR-361-5p	0.7856	-	microCLIP
1	12628395	12628407	hsa-let-7b-5p	0.7769	-	microCLIP
1	12628395	12628407	hsa-let-7c	0.8944	-	microCLIP
1	12628395	12628407	hsa-let-7i-5p	0.8686	-	microCLIP
1	12644172	12644184	hsa-miR-186-5p	0.7527	-	microCLIP
1	12716938	12716950	hsa-let-7g-5p	0.5028	+	microCLIP
1	12726473	12726485	hsa-miR-181b-5p	0.8816	+	microCLIP
1	12726473	12726485	hsa-miR-181c-5p	0.8063	+	microCLIP
1	12726473	12726485	hsa-miR-181d	0.7285	+	microCLIP
1	12726476	12726488	hsa-miR-222-3p	0.8181	+	microCLIP
1	13806199	13806211	hsa-let-7d-5p	0.6986	-	microCLIP
1	13806210	13806222	hsa-miR-151a-5p	0.7497	-	microCLIP
1	13806211	13806223	hsa-miR-185-5p	0.728	-	microCLIP
1	13842252	13842264	hsa-miR-19a-3p	0.8158	+	microCLIP
1	13842263	13842275	hsa-miR-1297	0.9647	+	microCLIP
1	13842263	13842275	hsa-miR-26a-5p	0.9454	+	microCLIP
1	13842263	13842275	hsa-miR-26b-5p	0.9375	+	microCLIP
1	13842267	13842279	hsa-let-7b-5p	0.8128	+	microCLIP
1	14095847	14095859	hsa-miR-222-3p	0.8522	+	microCLIP
1	14101065	14101077	hsa-miR-196a-5p	0.9388	+	microCLIP
1	14101066	14101078	hsa-let-7a-5p	0.9144	+	microCLIP
1	14101066	14101078	hsa-let-7e-5p	0.8011	+	microCLIP
1	14101066	14101078	hsa-let-7i-5p	0.9001	+	microCLIP
1	14105948	14105960	hsa-miR-125b-5p	0.7199	+	microCLIP
1	14105964	14105980	hsa-miR-454-3p	0.8336	+	microCLIP
1	14105968	14105980	hsa-miR-454-3p	0.8336	+	microCLIP
1	14106387	14106399	hsa-miR-122-5p	0.7801	+	microCLIP
1	14106388	14106400	hsa-miR-196a-5p	0.9083	+	microCLIP
1	14106388	14106400	hsa-miR-196b-5p	0.8186	+	microCLIP
1	14106396	14106408	hsa-miR-188-5p	0.8145	+	microCLIP
1	14107669	14107681	hsa-miR-219-5p	0.8653	+	microCLIP
1	14107675	14107687	hsa-miR-450a-5p	0.7635	+	microCLIP
1	14107677	14107689	hsa-miR-129-5p	0.8403	+	microCLIP
1	14107687	14107699	hsa-miR-30a-5p	0.7921	+	microCLIP
1	14107687	14107699	hsa-miR-30b-5p	0.7454	+	microCLIP
1	14107687	14107699	hsa-miR-30d-5p	0.751	+	microCLIP
1	14107688	14107700	hsa-miR-1301	0.7269	+	microCLIP
1	14107752	14107764	hsa-miR-103a-3p	0.8796	+	microCLIP
1	14108173	14108185	hsa-miR-320a	0.8222	+	microCLIP
1	14108173	14108185	hsa-miR-320b	0.8359	+	microCLIP
1	14108173	14108185	hsa-miR-320c	0.7042	+	microCLIP
1	14108183	14108195	hsa-let-7e-5p	0.72	+	microCLIP
1	14108233	14108245	hsa-miR-218-5p	0.7056	+	microCLIP
1	14108239	14108251	hsa-let-7d-5p	0.8516	+	microCLIP
1	14108242	14108254	hsa-miR-454-3p	0.7376	+	microCLIP
1	14113690	14113702	hsa-miR-130b-3p	0.8543	+	microCLIP
1	14113690	14113702	hsa-miR-22-3p	0.798	+	microCLIP
1	14113690	14113702	hsa-miR-454-3p	0.8125	+	microCLIP
1	14113691	14113703	hsa-miR-155-5p	0.8008	+	microCLIP
1	14113698	14113710	hsa-miR-340-5p	0.9451	+	microCLIP
1	14113701	14113713	hsa-miR-21-5p	0.8291	+	microCLIP
1	14113707	14113719	hsa-miR-374a-5p	0.9713	+	microCLIP
1	14113707	14113719	hsa-miR-374b-5p	0.9571	+	microCLIP
1	14113853	14113865	hsa-miR-196a-5p	0.7082	+	microCLIP
1	14113854	14113866	hsa-let-7a-5p	0.751	+	microCLIP
1	14113854	14113866	hsa-let-7d-5p	0.6715	+	microCLIP
1	14113858	14113870	hsa-miR-7-5p	0.7917	+	microCLIP
1	14113984	14113996	hsa-miR-196a-5p	0.952	+	microCLIP
1	14113985	14113997	hsa-let-7b-5p	0.9829	+	microCLIP
1	14113985	14113997	hsa-let-7d-5p	0.9613	+	microCLIP
1	14113985	14113997	hsa-let-7f-5p	0.9265	+	microCLIP
1	14113985	14113997	hsa-let-7g-5p	0.9235	+	microCLIP
1	14113985	14113997	hsa-let-7i-5p	0.9855	+	microCLIP
1	14114032	14114044	hsa-miR-106a-5p	0.8567	+	microCLIP
1	14114032	14114044	hsa-miR-20a-5p	0.901	+	microCLIP
1	14114032	14114044	hsa-miR-93-5p	0.8366	+	microCLIP
1	14114061	14114073	hsa-miR-191-5p	0.8479	+	microCLIP
1	14114486	14114498	hsa-miR-16-5p	0.9041	+	microCLIP
1	14114488	14114500	hsa-miR-103a-3p	0.9366	+	microCLIP
1	14114489	14114501	hsa-miR-424-5p	0.852	+	microCLIP
1	14114503	14114515	hsa-miR-21-5p	0.8864	+	microCLIP
1	14938900	14938912	hsa-miR-1297	0.9183	+	microCLIP
1	14938900	14938912	hsa-miR-26a-5p	0.8374	+	microCLIP
1	14938900	14938912	hsa-miR-26b-5p	0.8935	+	microCLIP
1	15012093	15012105	hsa-miR-182-5p	0.7843	+	microCLIP
1	15012097	15012109	hsa-miR-24-3p	0.7144	+	microCLIP
1	15093238	15093250	hsa-miR-182-5p	0.957	+	microCLIP
1	15124713	15124725	hsa-miR-183-5p	0.9753	+	microCLIP
1	15124716	15124728	hsa-let-7a-5p	0.8315	+	microCLIP
1	15124716	15124728	hsa-let-7b-5p	0.8222	+	microCLIP
1	15124716	15124728	hsa-let-7c	0.8213	+	microCLIP
1	15124716	15124728	hsa-let-7d-5p	0.9057	+	microCLIP
1	15126175	15126187	hsa-miR-183-5p	0.8674	+	microCLIP
1	15126175	15126187	hsa-miR-25-3p	0.7616	+	microCLIP
1	15207174	15207186	hsa-miR-138-5p	0.7083	+	microCLIP
1	15207188	15207200	hsa-miR-130a-3p	0.8087	+	microCLIP
1	15301487	15301499	hsa-miR-155-5p	0.5994	+	microCLIP
1	15301490	15301502	hsa-miR-139-5p	0.5725	+	microCLIP
1	15329645	15329657	hsa-miR-132-3p	0.7442	+	microCLIP
1	15342670	15342682	hsa-miR-532-5p	0.81	+	microCLIP
1	15368455	15368467	hsa-miR-33a-5p	0.7982	+	microCLIP
1	15368455	15368467	hsa-miR-33b-5p	0.7698	+	microCLIP
1	15376713	15376725	hsa-miR-7-5p	0.8701	+	microCLIP
1	15392736	15392748	hsa-miR-130a-3p	0.9292	+	microCLIP
1	15392736	15392748	hsa-miR-130b-3p	0.8884	+	microCLIP
1	15392736	15392748	hsa-miR-301a-3p	0.931	+	microCLIP
1	15392737	15392749	hsa-miR-148a-3p	0.845	+	microCLIP
1	15392737	15392749	hsa-miR-148b-3p	0.8652	+	microCLIP
1	15392738	15392750	hsa-miR-122-5p	0.9143	+	microCLIP
1	15393090	15393102	hsa-miR-19a-3p	0.9773	+	microCLIP
1	15393090	15393102	hsa-miR-19b-3p	0.9838	+	microCLIP
1	15393092	15393104	hsa-miR-182-5p	0.9367	+	microCLIP
1	15393198	15393210	hsa-miR-191-5p	0.977	+	microCLIP
1	15393208	15393220	hsa-miR-103a-3p	0.9593	+	microCLIP
1	15393208	15393220	hsa-miR-107	0.9648	+	microCLIP
1	15393209	15393221	hsa-miR-15a-5p	0.9385	+	microCLIP
1	15393209	15393221	hsa-miR-15b-5p	0.9572	+	microCLIP
1	15393209	15393221	hsa-miR-16-5p	0.9625	+	microCLIP
1	15393213	15393225	hsa-let-7a-5p	0.9319	+	microCLIP
1	15393213	15393225	hsa-let-7b-5p	0.9566	+	microCLIP
1	15393213	15393225	hsa-let-7c	0.9575	+	microCLIP
1	15393213	15393225	hsa-let-7i-5p	0.9421	+	microCLIP
1	15403387	15403399	hsa-miR-191-5p	0.8508	+	microCLIP
1	15403392	15403404	hsa-miR-182-5p	0.9617	+	microCLIP
1	15403410	15403422	hsa-miR-106a-5p	0.8195	+	microCLIP
1	15442443	15442455	hsa-miR-182-5p	0.9219	-	microCLIP
1	15442445	15442457	hsa-miR-19a-3p	0.9848	-	microCLIP
1	15442445	15442457	hsa-miR-19b-3p	0.9848	-	microCLIP
1	15442449	15442461	hsa-miR-191-5p	0.9009	-	microCLIP
1	15546542	15546554	hsa-miR-182-5p	0.8604	+	microCLIP
1	15582513	15582525	hsa-let-7e-5p	0.5335	+	microCLIP
1	15606591	15606603	hsa-miR-122-5p	0.7469	+	microCLIP
1	15639896	15639908	hsa-miR-19a-3p	0.9396	+	microCLIP
1	15639896	15639908	hsa-miR-19b-3p	0.8906	+	microCLIP
1	15639904	15639916	hsa-miR-182-5p	0.942	+	microCLIP
1	15687247	15687259	hsa-miR-182-5p	0.5697	+	microCLIP
1	15752221	15752233	hsa-miR-455-3p	0.7707	+	microCLIP
1	15755341	15755353	hsa-miR-181a-5p	0.8594	+	microCLIP
1	15755473	15755485	hsa-miR-19b-3p	0.9652	+	microCLIP
1	15755756	15755768	hsa-miR-671-5p	0.9318	+	microCLIP
1	15755771	15755783	hsa-miR-7-5p	0.9446	+	microCLIP
1	15755911	15755923	hsa-miR-182-5p	0.901	+	microCLIP
1	15755918	15755930	hsa-miR-196a-5p	0.9467	+	microCLIP
1	15755919	15755931	hsa-let-7a-5p	0.9801	+	microCLIP
1	15755919	15755931	hsa-let-7b-5p	0.9738	+	microCLIP
1	15755919	15755931	hsa-let-7c	0.9815	+	microCLIP
1	15755919	15755931	hsa-let-7d-5p	0.9572	+	microCLIP
1	15755919	15755931	hsa-let-7e-5p	0.9796	+	microCLIP
1	15755919	15755931	hsa-let-7g-5p	0.9677	+	microCLIP
1	15755919	15755931	hsa-let-7i-5p	0.9571	+	microCLIP
1	15895170	15895182	hsa-miR-185-5p	0.8101	+	microCLIP
1	15897053	15897065	hsa-miR-218-5p	0.7969	+	microCLIP
1	15898079	15898091	hsa-miR-196b-5p	0.8283	+	microCLIP
1	15898081	15898093	hsa-miR-1297	0.9269	+	microCLIP
1	15898081	15898093	hsa-miR-26a-5p	0.9684	+	microCLIP
1	15898081	15898093	hsa-miR-26b-5p	0.9498	+	microCLIP
1	15898084	15898096	hsa-miR-182-5p	0.9848	+	microCLIP
1	15944261	15944273	hsa-miR-22-3p	0.7026	+	microCLIP
1	15944261	15944273	hsa-miR-3168	0.7783	+	microCLIP
1	15944267	15944279	hsa-miR-24-3p	0.7851	+	microCLIP
1	15988223	15988235	hsa-miR-29c-3p	0.754	+	microCLIP
1	15988224	15988236	hsa-miR-328	0.8208	+	microCLIP
1	15988235	15988247	hsa-miR-185-5p	0.9159	+	microCLIP
1	15988289	15988301	hsa-let-7b-5p	0.9149	+	microCLIP
1	15988289	15988301	hsa-let-7c	0.7814	+	microCLIP
1	15988289	15988301	hsa-let-7d-5p	0.8613	+	microCLIP
1	15988289	15988301	hsa-let-7i-5p	0.7698	+	microCLIP
1	15988290	15988302	hsa-miR-122-5p	0.8845	+	microCLIP
1	15988293	15988305	hsa-miR-196a-5p	0.912	+	microCLIP
1	15988293	15988305	hsa-miR-196b-5p	0.7612	+	microCLIP
1	15989412	15989424	hsa-miR-182-5p	0.9735	+	microCLIP
1	15989512	15989524	hsa-miR-183-5p	0.8781	+	microCLIP
1	15989512	15989524	hsa-miR-25-3p	0.9723	+	microCLIP
1	15989512	15989524	hsa-miR-32-5p	0.9452	+	microCLIP
1	15989512	15989524	hsa-miR-92a-3p	0.9857	+	microCLIP
1	15989512	15989524	hsa-miR-92b-3p	0.98	+	microCLIP
1	15989767	15989779	hsa-miR-24-3p	0.8201	+	microCLIP
1	15989771	15989783	hsa-miR-219-5p	0.7505	+	microCLIP
1	15989791	15989803	hsa-let-7e-5p	0.8009	+	microCLIP
1	15989791	15989803	hsa-let-7f-5p	0.8027	+	microCLIP
1	15990400	15990412	hsa-miR-556-3p	0.6716	+	microCLIP
1	15990538	15990550	hsa-miR-182-5p	0.9909	+	microCLIP
1	15992219	15992231	hsa-miR-374a-5p	0.8157	+	microCLIP
1	15994995	15995007	hsa-miR-185-5p	0.5469	+	microCLIP
1	16069899	16069911	hsa-miR-31-5p	0.7278	-	microCLIP
1	16069902	16069914	hsa-miR-28-5p	0.5999	-	microCLIP
1	16069904	16069916	hsa-let-7g-5p	0.6735	-	microCLIP
1	16188898	16188910	hsa-miR-30a-5p	0.9049	+	microCLIP
1	16188910	16188922	hsa-miR-148b-3p	0.9276	+	microCLIP
1	16199764	16199776	hsa-miR-30b-5p	0.7224	+	microCLIP
1	16199764	16199776	hsa-miR-30c-5p	0.6568	+	microCLIP
1	16199765	16199777	hsa-miR-340-5p	0.7773	+	microCLIP
1	16199788	16199800	hsa-miR-139-5p	0.7798	+	microCLIP
1	16200048	16200060	hsa-let-7b-5p	0.8479	+	microCLIP
1	16200048	16200060	hsa-let-7d-5p	0.9082	+	microCLIP
1	16200634	16200646	hsa-let-7a-5p	0.9483	+	microCLIP
1	16200634	16200646	hsa-let-7b-5p	0.9645	+	microCLIP
1	16200634	16200646	hsa-let-7c	0.9627	+	microCLIP
1	16200634	16200646	hsa-let-7e-5p	0.9534	+	microCLIP
1	16200634	16200646	hsa-let-7f-5p	0.9734	+	microCLIP
1	16200634	16200646	hsa-let-7g-5p	0.9553	+	microCLIP
1	16200634	16200646	hsa-let-7i-5p	0.9287	+	microCLIP
1	16202814	16202826	hsa-miR-20a-5p	0.7394	+	microCLIP
1	16202814	16202826	hsa-miR-20b-5p	0.801	+	microCLIP
1	16202829	16202841	hsa-miR-1296	0.742	+	microCLIP
1	16202833	16202845	hsa-miR-194-5p	0.7635	+	microCLIP
1	16202837	16202849	hsa-let-7a-5p	0.7716	+	microCLIP
1	16202837	16202849	hsa-let-7f-5p	0.8072	+	microCLIP
1	16205150	16205162	hsa-miR-196a-5p	0.8806	+	microCLIP
1	16205151	16205163	hsa-let-7e-5p	0.9385	+	microCLIP
1	16205151	16205163	hsa-let-7f-5p	0.9833	+	microCLIP
1	16205151	16205163	hsa-let-7g-5p	0.9527	+	microCLIP
1	16205151	16205163	hsa-let-7i-5p	0.9659	+	microCLIP
1	16232491	16232503	hsa-miR-30c-5p	0.6996	+	microCLIP
1	16256711	16256723	hsa-miR-196a-5p	0.9026	+	microCLIP
1	16256711	16256723	hsa-miR-196b-5p	0.8315	+	microCLIP
1	16256715	16256727	hsa-miR-940	0.824	+	microCLIP
1	16257030	16257042	hsa-miR-19b-3p	0.9803	+	microCLIP
1	16259284	16259296	hsa-let-7b-5p	0.9308	+	microCLIP
1	16259284	16259296	hsa-let-7c	0.8472	+	microCLIP
1	16259284	16259296	hsa-let-7d-5p	0.8832	+	microCLIP
1	16259284	16259296	hsa-let-7i-5p	0.8805	+	microCLIP
1	16259290	16259302	hsa-miR-103a-3p	0.8702	+	microCLIP
1	16259292	16259304	hsa-miR-196a-5p	0.9201	+	microCLIP
1	16259294	16259306	hsa-miR-183-5p	0.9402	+	microCLIP
1	16259319	16259331	hsa-miR-1296	0.8768	+	microCLIP
1	16265786	16265798	hsa-miR-196a-5p	0.9068	+	microCLIP
1	16265788	16265800	hsa-let-7f-5p	0.8743	+	microCLIP
1	16265795	16265807	hsa-let-7c	0.8868	+	microCLIP
1	16265795	16265807	hsa-miR-103a-3p	0.9555	+	microCLIP
1	16265795	16265807	hsa-miR-107	0.9483	+	microCLIP
1	16265796	16265808	hsa-miR-15a-5p	0.9267	+	microCLIP
1	16265796	16265808	hsa-miR-15b-5p	0.9255	+	microCLIP
1	16266093	16266105	hsa-miR-15a-5p	0.9947	+	microCLIP
1	16266093	16266105	hsa-miR-15b-5p	0.9507	+	microCLIP
1	16266093	16266105	hsa-miR-16-5p	0.9751	+	microCLIP
1	16266093	16266105	hsa-miR-424-5p	0.9495	+	microCLIP
1	16266097	16266109	hsa-miR-196a-5p	0.952	+	microCLIP
1	16266098	16266110	hsa-let-7a-5p	0.9569	+	microCLIP
1	16266098	16266110	hsa-let-7d-5p	0.9536	+	microCLIP
1	16266108	16266120	hsa-miR-30a-5p	0.9905	+	microCLIP
1	16266108	16266120	hsa-miR-30b-5p	0.9612	+	microCLIP
1	16266108	16266120	hsa-miR-30d-5p	0.9459	+	microCLIP
1	16266262	16266274	hsa-miR-196a-5p	0.9077	+	microCLIP
1	16266268	16266280	hsa-miR-19a-3p	0.9914	+	microCLIP
1	16266268	16266280	hsa-miR-19b-3p	0.9852	+	microCLIP
1	16266269	16266281	hsa-miR-130a-3p	0.9019	+	microCLIP
1	16266269	16266281	hsa-miR-130b-3p	0.9402	+	microCLIP
1	16266269	16266281	hsa-miR-301a-3p	0.9688	+	microCLIP
1	16266270	16266282	hsa-miR-148b-3p	0.9071	+	microCLIP
1	16266479	16266491	hsa-miR-103a-3p	0.9383	+	microCLIP
1	16266479	16266491	hsa-miR-107	0.9032	+	microCLIP
1	16266480	16266492	hsa-miR-16-5p	0.8873	+	microCLIP
1	16266482	16266494	hsa-miR-183-5p	0.9331	+	microCLIP
1	16266562	16266574	hsa-miR-3168	0.9019	+	microCLIP
1	16266570	16266582	hsa-miR-324-5p	0.7443	+	microCLIP
1	16266663	16266675	hsa-miR-1271-5p	0.89	+	microCLIP
1	16266663	16266675	hsa-miR-182-5p	0.9921	+	microCLIP
1	16266663	16266675	hsa-miR-183-5p	0.9277	+	microCLIP
1	16266663	16266675	hsa-miR-96-5p	0.9466	+	microCLIP
1	16266675	16266687	hsa-miR-30a-5p	0.9364	+	microCLIP
1	16266836	16266848	hsa-miR-7-5p	0.8243	+	microCLIP
1	16266846	16266858	hsa-miR-122-5p	0.8335	+	microCLIP
1	16266854	16266866	hsa-let-7e-5p	0.7532	+	microCLIP
1	16266911	16266923	hsa-miR-454-3p	0.6637	+	microCLIP
1	16266913	16266925	hsa-miR-30c-5p	0.7373	+	microCLIP
1	16268353	16268365	hsa-miR-183-5p	0.9199	-	microCLIP
1	16268355	16268367	hsa-miR-196a-5p	0.9226	-	microCLIP
1	16268356	16268368	hsa-miR-16-5p	0.8482	-	microCLIP
1	16268356	16268368	hsa-miR-424-5p	0.7754	-	microCLIP
1	16268357	16268369	hsa-miR-103a-3p	0.8661	-	microCLIP
1	16268357	16268369	hsa-miR-107	0.8743	-	microCLIP
1	16387826	16387838	hsa-miR-671-5p	0.8717	-	microCLIP
1	16603800	16603812	hsa-miR-106a-5p	0.9534	-	microCLIP
1	16603800	16603812	hsa-miR-20a-5p	0.9487	-	microCLIP
1	16603800	16603812	hsa-miR-20b-5p	0.98	-	microCLIP
1	16603800	16603812	hsa-miR-93-5p	0.9457	-	microCLIP
1	16650383	16650395	hsa-miR-103a-3p	0.7013	-	microCLIP
1	16650383	16650395	hsa-miR-107	0.7306	-	microCLIP
1	16679662	16679674	hsa-miR-182-5p	0.8683	+	microCLIP
1	16721745	16721757	hsa-miR-26a-5p	0.9764	+	microCLIP
1	16721747	16721759	hsa-miR-19a-3p	0.9843	+	microCLIP
1	16721747	16721759	hsa-miR-19b-3p	0.9843	+	microCLIP
1	16721748	16721760	hsa-miR-454-3p	0.9641	+	microCLIP
1	16721749	16721761	hsa-miR-148a-3p	0.9238	+	microCLIP
1	16721751	16721763	hsa-miR-128	0.9323	+	microCLIP
1	16721752	16721764	hsa-miR-23a-3p	0.8976	+	microCLIP
1	16721752	16721764	hsa-miR-27a-3p	0.9209	+	microCLIP
1	16721752	16721764	hsa-miR-27b-3p	0.9141	+	microCLIP
1	16722104	16722116	hsa-miR-7-5p	0.8753	+	microCLIP
1	16722539	16722551	hsa-let-7a-5p	0.9121	+	microCLIP
1	16722539	16722551	hsa-let-7b-5p	0.8795	+	microCLIP
1	16722539	16722551	hsa-let-7c	0.913	+	microCLIP
1	16722539	16722551	hsa-let-7f-5p	0.8619	+	microCLIP
1	16722539	16722551	hsa-let-7i-5p	0.8806	+	microCLIP
1	16722807	16722819	hsa-miR-25-3p	0.9517	+	microCLIP
1	16722807	16722819	hsa-miR-92a-3p	0.9708	+	microCLIP
1	16722807	16722819	hsa-miR-92b-3p	0.9823	+	microCLIP
1	16723334	16723346	hsa-miR-218-5p	0.7702	+	microCLIP
1	16723342	16723354	hsa-miR-340-5p	0.7423	+	microCLIP
1	16723349	16723361	hsa-miR-139-5p	0.8234	+	microCLIP
1	16723446	16723458	hsa-miR-15a-5p	0.9811	+	microCLIP
1	16723446	16723458	hsa-miR-29a-3p	0.9257	+	microCLIP
1	16723446	16723458	hsa-miR-424-5p	0.9638	+	microCLIP
1	16723446	16723458	hsa-miR-497-5p	0.9028	+	microCLIP
1	16723451	16723463	hsa-let-7i-5p	0.9434	+	microCLIP
1	16768197	16768209	hsa-miR-182-5p	0.9003	+	microCLIP
1	16786081	16786093	hsa-let-7d-5p	0.871	+	microCLIP
1	16786089	16786101	hsa-miR-193b-3p	0.8448	+	microCLIP
1	16786307	16786319	hsa-miR-183-5p	0.9204	+	microCLIP
1	16786326	16786338	hsa-miR-186-5p	0.9434	+	microCLIP
1	16786330	16786342	hsa-let-7a-5p	0.8334	+	microCLIP
1	16786343	16786355	hsa-miR-101-3p	0.82	+	microCLIP
1	16786435	16786447	hsa-miR-122-5p	0.8002	+	microCLIP
1	16786435	16786447	hsa-miR-1	0.8079	+	microCLIP
1	16786447	16786459	hsa-let-7f-5p	0.845	+	microCLIP
1	16786451	16786463	hsa-miR-196a-5p	0.8031	+	microCLIP
1	16786452	16786464	hsa-let-7a-5p	0.7947	+	microCLIP
1	16786452	16786464	hsa-let-7d-5p	0.927	+	microCLIP
1	16790989	16791001	hsa-miR-181a-5p	0.9815	+	microCLIP
1	16790989	16791001	hsa-miR-181b-5p	0.9892	+	microCLIP
1	16790989	16791001	hsa-miR-181d	0.9441	+	microCLIP
1	16815430	16815442	hsa-let-7d-5p	0.6966	-	microCLIP
1	16861764	16861776	hsa-miR-30d-5p	0.8924	-	microCLIP
1	16889528	16889540	hsa-miR-556-3p	0.6679	-	microCLIP
1	16918774	16918786	hsa-let-7a-5p	0.9624	-	microCLIP
1	16918774	16918786	hsa-let-7b-5p	0.954	-	microCLIP
1	16918774	16918786	hsa-let-7c	0.9273	-	microCLIP
1	16918774	16918786	hsa-let-7d-5p	0.9372	-	microCLIP
1	16918774	16918786	hsa-let-7e-5p	0.9717	-	microCLIP
1	16918774	16918786	hsa-let-7g-5p	0.9774	-	microCLIP
1	16918774	16918786	hsa-let-7i-5p	0.949	-	microCLIP
1	16918775	16918787	hsa-miR-196a-5p	0.9123	-	microCLIP
1	16921474	16921486	hsa-let-7a-5p	0.8705	-	microCLIP
1	16921474	16921486	hsa-let-7b-5p	0.8666	-	microCLIP
1	16921474	16921486	hsa-let-7c	0.8562	-	microCLIP
1	16921480	16921492	hsa-miR-15b-5p	0.9454	-	microCLIP
1	16921480	16921492	hsa-miR-424-5p	0.9286	-	microCLIP
1	16921483	16921495	hsa-miR-21-5p	0.8885	-	microCLIP
1	16926774	16926786	hsa-miR-93-5p	0.8872	-	microCLIP
1	16932761	16932773	hsa-let-7a-5p	0.8527	-	microCLIP
1	16932761	16932773	hsa-let-7b-5p	0.8791	-	microCLIP
1	16932761	16932773	hsa-let-7e-5p	0.9169	-	microCLIP
1	16932761	16932773	hsa-let-7f-5p	0.8863	-	microCLIP
1	16932761	16932773	hsa-let-7i-5p	0.9173	-	microCLIP
1	16932762	16932774	hsa-miR-196a-5p	0.9732	-	microCLIP
1	16932762	16932774	hsa-miR-196b-5p	0.8582	-	microCLIP
1	16944942	16944954	hsa-let-7c	0.865	-	microCLIP
1	16944942	16944958	hsa-let-7c	0.865	-	microCLIP
1	16944948	16944960	hsa-miR-181a-5p	0.9402	-	microCLIP
1	16944948	16944960	hsa-miR-181b-5p	0.9336	-	microCLIP
1	16944948	16944960	hsa-miR-181d	0.8432	-	microCLIP
1	16945014	16945026	hsa-miR-19a-3p	0.9881	-	microCLIP
1	16945014	16945026	hsa-miR-19b-3p	0.9809	-	microCLIP
1	16945019	16945031	hsa-miR-106a-5p	0.8563	-	microCLIP
1	16945019	16945031	hsa-miR-20a-5p	0.8207	-	microCLIP
1	16945019	16945031	hsa-miR-20b-5p	0.8696	-	microCLIP
1	16945319	16945331	hsa-miR-1297	0.8651	-	microCLIP
1	16945319	16945331	hsa-miR-26a-5p	0.863	-	microCLIP
1	16945320	16945332	hsa-miR-151a-5p	0.8754	-	microCLIP
1	16945321	16945333	hsa-miR-191-5p	0.9485	-	microCLIP
1	16945325	16945337	hsa-miR-29b-3p	0.9273	-	microCLIP
1	16945325	16945337	hsa-miR-29c-3p	0.9236	-	microCLIP
1	16945330	16945342	hsa-let-7c	0.8701	-	microCLIP
1	16945336	16945348	hsa-miR-7-5p	0.9183	-	microCLIP
1	17024491	17024503	hsa-miR-24-3p	0.7314	-	microCLIP
1	17067137	17067149	hsa-miR-556-3p	0.8394	+	microCLIP
1	17067157	17067169	hsa-miR-106a-5p	0.9561	+	microCLIP
1	17067157	17067169	hsa-miR-20a-5p	0.9047	+	microCLIP
1	17067157	17067169	hsa-miR-20b-5p	0.9223	+	microCLIP
1	17188475	17188487	hsa-miR-33a-5p	0.8805	+	microCLIP
1	17188475	17188487	hsa-miR-33b-5p	0.8665	+	microCLIP
1	17188479	17188491	hsa-miR-129-5p	0.7931	+	microCLIP
1	17188486	17188498	hsa-miR-320b	0.8385	+	microCLIP
1	17211589	17211601	hsa-miR-32-5p	0.7112	+	microCLIP
1	17216197	17216209	hsa-miR-29a-3p	0.6176	+	microCLIP
1	17216197	17216209	hsa-miR-29b-3p	0.6742	+	microCLIP
1	17216197	17216209	hsa-miR-29c-3p	0.6615	+	microCLIP
1	17216199	17216211	hsa-miR-194-5p	0.704	+	microCLIP
1	17216221	17216233	hsa-miR-423-3p	0.7085	+	microCLIP
1	17226145	17226157	hsa-miR-33b-5p	0.6393	+	microCLIP
1	17234043	17234055	hsa-miR-139-5p	0.8101	+	microCLIP
1	17234044	17234056	hsa-miR-221-3p	0.9355	+	microCLIP
1	17234044	17234056	hsa-miR-222-3p	0.9664	+	microCLIP
1	17234047	17234059	hsa-miR-320a	0.8334	+	microCLIP
1	17234047	17234059	hsa-miR-320b	0.8903	+	microCLIP
1	17234047	17234059	hsa-miR-320c	0.9624	+	microCLIP
1	17234047	17234059	hsa-miR-320d	0.9228	+	microCLIP
1	17291551	17291563	hsa-let-7b-5p	0.7122	+	microCLIP
1	17354311	17354323	hsa-miR-26a-5p	0.9796	-	microCLIP
1	17354311	17354323	hsa-miR-26b-5p	0.9722	-	microCLIP
1	17354327	17354339	hsa-miR-122-5p	0.8224	-	microCLIP
1	17355125	17355137	hsa-miR-185-5p	0.802	-	microCLIP
1	17355125	17355137	hsa-miR-7-5p	0.852	-	microCLIP
1	17355143	17355155	hsa-let-7a-5p	0.9399	-	microCLIP
1	17355143	17355155	hsa-miR-769-5p	0.8871	-	microCLIP
1	17583099	17583111	hsa-miR-122-5p	0.7374	+	microCLIP
1	17584333	17584345	hsa-let-7a-5p	0.9034	+	microCLIP
1	17584333	17584345	hsa-let-7b-5p	0.9092	+	microCLIP
1	17584333	17584345	hsa-let-7c	0.8988	+	microCLIP
1	17584333	17584345	hsa-let-7d-5p	0.8715	+	microCLIP
1	17584333	17584345	hsa-let-7e-5p	0.9206	+	microCLIP
1	17584333	17584345	hsa-let-7f-5p	0.884	+	microCLIP
1	17584333	17584345	hsa-let-7g-5p	0.8286	+	microCLIP
1	17584333	17584345	hsa-let-7i-5p	0.8703	+	microCLIP
1	17595988	17596000	hsa-miR-130b-3p	0.8392	+	microCLIP
1	17595989	17596001	hsa-miR-148b-3p	0.8296	+	microCLIP
1	17595992	17596004	hsa-miR-139-5p	0.8287	+	microCLIP
1	17595998	17596010	hsa-miR-19a-3p	0.9839	+	microCLIP
1	17595998	17596010	hsa-miR-19b-3p	0.9836	+	microCLIP
1	17596000	17596012	hsa-miR-182-5p	0.9586	+	microCLIP
1	17733294	17733306	hsa-miR-26a-5p	0.6894	-	microCLIP
1	17733313	17733325	hsa-miR-186-5p	0.6785	-	microCLIP
1	17734880	17734892	hsa-miR-219-5p	0.7219	-	microCLIP
1	17734889	17734901	hsa-miR-96-5p	0.6487	-	microCLIP
1	17734891	17734903	hsa-miR-769-5p	0.6474	-	microCLIP
1	17734901	17734913	hsa-miR-15b-5p	0.7691	-	microCLIP
1	17735309	17735321	hsa-miR-27b-3p	0.8499	-	microCLIP
1	17735313	17735325	hsa-miR-22-3p	0.9222	-	microCLIP
1	17735315	17735327	hsa-miR-129-5p	0.8663	-	microCLIP
1	17735413	17735425	hsa-let-7a-5p	0.9842	-	microCLIP
1	17735413	17735425	hsa-let-7b-5p	0.9641	-	microCLIP
1	17735413	17735425	hsa-let-7c	0.9777	-	microCLIP
1	17735413	17735425	hsa-let-7e-5p	0.9692	-	microCLIP
1	17735413	17735425	hsa-let-7f-5p	0.968	-	microCLIP
1	17735413	17735425	hsa-let-7g-5p	0.9592	-	microCLIP
1	17735413	17735425	hsa-let-7i-5p	0.9854	-	microCLIP
1	17735414	17735426	hsa-miR-196a-5p	0.9908	-	microCLIP
1	17925853	17925865	hsa-miR-25-3p	0.9817	+	microCLIP
1	17925853	17925865	hsa-miR-32-5p	0.8778	+	microCLIP
1	17925853	17925865	hsa-miR-92a-3p	0.9387	+	microCLIP
1	17925853	17925865	hsa-miR-92b-3p	0.9558	+	microCLIP
1	17941079	17941091	hsa-miR-23a-3p	0.6003	+	microCLIP
1	17948846	17948858	hsa-miR-185-5p	0.5439	+	microCLIP
1	18024078	18024090	hsa-miR-122-5p	0.6545	+	microCLIP
1	18050443	18050455	hsa-miR-10a-5p	0.6939	+	microCLIP
1	18050443	18050455	hsa-miR-10b-5p	0.6781	+	microCLIP
1	18050721	18050733	hsa-miR-196a-5p	0.7106	+	microCLIP
1	18067730	18067742	hsa-miR-101-3p	0.8336	+	microCLIP
1	18118168	18118180	hsa-miR-183-5p	0.9456	+	microCLIP
1	18516588	18516600	hsa-miR-192-5p	0.7983	+	microCLIP
1	18532425	18532437	hsa-let-7a-5p	0.9619	+	microCLIP
1	18532425	18532437	hsa-let-7b-5p	0.9674	+	microCLIP
1	18532425	18532437	hsa-let-7c	0.9442	+	microCLIP
1	18532425	18532437	hsa-let-7d-5p	0.9197	+	microCLIP
1	18532425	18532437	hsa-let-7e-5p	0.9082	+	microCLIP
1	18532425	18532437	hsa-let-7f-5p	0.9706	+	microCLIP
1	18532425	18532437	hsa-let-7g-5p	0.9147	+	microCLIP
1	18532425	18532437	hsa-let-7i-5p	0.9128	+	microCLIP
1	18608258	18608270	hsa-miR-1297	0.7443	+	microCLIP
1	18608258	18608270	hsa-miR-26a-5p	0.7874	+	microCLIP
1	18608258	18608270	hsa-miR-26b-5p	0.6833	+	microCLIP
1	18639098	18639110	hsa-miR-33a-5p	0.5292	+	microCLIP
1	18639098	18639110	hsa-miR-33b-5p	0.5177	+	microCLIP
1	18643062	18643074	hsa-let-7b-5p	0.8495	+	microCLIP
1	18643062	18643074	hsa-let-7c	0.8312	+	microCLIP
1	18643062	18643074	hsa-miR-331-5p	0.7128	+	microCLIP
1	18655969	18655981	hsa-miR-192-5p	0.7132	+	microCLIP
1	18655969	18655981	hsa-miR-23a-3p	0.6314	+	microCLIP
1	18655969	18655981	hsa-miR-23c	0.6268	+	microCLIP
1	18655971	18655983	hsa-miR-556-3p	0.6607	+	microCLIP
1	18658333	18658345	hsa-miR-15a-5p	0.7369	+	microCLIP
1	18658333	18658345	hsa-miR-15b-5p	0.7038	+	microCLIP
1	18658333	18658345	hsa-miR-16-5p	0.776	+	microCLIP
1	18658333	18658345	hsa-miR-424-5p	0.7181	+	microCLIP
1	18810830	18810842	hsa-miR-361-5p	0.6946	+	microCLIP
1	18960486	18960498	hsa-miR-155-5p	0.6177	+	microCLIP
1	18960487	18960499	hsa-miR-1	0.6663	+	microCLIP
1	19232280	19232292	hsa-miR-340-5p	0.6808	-	microCLIP
1	19232281	19232293	hsa-miR-30a-5p	0.6393	-	microCLIP
1	19232281	19232293	hsa-miR-30e-5p	0.6429	-	microCLIP
1	19233031	19233043	hsa-miR-191-5p	0.9711	-	microCLIP
1	19233045	19233057	hsa-miR-182-5p	0.9812	-	microCLIP
1	19233047	19233059	hsa-miR-15a-5p	0.9316	-	microCLIP
1	19233047	19233059	hsa-miR-15b-5p	0.9282	-	microCLIP
1	19233047	19233059	hsa-miR-16-5p	0.83	-	microCLIP
1	19233049	19233061	hsa-miR-151a-3p	0.8198	-	microCLIP
1	19233051	19233063	hsa-miR-138-5p	0.8114	-	microCLIP
1	19233125	19233137	hsa-let-7a-5p	0.7244	-	microCLIP
1	19233125	19233137	hsa-miR-331-5p	0.7803	-	microCLIP
1	19233126	19233138	hsa-miR-196b-5p	0.7758	-	microCLIP
1	19233138	19233150	hsa-miR-10a-5p	0.8567	-	microCLIP
1	19248144	19248156	hsa-miR-378b	0.7786	-	microCLIP
1	19248149	19248161	hsa-miR-423-3p	0.7905	-	microCLIP
1	19248153	19248165	hsa-miR-185-5p	0.8088	-	microCLIP
1	19248156	19248168	hsa-let-7g-5p	0.8931	-	microCLIP
1	19248156	19248168	hsa-let-7i-5p	0.7766	-	microCLIP
1	19266472	19266484	hsa-miR-106a-5p	0.6629	-	microCLIP
1	19266472	19266484	hsa-miR-20b-5p	0.725	-	microCLIP
1	19266474	19266486	hsa-miR-671-5p	0.7895	-	microCLIP
1	19434886	19434898	hsa-miR-1297	0.8882	-	microCLIP
1	19434886	19434898	hsa-miR-26a-5p	0.9376	-	microCLIP
1	19434886	19434898	hsa-miR-26b-5p	0.9708	-	microCLIP
1	19452121	19452133	hsa-miR-138-5p	0.8077	-	microCLIP
1	19482780	19482792	hsa-miR-19a-3p	0.7317	-	microCLIP
1	19482780	19482792	hsa-miR-19b-3p	0.7615	-	microCLIP
1	19482786	19482798	hsa-miR-92a-3p	0.7294	-	microCLIP
1	19482786	19482798	hsa-miR-92b-3p	0.8265	-	microCLIP
1	19482793	19482805	hsa-miR-423-3p	0.8761	-	microCLIP
1	19482800	19482812	hsa-miR-128	0.8161	-	microCLIP
1	19482800	19482816	hsa-miR-128	0.8161	-	microCLIP
1	19488356	19488368	hsa-miR-106a-5p	0.9798	-	microCLIP
1	19488356	19488368	hsa-miR-20a-5p	0.9828	-	microCLIP
1	19488356	19488368	hsa-miR-20b-5p	0.9899	-	microCLIP
1	19488356	19488368	hsa-miR-93-5p	0.9882	-	microCLIP
1	19488370	19488382	hsa-miR-92a-3p	0.9489	-	microCLIP
1	19488370	19488382	hsa-miR-92b-3p	0.9807	-	microCLIP
1	19493668	19493680	hsa-miR-191-5p	0.9824	-	microCLIP
1	19493675	19493687	hsa-let-7a-5p	0.935	-	microCLIP
1	19493675	19493687	hsa-let-7d-5p	0.9447	-	microCLIP
1	19493675	19493687	hsa-let-7f-5p	0.9368	-	microCLIP
1	19493676	19493688	hsa-miR-196a-5p	0.9799	-	microCLIP
1	19528244	19528256	hsa-miR-20a-5p	0.9596	-	microCLIP
1	19528244	19528256	hsa-miR-20b-5p	0.9811	-	microCLIP
1	19528244	19528256	hsa-miR-93-5p	0.9874	-	microCLIP
1	19528246	19528258	hsa-miR-130a-3p	0.9152	-	microCLIP
1	19528246	19528258	hsa-miR-130b-3p	0.9622	-	microCLIP
1	19528246	19528258	hsa-miR-301a-3p	0.899	-	microCLIP
1	19544048	19544060	hsa-miR-1301	0.5484	-	microCLIP
1	19585882	19585894	hsa-miR-378b	0.5848	+	microCLIP
1	19585899	19585911	hsa-miR-185-5p	0.5936	+	microCLIP
1	19599853	19599865	hsa-miR-26a-5p	0.7942	-	microCLIP
1	19630551	19630563	hsa-miR-27a-3p	0.9752	-	microCLIP
1	19630551	19630563	hsa-miR-27b-3p	0.9031	-	microCLIP
1	19630560	19630572	hsa-miR-20b-5p	0.8252	-	microCLIP
1	19655372	19655384	hsa-miR-196a-5p	0.9274	+	microCLIP
1	19655373	19655385	hsa-let-7a-5p	0.9404	+	microCLIP
1	19655373	19655385	hsa-let-7b-5p	0.9583	+	microCLIP
1	19655373	19655385	hsa-let-7c	0.9652	+	microCLIP
1	19655373	19655385	hsa-let-7e-5p	0.8987	+	microCLIP
1	19655373	19655385	hsa-let-7f-5p	0.8993	+	microCLIP
1	19655373	19655385	hsa-let-7g-5p	0.9264	+	microCLIP
1	19655373	19655385	hsa-let-7i-5p	0.9418	+	microCLIP
1	19665901	19665913	hsa-miR-33a-5p	0.947	-	microCLIP
1	19665901	19665917	hsa-miR-33a-5p	0.947	-	microCLIP
1	19670641	19670653	hsa-let-7f-5p	0.7205	-	microCLIP
1	19670641	19670653	hsa-miR-103a-3p	0.6196	-	microCLIP
1	19691289	19691301	hsa-miR-221-3p	0.8319	-	microCLIP
1	19691289	19691301	hsa-miR-222-3p	0.7462	-	microCLIP
1	19691294	19691306	hsa-miR-101-3p	0.8964	-	microCLIP
1	19691299	19691311	hsa-miR-378b	0.7665	-	microCLIP
1	19957228	19957240	hsa-miR-1297	0.7066	+	microCLIP
1	19957228	19957240	hsa-miR-26b-5p	0.6512	+	microCLIP
1	19957233	19957245	hsa-miR-365a-3p	0.7502	+	microCLIP
1	19957239	19957251	hsa-miR-301a-3p	0.6163	+	microCLIP
1	19975578	19975590	hsa-miR-186-5p	0.939	+	microCLIP
1	19975584	19975596	hsa-miR-185-5p	0.856	+	microCLIP
1	19984688	19984700	hsa-miR-130b-3p	0.9264	+	microCLIP
1	19984689	19984701	hsa-miR-148b-3p	0.9319	+	microCLIP
1	19984690	19984702	hsa-miR-106a-5p	0.962	+	microCLIP
1	19984690	19984702	hsa-miR-20a-5p	0.9715	+	microCLIP
1	19984690	19984702	hsa-miR-20b-5p	0.9532	+	microCLIP
1	19984690	19984702	hsa-miR-93-5p	0.9395	+	microCLIP
1	20237141	20237153	hsa-miR-130b-3p	0.8704	+	microCLIP
1	20237153	20237165	hsa-miR-122-5p	0.7841	+	microCLIP
1	20237153	20237165	hsa-miR-1	0.8221	+	microCLIP
1	20237423	20237435	hsa-miR-23a-3p	0.9165	+	microCLIP
1	20237426	20237438	hsa-miR-25-3p	0.9695	+	microCLIP
1	20237426	20237438	hsa-miR-92a-3p	0.9672	+	microCLIP
1	20237426	20237438	hsa-miR-92b-3p	0.9778	+	microCLIP
1	20237540	20237552	hsa-miR-671-5p	0.6833	+	microCLIP
1	20237546	20237558	hsa-miR-192-5p	0.7067	+	microCLIP
1	20237686	20237698	hsa-let-7a-5p	0.9689	+	microCLIP
1	20237686	20237698	hsa-let-7b-5p	0.8944	+	microCLIP
1	20237686	20237698	hsa-let-7c	0.925	+	microCLIP
1	20237686	20237698	hsa-let-7e-5p	0.8917	+	microCLIP
1	20237686	20237698	hsa-let-7g-5p	0.8748	+	microCLIP
1	20237727	20237739	hsa-miR-151a-3p	0.7029	+	microCLIP
1	20237727	20237739	hsa-miR-484	0.7382	+	microCLIP
1	20239069	20239081	hsa-miR-19a-3p	0.9906	+	microCLIP
1	20239069	20239081	hsa-miR-19b-3p	0.9906	+	microCLIP
1	20239070	20239082	hsa-miR-130b-3p	0.99	+	microCLIP
1	20239070	20239082	hsa-miR-454-3p	0.9885	+	microCLIP
1	20239071	20239083	hsa-miR-148a-3p	0.9213	+	microCLIP
1	20239071	20239083	hsa-miR-148b-3p	0.916	+	microCLIP
1	20239078	20239090	hsa-miR-26b-5p	0.9734	+	microCLIP
1	20239277	20239289	hsa-miR-101-3p	0.9859	+	microCLIP
1	20239279	20239291	hsa-miR-139-5p	0.9109	+	microCLIP
1	20239283	20239295	hsa-miR-1297	0.9823	+	microCLIP
1	20239283	20239295	hsa-miR-26a-5p	0.9817	+	microCLIP
1	20239283	20239295	hsa-miR-26b-5p	0.9833	+	microCLIP
1	20412531	20412543	hsa-miR-424-5p	0.8256	+	microCLIP
1	20497533	20497545	hsa-miR-671-5p	0.8019	-	microCLIP
1	20625772	20625784	hsa-miR-671-5p	0.8414	-	microCLIP
1	20625786	20625798	hsa-let-7d-5p	0.7071	-	microCLIP
1	20970573	20970585	hsa-miR-139-5p	0.8447	+	microCLIP
1	20978756	20978768	hsa-let-7a-5p	0.9399	-	microCLIP
1	20978756	20978768	hsa-let-7b-5p	0.9474	-	microCLIP
1	20978756	20978768	hsa-let-7c	0.9156	-	microCLIP
1	20978756	20978768	hsa-let-7d-5p	0.8575	-	microCLIP
1	20978756	20978768	hsa-let-7e-5p	0.8856	-	microCLIP
1	20978756	20978768	hsa-let-7f-5p	0.9182	-	microCLIP
1	20978756	20978768	hsa-let-7i-5p	0.8951	-	microCLIP
1	20978766	20978778	hsa-miR-218-5p	0.8026	-	microCLIP
1	20987769	20987781	hsa-miR-19a-3p	0.7282	-	microCLIP
1	21046408	21046420	hsa-miR-106a-5p	0.9618	-	microCLIP
1	21046408	21046420	hsa-miR-20a-5p	0.9507	-	microCLIP
1	21046408	21046420	hsa-miR-20b-5p	0.9783	-	microCLIP
1	21046408	21046420	hsa-miR-93-5p	0.978	-	microCLIP
1	21069475	21069487	hsa-miR-1297	0.9816	-	microCLIP
1	21069475	21069487	hsa-miR-26a-5p	0.9835	-	microCLIP
1	21069475	21069487	hsa-miR-26b-5p	0.9884	-	microCLIP
1	21069476	21069488	hsa-miR-106a-5p	0.9242	-	microCLIP
1	21069483	21069495	hsa-miR-128	0.8965	-	microCLIP
1	21069661	21069673	hsa-miR-106a-5p	0.9766	-	microCLIP
1	21069661	21069673	hsa-miR-20a-5p	0.9598	-	microCLIP
1	21069661	21069673	hsa-miR-20b-5p	0.9892	-	microCLIP
1	21069661	21069673	hsa-miR-93-5p	0.985	-	microCLIP
1	21070769	21070781	hsa-miR-185-5p	0.8388	-	microCLIP
1	21070777	21070789	hsa-let-7b-5p	0.8563	-	microCLIP
1	21070777	21070789	hsa-let-7d-5p	0.8824	-	microCLIP
1	21070778	21070790	hsa-miR-196b-5p	0.8407	-	microCLIP
1	21070779	21070791	hsa-miR-122-5p	0.9141	-	microCLIP
1	21070966	21070978	hsa-miR-7-5p	0.7334	-	microCLIP
1	21070978	21070990	hsa-miR-106a-5p	0.6664	-	microCLIP
1	21070978	21070990	hsa-miR-320c	0.6456	-	microCLIP
1	21070978	21070990	hsa-miR-320d	0.7476	-	microCLIP
1	21071071	21071083	hsa-miR-25-3p	0.9657	-	microCLIP
1	21071071	21071083	hsa-miR-32-5p	0.7949	-	microCLIP
1	21071071	21071083	hsa-miR-92a-3p	0.9192	-	microCLIP
1	21071071	21071083	hsa-miR-92b-3p	0.9613	-	microCLIP
1	21071082	21071094	hsa-miR-374a-5p	0.8324	-	microCLIP
1	21071083	21071095	hsa-miR-20a-5p	0.846	-	microCLIP
1	21102039	21102051	hsa-miR-92a-3p	0.9022	-	microCLIP
1	21102039	21102051	hsa-miR-92b-3p	0.9369	-	microCLIP
1	21102046	21102058	hsa-miR-101-3p	0.9581	-	microCLIP
1	21205959	21205971	hsa-miR-122-5p	0.7047	-	microCLIP
1	21268520	21268532	hsa-miR-31-5p	0.8302	-	microCLIP
1	21268530	21268542	hsa-let-7e-5p	0.8788	-	microCLIP
1	21268535	21268547	hsa-miR-331-5p	0.8368	-	microCLIP
1	21268542	21268554	hsa-miR-196a-5p	0.8583	-	microCLIP
1	21269952	21269964	hsa-let-7c	0.7613	-	microCLIP
1	21269952	21269964	hsa-let-7i-5p	0.7261	-	microCLIP
1	21269953	21269965	hsa-miR-196a-5p	0.8833	-	microCLIP
1	21269953	21269965	hsa-miR-196b-5p	0.7648	-	microCLIP
1	21270217	21270229	hsa-miR-21-5p	0.5468	-	microCLIP
1	21270243	21270255	hsa-miR-556-3p	0.54	-	microCLIP
1	21281689	21281701	hsa-miR-15a-5p	0.9498	-	microCLIP
1	21281689	21281701	hsa-miR-15b-5p	0.9824	-	microCLIP
1	21281689	21281701	hsa-miR-424-5p	0.9703	-	microCLIP
1	21281690	21281702	hsa-miR-107	0.8489	-	microCLIP
1	21281702	21281714	hsa-miR-374b-5p	0.9012	-	microCLIP
1	21293535	21293547	hsa-miR-218-5p	0.5669	-	microCLIP
1	21293537	21293549	hsa-miR-33b-5p	0.6441	-	microCLIP
1	21293544	21293556	hsa-miR-33a-5p	0.5478	-	microCLIP
1	21339508	21339520	hsa-miR-1	0.8645	-	microCLIP
1	21425658	21425670	hsa-miR-122-5p	0.9095	-	microCLIP
1	21425659	21425671	hsa-miR-148b-3p	0.9006	-	microCLIP
1	21425660	21425672	hsa-miR-130b-3p	0.8984	-	microCLIP
1	21425661	21425673	hsa-miR-19a-3p	0.9765	-	microCLIP
1	21425661	21425673	hsa-miR-19b-3p	0.9602	-	microCLIP
1	21451692	21451704	hsa-miR-15b-5p	0.8389	-	microCLIP
1	21451692	21451704	hsa-miR-16-5p	0.8843	-	microCLIP
1	21451692	21451704	hsa-miR-424-5p	0.9149	-	microCLIP
1	21451693	21451705	hsa-miR-107	0.868	-	microCLIP
1	21451702	21451714	hsa-let-7b-5p	0.9037	-	microCLIP
1	21451702	21451714	hsa-let-7c	0.8428	-	microCLIP
1	21451702	21451714	hsa-let-7e-5p	0.8541	-	microCLIP
1	21451714	21451726	hsa-miR-320a	0.9094	-	microCLIP
1	21451714	21451726	hsa-miR-320b	0.9303	-	microCLIP
1	21502230	21502242	hsa-miR-7-5p	0.8924	-	microCLIP
1	21546073	21546085	hsa-miR-331-5p	0.8001	-	microCLIP
1	21546081	21546093	hsa-miR-140-3p	0.8547	-	microCLIP
1	21546082	21546094	hsa-miR-139-5p	0.7896	-	microCLIP
1	21546082	21546094	hsa-miR-27a-3p	0.8791	-	microCLIP
1	21546082	21546094	hsa-miR-27b-3p	0.8687	-	microCLIP
1	21546093	21546105	hsa-miR-186-5p	0.8535	-	microCLIP
1	21546096	21546108	hsa-miR-196b-5p	0.8225	-	microCLIP
1	21565698	21565710	hsa-miR-19a-3p	0.92	-	microCLIP
1	21565698	21565710	hsa-miR-19b-3p	0.9383	-	microCLIP
1	21592691	21592703	hsa-miR-15a-5p	0.8236	+	microCLIP
1	21781264	21781276	hsa-miR-155-5p	0.9189	+	microCLIP
1	21781274	21781286	hsa-miR-186-5p	0.7846	+	microCLIP
1	21781274	21781286	hsa-miR-191-5p	0.9472	+	microCLIP
1	21781279	21781291	hsa-miR-103a-3p	0.945	+	microCLIP
1	21781279	21781291	hsa-miR-107	0.8678	+	microCLIP
1	21781280	21781292	hsa-miR-15a-5p	0.9245	+	microCLIP
1	21781280	21781292	hsa-miR-15b-5p	0.9155	+	microCLIP
1	21781280	21781292	hsa-miR-424-5p	0.8901	+	microCLIP
1	21782882	21782894	hsa-let-7i-5p	0.791	+	microCLIP
1	21782905	21782917	hsa-miR-106a-5p	0.7744	+	microCLIP
1	21782905	21782917	hsa-miR-20a-5p	0.7804	+	microCLIP
1	21782905	21782917	hsa-miR-20b-5p	0.7546	+	microCLIP
1	21782905	21782917	hsa-miR-320d	0.7772	+	microCLIP
1	21782905	21782917	hsa-miR-93-5p	0.787	+	microCLIP
1	21782912	21782924	hsa-miR-374b-5p	0.8138	+	microCLIP
1	21783354	21783366	hsa-miR-25-3p	0.9682	+	microCLIP
1	21783354	21783366	hsa-miR-32-5p	0.95	+	microCLIP
1	21783354	21783366	hsa-miR-92a-3p	0.974	+	microCLIP
1	21783354	21783366	hsa-miR-92b-3p	0.9737	+	microCLIP
1	22050258	22050270	hsa-miR-182-5p	0.9883	-	microCLIP
1	22050260	22050272	hsa-miR-19a-3p	0.9851	-	microCLIP
1	22050260	22050272	hsa-miR-19b-3p	0.9851	-	microCLIP
1	22050264	22050276	hsa-miR-20b-5p	0.9787	-	microCLIP
1	22050264	22050276	hsa-miR-93-5p	0.9392	-	microCLIP
1	22050271	22050283	hsa-let-7c	0.8283	-	microCLIP
1	22054541	22054553	hsa-miR-320a	0.599	-	microCLIP
1	22054541	22054553	hsa-miR-320b	0.599	-	microCLIP
1	22054541	22054553	hsa-miR-320c	0.5929	-	microCLIP
1	22054541	22054553	hsa-miR-320d	0.5714	-	microCLIP
1	22054544	22054556	hsa-miR-138-5p	0.6876	-	microCLIP
1	22059432	22059444	hsa-miR-19a-3p	0.9786	-	microCLIP
1	22059432	22059444	hsa-miR-19b-3p	0.9786	-	microCLIP
1	22063665	22063677	hsa-miR-877-5p	0.7314	-	microCLIP
1	22063665	22063681	hsa-miR-877-5p	0.7314	-	microCLIP
1	22178136	22178148	hsa-miR-96-5p	0.6393	-	microCLIP
1	22178139	22178151	hsa-miR-23c	0.778	-	microCLIP
1	22328147	22328159	hsa-let-7f-5p	0.7045	+	microCLIP
1	22328147	22328159	hsa-let-7g-5p	0.6796	+	microCLIP
1	22328147	22328159	hsa-let-7i-5p	0.654	+	microCLIP
1	22357555	22357567	hsa-miR-556-3p	0.6822	+	microCLIP
1	22394773	22394785	hsa-miR-103a-3p	0.9039	+	microCLIP
1	22394774	22394786	hsa-miR-15a-5p	0.9708	+	microCLIP
1	22394774	22394786	hsa-miR-15b-5p	0.9515	+	microCLIP
1	22394774	22394786	hsa-miR-16-5p	0.9473	+	microCLIP
1	22394774	22394786	hsa-miR-424-5p	0.9365	+	microCLIP
1	22394783	22394795	hsa-miR-19a-3p	0.8954	+	microCLIP
1	22416543	22416555	hsa-miR-15a-5p	0.9748	+	microCLIP
1	22416543	22416555	hsa-miR-15b-5p	0.9086	+	microCLIP
1	22416543	22416555	hsa-miR-424-5p	0.9617	+	microCLIP
1	22416546	22416558	hsa-miR-16-5p	0.9101	+	microCLIP
1	22785633	22785645	hsa-miR-183-5p	0.9257	+	microCLIP
1	22785641	22785653	hsa-miR-1297	0.786	+	microCLIP
1	22785641	22785653	hsa-miR-26a-5p	0.9058	+	microCLIP
1	22785641	22785653	hsa-miR-26b-5p	0.9083	+	microCLIP
1	22785652	22785664	hsa-miR-374b-5p	0.7977	+	microCLIP
1	22829003	22829015	hsa-miR-106a-5p	0.9728	+	microCLIP
1	22829003	22829015	hsa-miR-20a-5p	0.9629	+	microCLIP
1	22829003	22829015	hsa-miR-20b-5p	0.9822	+	microCLIP
1	22829003	22829015	hsa-miR-93-5p	0.9633	+	microCLIP
1	22857139	22857151	hsa-miR-454-3p	0.8999	+	microCLIP
1	22857166	22857178	hsa-miR-106a-5p	0.9748	+	microCLIP
1	22857166	22857178	hsa-miR-20a-5p	0.8581	+	microCLIP
1	22857166	22857178	hsa-miR-20b-5p	0.9776	+	microCLIP
1	23192405	23192417	hsa-miR-122-5p	0.6419	+	microCLIP
1	23192405	23192417	hsa-miR-185-5p	0.5728	+	microCLIP
1	23196384	23196396	hsa-miR-218-5p	0.8832	+	microCLIP
1	23202319	23202331	hsa-miR-378b	0.5939	+	microCLIP
1	23214379	23214391	hsa-miR-183-5p	0.706	+	microCLIP
1	23228256	23228268	hsa-miR-183-5p	0.7146	+	microCLIP
1	23241135	23241147	hsa-miR-92a-3p	0.7713	+	microCLIP
1	23241135	23241147	hsa-miR-92b-3p	0.7911	+	microCLIP
1	23241138	23241150	hsa-miR-33a-5p	0.9391	+	microCLIP
1	23241138	23241150	hsa-miR-33b-5p	0.8549	+	microCLIP
1	23241140	23241152	hsa-miR-122-5p	0.8617	+	microCLIP
1	23247281	23247293	hsa-miR-15a-5p	0.9178	+	microCLIP
1	23247281	23247293	hsa-miR-15b-5p	0.8895	+	microCLIP
1	23247281	23247293	hsa-miR-16-5p	0.8357	+	microCLIP
1	23247281	23247293	hsa-miR-424-5p	0.9118	+	microCLIP
1	23247281	23247293	hsa-miR-497-5p	0.8374	+	microCLIP
1	23286404	23286416	hsa-miR-139-5p	0.7881	-	microCLIP
1	23370580	23370592	hsa-miR-29a-3p	0.7429	-	microCLIP
1	23370580	23370592	hsa-miR-424-5p	0.8954	-	microCLIP
1	23372909	23372921	hsa-miR-320c	0.896	+	microCLIP
1	23372918	23372930	hsa-miR-19a-3p	0.7824	+	microCLIP
1	23380296	23380308	hsa-let-7e-5p	0.8543	+	microCLIP
1	23399843	23399855	hsa-miR-25-3p	0.8235	+	microCLIP
1	23399843	23399855	hsa-miR-32-5p	0.8122	+	microCLIP
1	23399843	23399855	hsa-miR-92b-3p	0.8604	+	microCLIP
1	23399853	23399865	hsa-let-7d-5p	0.8984	+	microCLIP
1	23399854	23399866	hsa-miR-122-5p	0.7996	+	microCLIP
1	23399867	23399879	hsa-miR-185-5p	0.9055	+	microCLIP
1	23411862	23411874	hsa-miR-15a-5p	0.9824	-	microCLIP
1	23411862	23411874	hsa-miR-15b-5p	0.9557	-	microCLIP
1	23411862	23411874	hsa-miR-424-5p	0.9888	-	microCLIP
1	23411862	23411874	hsa-miR-497-5p	0.8943	-	microCLIP
1	23411863	23411875	hsa-miR-103a-3p	0.9254	-	microCLIP
1	23411863	23411875	hsa-miR-107	0.9008	-	microCLIP
1	23412805	23412817	hsa-miR-122-5p	0.9308	-	microCLIP
1	23412935	23412947	hsa-let-7b-5p	0.8918	-	microCLIP
1	23412939	23412951	hsa-miR-15a-5p	0.986	-	microCLIP
1	23412939	23412951	hsa-miR-15b-5p	0.926	-	microCLIP
1	23412939	23412951	hsa-miR-16-5p	0.9571	-	microCLIP
1	23412939	23412951	hsa-miR-424-5p	0.9466	-	microCLIP
1	23413215	23413227	hsa-miR-183-5p	0.817	-	microCLIP
1	23413220	23413232	hsa-miR-532-5p	0.7696	-	microCLIP
1	23413229	23413241	hsa-miR-1301	0.8777	-	microCLIP
1	23413260	23413272	hsa-miR-15a-5p	0.9597	-	microCLIP
1	23413260	23413272	hsa-miR-15b-5p	0.972	-	microCLIP
1	23413260	23413272	hsa-miR-16-5p	0.931	-	microCLIP
1	23413260	23413272	hsa-miR-424-5p	0.9652	-	microCLIP
1	23413260	23413272	hsa-miR-497-5p	0.8227	-	microCLIP
1	23413261	23413273	hsa-miR-103a-3p	0.908	-	microCLIP
1	23413261	23413273	hsa-miR-107	0.9449	-	microCLIP
1	23413406	23413418	hsa-let-7c	0.9313	-	microCLIP
1	23413406	23413418	hsa-let-7d-5p	0.8813	-	microCLIP
1	23413406	23413418	hsa-let-7e-5p	0.8285	-	microCLIP
1	23413406	23413418	hsa-let-7g-5p	0.8029	-	microCLIP
1	23413406	23413418	hsa-let-7i-5p	0.8884	-	microCLIP
1	23414955	23414967	hsa-let-7b-5p	0.8165	-	microCLIP
1	23414962	23414974	hsa-miR-122-5p	0.7253	-	microCLIP
1	23634975	23634987	hsa-miR-26a-5p	0.9078	-	microCLIP
1	23634987	23634999	hsa-miR-15a-5p	0.9838	-	microCLIP
1	23634987	23634999	hsa-miR-15b-5p	0.9824	-	microCLIP
1	23634987	23634999	hsa-miR-16-5p	0.9488	-	microCLIP
1	23634987	23634999	hsa-miR-424-5p	0.9539	-	microCLIP
1	23634988	23635000	hsa-miR-103a-3p	0.945	-	microCLIP
1	23634988	23635000	hsa-miR-107	0.9791	-	microCLIP
1	23636083	23636095	hsa-miR-106a-5p	0.9732	-	microCLIP
1	23636083	23636095	hsa-miR-20a-5p	0.9664	-	microCLIP
1	23636083	23636095	hsa-miR-20b-5p	0.9759	-	microCLIP
1	23636083	23636095	hsa-miR-93-5p	0.9897	-	microCLIP
1	23636460	23636472	hsa-miR-454-3p	0.7512	-	microCLIP
1	23636467	23636479	hsa-miR-15b-5p	0.6604	-	microCLIP
1	23636468	23636480	hsa-miR-181c-5p	0.7761	-	microCLIP
1	23636471	23636483	hsa-miR-374b-5p	0.7748	-	microCLIP
1	23636480	23636492	hsa-miR-196b-5p	0.7457	-	microCLIP
1	23636784	23636796	hsa-miR-7-5p	0.8709	-	microCLIP
1	23636793	23636805	hsa-miR-574-5p	0.8227	-	microCLIP
1	23636796	23636808	hsa-miR-374a-5p	0.877	-	microCLIP
1	23636803	23636815	hsa-miR-101-3p	0.9042	-	microCLIP
1	23636860	23636872	hsa-miR-132-3p	0.6947	-	microCLIP
1	23636860	23636872	hsa-miR-212-3p	0.6799	-	microCLIP
1	23636885	23636897	hsa-miR-186-5p	0.7639	-	microCLIP
1	23636887	23636899	hsa-miR-122-5p	0.8161	-	microCLIP
1	23637537	23637549	hsa-let-7g-5p	0.8533	-	microCLIP
1	23637537	23637553	hsa-let-7g-5p	0.8533	-	microCLIP
1	23637538	23637550	hsa-miR-196a-5p	0.9493	-	microCLIP
1	23646910	23646922	hsa-let-7e-5p	0.9503	-	microCLIP
1	23646910	23646922	hsa-let-7f-5p	0.9617	-	microCLIP
1	23646910	23646922	hsa-let-7g-5p	0.9318	-	microCLIP
1	23646910	23646922	hsa-let-7i-5p	0.9747	-	microCLIP
1	23687506	23687518	hsa-let-7d-5p	0.8694	-	microCLIP
1	23687512	23687524	hsa-miR-107	0.8131	-	microCLIP
1	23687514	23687526	hsa-miR-196a-5p	0.8391	-	microCLIP
1	23687520	23687532	hsa-miR-7-5p	0.8617	-	microCLIP
1	23688070	23688082	hsa-miR-15a-5p	0.9201	-	microCLIP
1	23688070	23688082	hsa-miR-16-5p	0.7978	-	microCLIP
1	23688070	23688082	hsa-miR-424-5p	0.9117	-	microCLIP
1	23688071	23688083	hsa-miR-103a-3p	0.8872	-	microCLIP
1	23688076	23688088	hsa-miR-556-3p	0.7996	-	microCLIP
1	23688083	23688095	hsa-miR-10a-5p	0.9362	-	microCLIP
1	23688083	23688095	hsa-miR-10b-5p	0.8426	-	microCLIP
1	23696747	23696759	hsa-miR-25-3p	0.7187	+	microCLIP
1	23696753	23696765	hsa-miR-221-3p	0.7773	+	microCLIP
1	23696767	23696779	hsa-miR-3168	0.8731	+	microCLIP
1	23760728	23760740	hsa-let-7a-5p	0.795	-	microCLIP
1	23760728	23760740	hsa-let-7b-5p	0.8786	-	microCLIP
1	23760728	23760740	hsa-let-7i-5p	0.8074	-	microCLIP
1	23777925	23777937	hsa-miR-106a-5p	0.591	-	microCLIP
1	23777925	23777937	hsa-miR-155-5p	0.5179	-	microCLIP
1	23832926	23832938	hsa-miR-24-3p	0.8551	-	microCLIP
1	23832929	23832941	hsa-miR-33b-5p	0.8433	-	microCLIP
1	23832943	23832955	hsa-miR-155-5p	0.936	-	microCLIP
1	23832944	23832956	hsa-miR-365a-3p	0.9527	-	microCLIP
1	23834544	23834556	hsa-miR-450a-5p	0.7066	-	microCLIP
1	23834547	23834559	hsa-miR-122-5p	0.7454	-	microCLIP
1	23834557	23834569	hsa-let-7a-5p	0.7078	-	microCLIP
1	23834557	23834569	hsa-let-7b-5p	0.736	-	microCLIP
1	23834557	23834569	hsa-let-7e-5p	0.7218	-	microCLIP
1	23835415	23835427	hsa-miR-19a-3p	0.9406	-	microCLIP
1	23835415	23835427	hsa-miR-19b-3p	0.9863	-	microCLIP
1	23835419	23835431	hsa-miR-20a-5p	0.8648	-	microCLIP
1	23835775	23835787	hsa-miR-148a-3p	0.9117	-	microCLIP
1	23835775	23835787	hsa-miR-148b-3p	0.8914	-	microCLIP
1	23835776	23835788	hsa-miR-130b-3p	0.9395	-	microCLIP
1	23835776	23835788	hsa-miR-301a-3p	0.9285	-	microCLIP
1	23835777	23835789	hsa-miR-19b-3p	0.9186	-	microCLIP
1	23857154	23857166	hsa-let-7i-5p	0.9594	-	microCLIP
1	23857155	23857167	hsa-miR-196a-5p	0.9353	-	microCLIP
1	23857155	23857167	hsa-miR-196b-5p	0.9564	-	microCLIP
1	23884443	23884455	hsa-miR-19a-3p	0.9918	-	microCLIP
1	23884443	23884455	hsa-miR-19b-3p	0.976	-	microCLIP
1	23884447	23884459	hsa-miR-20b-5p	0.8311	-	microCLIP
1	23884478	23884490	hsa-miR-103a-3p	0.9439	-	microCLIP
1	23884480	23884492	hsa-miR-25-3p	0.8209	-	microCLIP
1	23884482	23884494	hsa-miR-33a-5p	0.9067	-	microCLIP
1	23884622	23884634	hsa-miR-185-5p	0.779	-	microCLIP
1	23884626	23884638	hsa-miR-15a-5p	0.8955	-	microCLIP
1	23884626	23884638	hsa-miR-15b-5p	0.839	-	microCLIP
1	23884626	23884638	hsa-miR-16-5p	0.9133	-	microCLIP
1	23884626	23884638	hsa-miR-424-5p	0.947	-	microCLIP
1	24021173	24021185	hsa-let-7f-5p	0.8973	+	microCLIP
1	24021174	24021190	hsa-let-7e-5p	0.8195	+	microCLIP
1	24021175	24021187	hsa-miR-151a-5p	0.8548	+	microCLIP
1	24021178	24021190	hsa-let-7e-5p	0.8195	+	microCLIP
1	24021183	24021195	hsa-miR-27b-3p	0.7593	+	microCLIP
1	24021258	24021270	hsa-miR-484	0.7708	+	microCLIP
1	24021263	24021275	hsa-miR-455-3p	0.7838	+	microCLIP
1	24021271	24021283	hsa-miR-23c	0.8972	+	microCLIP
1	24021272	24021284	hsa-miR-140-3p	0.8362	+	microCLIP
1	24022861	24022873	hsa-miR-191-5p	0.9018	+	microCLIP
1	24022868	24022880	hsa-let-7a-5p	0.8014	+	microCLIP
1	24022868	24022880	hsa-let-7e-5p	0.8882	+	microCLIP
1	24075401	24075413	hsa-miR-331-5p	0.7592	+	microCLIP
1	24075406	24075418	hsa-miR-574-5p	0.7563	+	microCLIP
1	24075414	24075426	hsa-miR-101-3p	0.8815	+	microCLIP
1	24078949	24078961	hsa-let-7a-5p	0.8392	+	microCLIP
1	24078960	24078972	hsa-miR-671-5p	0.8457	+	microCLIP
1	24086422	24086434	hsa-let-7a-5p	0.6828	+	microCLIP
1	24086422	24086434	hsa-let-7b-5p	0.6885	+	microCLIP
1	24086435	24086447	hsa-miR-20b-5p	0.756	+	microCLIP
1	24086435	24086447	hsa-miR-320a	0.8212	+	microCLIP
1	24086443	24086455	hsa-miR-185-5p	0.6922	+	microCLIP
1	24086696	24086708	hsa-let-7d-5p	0.615	+	microCLIP
1	24086705	24086717	hsa-miR-185-5p	0.5705	+	microCLIP
1	24086705	24086717	hsa-miR-7-5p	0.5764	+	microCLIP
1	24086709	24086721	hsa-miR-196b-5p	0.516	+	microCLIP
1	24086844	24086856	hsa-miR-19a-3p	0.9548	+	microCLIP
1	24086844	24086856	hsa-miR-19b-3p	0.9713	+	microCLIP
1	24086845	24086857	hsa-miR-130a-3p	0.8299	+	microCLIP
1	24086846	24086858	hsa-miR-182-5p	0.9503	+	microCLIP
1	24086866	24086878	hsa-miR-106a-5p	0.9795	+	microCLIP
1	24086866	24086878	hsa-miR-20a-5p	0.8238	+	microCLIP
1	24086866	24086878	hsa-miR-93-5p	0.8918	+	microCLIP
1	24087019	24087031	hsa-miR-106a-5p	0.9925	+	microCLIP
1	24087019	24087031	hsa-miR-20a-5p	0.9795	+	microCLIP
1	24087019	24087031	hsa-miR-20b-5p	0.9925	+	microCLIP
1	24087019	24087031	hsa-miR-93-5p	0.9889	+	microCLIP
1	24087638	24087650	hsa-miR-128	0.6228	+	microCLIP
1	24087639	24087651	hsa-miR-27a-3p	0.6835	+	microCLIP
1	24087639	24087651	hsa-miR-27b-3p	0.6614	+	microCLIP
1	24088260	24088272	hsa-miR-19b-3p	0.8409	+	microCLIP
1	24088263	24088275	hsa-miR-25-3p	0.9798	+	microCLIP
1	24088263	24088275	hsa-miR-32-5p	0.9531	+	microCLIP
1	24088263	24088275	hsa-miR-92a-3p	0.9837	+	microCLIP
1	24088263	24088275	hsa-miR-92b-3p	0.9884	+	microCLIP
1	24088282	24088294	hsa-miR-196a-5p	0.7291	+	microCLIP
1	24088282	24088294	hsa-miR-196b-5p	0.8054	+	microCLIP
1	24088284	24088296	hsa-miR-122-5p	0.6818	+	microCLIP
1	24088304	24088316	hsa-miR-218-5p	0.7063	+	microCLIP
1	24114545	24114557	hsa-miR-193b-3p	0.9515	+	microCLIP
1	24114663	24114675	hsa-miR-320a	0.9169	+	microCLIP
1	24114663	24114675	hsa-miR-320b	0.9163	+	microCLIP
1	24114663	24114675	hsa-miR-320c	0.9244	+	microCLIP
1	24114663	24114675	hsa-miR-320d	0.8886	+	microCLIP
1	24114674	24114686	hsa-miR-128	0.9026	+	microCLIP
1	24114675	24114687	hsa-miR-27a-3p	0.975	+	microCLIP
1	24114675	24114687	hsa-miR-27b-3p	0.9356	+	microCLIP
1	24114688	24114700	hsa-miR-671-5p	0.9161	+	microCLIP
1	24114689	24114701	hsa-miR-196a-5p	0.9219	+	microCLIP
1	24121376	24121388	hsa-miR-671-5p	0.7661	+	microCLIP
1	24121427	24121439	hsa-miR-671-5p	0.7141	+	microCLIP
1	24121654	24121666	hsa-miR-15b-5p	0.8538	+	microCLIP
1	24121654	24121666	hsa-miR-16-5p	0.8012	+	microCLIP
1	24121654	24121666	hsa-miR-424-5p	0.9488	+	microCLIP
1	24121657	24121669	hsa-miR-671-5p	0.8116	+	microCLIP
1	24122231	24122243	hsa-miR-10a-5p	0.7288	-	microCLIP
1	24122238	24122250	hsa-miR-7-5p	0.6901	-	microCLIP
1	24122247	24122259	hsa-let-7d-5p	0.818	-	microCLIP
1	24125941	24125953	hsa-miR-183-5p	0.9549	-	microCLIP
1	24125943	24125955	hsa-miR-15a-5p	0.9545	-	microCLIP
1	24125943	24125955	hsa-miR-15b-5p	0.9546	-	microCLIP
1	24125944	24125956	hsa-miR-103a-3p	0.886	-	microCLIP
1	24172573	24172585	hsa-let-7a-5p	0.918	-	microCLIP
1	24172573	24172585	hsa-let-7b-5p	0.9576	-	microCLIP
1	24172573	24172585	hsa-let-7c	0.9612	-	microCLIP
1	24172573	24172585	hsa-let-7e-5p	0.9448	-	microCLIP
1	24172573	24172585	hsa-let-7f-5p	0.9732	-	microCLIP
1	24172573	24172585	hsa-let-7g-5p	0.9381	-	microCLIP
1	24172573	24172585	hsa-let-7i-5p	0.9685	-	microCLIP
1	24172574	24172586	hsa-miR-196a-5p	0.9364	-	microCLIP
1	24208977	24208989	hsa-miR-19a-3p	0.9795	-	microCLIP
1	24208977	24208989	hsa-miR-19b-3p	0.9811	-	microCLIP
1	24208981	24208993	hsa-miR-191-5p	0.9071	-	microCLIP
1	24275397	24275409	hsa-miR-129-5p	0.839	-	microCLIP
1	24284063	24284075	hsa-miR-182-5p	0.9585	-	microCLIP
1	24291716	24291728	hsa-miR-200c-3p	0.7731	-	microCLIP
1	24291719	24291731	hsa-miR-1	0.6756	-	microCLIP
1	24291721	24291733	hsa-miR-365a-3p	0.7532	-	microCLIP
1	24293101	24293113	hsa-miR-374a-5p	0.7772	-	microCLIP
1	24293102	24293114	hsa-miR-183-5p	0.9158	-	microCLIP
1	24293102	24293114	hsa-miR-92a-3p	0.8305	-	microCLIP
1	24293102	24293114	hsa-miR-92b-3p	0.8839	-	microCLIP
1	24293104	24293116	hsa-miR-29a-3p	0.8738	-	microCLIP
1	24293104	24293116	hsa-miR-29b-3p	0.8359	-	microCLIP
1	24293104	24293116	hsa-miR-29c-3p	0.8885	-	microCLIP
1	24293179	24293191	hsa-let-7a-5p	0.9647	-	microCLIP
1	24293179	24293191	hsa-let-7b-5p	0.9425	-	microCLIP
1	24293179	24293191	hsa-let-7e-5p	0.9443	-	microCLIP
1	24293179	24293191	hsa-let-7f-5p	0.9453	-	microCLIP
1	24293179	24293191	hsa-let-7g-5p	0.9688	-	microCLIP
1	24293179	24293191	hsa-let-7i-5p	0.9431	-	microCLIP
1	24293187	24293199	hsa-miR-30a-5p	0.9248	-	microCLIP
1	24293378	24293390	hsa-miR-19b-3p	0.8005	-	microCLIP
1	24295610	24295622	hsa-miR-1301	0.8008	-	microCLIP
1	24295611	24295623	hsa-miR-103a-3p	0.9032	-	microCLIP
1	24295611	24295623	hsa-miR-107	0.9247	-	microCLIP
1	24295613	24295625	hsa-miR-31-5p	0.8374	-	microCLIP
1	24295664	24295676	hsa-miR-20a-5p	0.7144	-	microCLIP
1	24295689	24295701	hsa-miR-186-5p	0.7954	-	microCLIP
1	24296212	24296224	hsa-miR-340-5p	0.8153	-	microCLIP
1	24298205	24298217	hsa-miR-106a-5p	0.8532	-	microCLIP
[truncated: 175,481 more rows]

## Sheet: b) MIRZA MREs
MIRZA MRE predictions utilized in Supplementary Fig. 8.
chrom	start	end	name	score	strand	label
1	567165	567184	hsa-miR-93-5p	91.2143	+	MIRZA
1	567972	567994	hsa-miR-99a-5p	264.12	-	MIRZA
1	789993	790030	hsa-miR-424-5p	17.7015	+	MIRZA
1	792582	792603	hsa-miR-151a-5p	251.751	+	MIRZA
1	792593	792623	hsa-miR-148b-3p	276.305	+	MIRZA
1	910734	910750	hsa-miR-26b-5p	99.7959	+	MIRZA
1	997390	997408	hsa-miR-484	425.136	+	MIRZA
1	1017506	1017531	hsa-let-7a-5p	100.936	-	MIRZA
1	1152312	1152331	hsa-miR-20a-5p	15.7918	-	MIRZA
1	1152312	1152333	hsa-miR-20a-5p	9.66765	-	MIRZA
1	1169054	1169075	hsa-miR-16-5p	10.9152	+	MIRZA
1	1169309	1169327	hsa-miR-218-5p	68.5859	+	MIRZA
1	1170334	1170349	hsa-miR-103a-3p	1.03641	+	MIRZA
1	1189375	1189386	hsa-miR-19b-3p	1.76606	-	MIRZA
1	1190318	1190346	hsa-miR-191-5p	56.1615	-	MIRZA
1	1192659	1192673	hsa-miR-7-5p	3.55815	-	MIRZA
1	1254138	1254156	hsa-miR-26a-5p	12.2098	-	MIRZA
1	1264187	1264212	hsa-miR-19b-3p	1.53597	+	MIRZA
1	1270691	1270711	hsa-miR-16-5p	45.9634	-	MIRZA
1	1336230	1336250	hsa-miR-19b-3p	2.68194	+	MIRZA
1	1337390	1337410	hsa-miR-30c-5p	18.6452	-	MIRZA
1	1342371	1342384	hsa-miR-16-5p	14.4199	-	MIRZA
1	1398779	1398796	hsa-miR-93-5p	1.03829	+	MIRZA
1	1477216	1477233	hsa-miR-7-5p	7.91828	-	MIRZA
1	1477227	1477244	hsa-miR-19b-3p	1.21756	-	MIRZA
1	1477332	1477344	hsa-miR-19b-3p	1.10599	-	MIRZA
1	1486617	1486633	hsa-miR-29b-3p	2480.96	-	MIRZA
1	1563792	1563804	hsa-miR-16-5p	62.6532	+	MIRZA
1	1594367	1594385	hsa-miR-301a-3p	17.6586	-	MIRZA
1	1595692	1595710	hsa-let-7a-5p	17.8847	-	MIRZA
1	1660271	1660291	hsa-miR-20a-5p	5.9881	-	MIRZA
1	1683163	1683187	hsa-miR-19a-3p	61.7601	-	MIRZA
1	1716760	1716778	hsa-miR-101-3p	144.93	-	MIRZA
1	1716939	1716965	hsa-let-7a-5p	8.13889	-	MIRZA
1	1718028	1718049	hsa-miR-19a-3p	30.4967	-	MIRZA
1	1718270	1718291	hsa-miR-7-5p	10.9642	-	MIRZA
1	1718357	1718374	hsa-miR-7-5p	2.99404	-	MIRZA
1	2223203	2223217	hsa-let-7f-5p	317.56	+	MIRZA
1	2238351	2238364	hsa-miR-30c-5p	4.66779	+	MIRZA
1	2238473	2238490	hsa-miR-19b-3p	33.4525	+	MIRZA
1	2238547	2238580	hsa-miR-19b-3p	1.77747	+	MIRZA
1	2238699	2238714	hsa-miR-196b-5p	74.1835	+	MIRZA
1	2239068	2239087	hsa-miR-26b-5p	36.5599	+	MIRZA
1	2239116	2239127	hsa-miR-19b-3p	3.90188	+	MIRZA
1	2239156	2239184	hsa-miR-10a-5p	32.5688	+	MIRZA
1	2239176	2239194	hsa-miR-193b-3p	2197.83	+	MIRZA
1	2239477	2239496	hsa-miR-484	376.885	+	MIRZA
1	2239488	2239498	hsa-miR-16-5p	2.75594	+	MIRZA
1	2239923	2239948	hsa-miR-10a-5p	16.4948	+	MIRZA
1	2240728	2240748	hsa-miR-30a-5p	4.66541	+	MIRZA
1	2240830	2240845	hsa-miR-10a-5p	10.83	+	MIRZA
1	2240898	2240915	hsa-miR-19a-3p	4.51891	+	MIRZA
1	2241395	2241416	hsa-miR-7-5p	0.825205	+	MIRZA
1	2241401	2241431	hsa-miR-27a-3p	517.894	+	MIRZA
1	2241488	2241508	hsa-miR-20b-5p	163.742	+	MIRZA
1	2295654	2295673	hsa-miR-27b-3p	441.576	-	MIRZA
1	2298510	2298520	hsa-miR-19b-3p	1.08419	-	MIRZA
1	2301037	2301056	hsa-let-7a-5p	10.1982	-	MIRZA
1	2335170	2335195	hsa-miR-10b-5p	14.694	+	MIRZA
1	2335677	2335686	hsa-miR-320a	223.647	+	MIRZA
1	3104782	3104802	hsa-miR-30c-5p	5.23134	+	MIRZA
1	3166069	3166092	hsa-let-7f-5p	6.67392	+	MIRZA
1	3351952	3351965	hsa-miR-103a-3p	1.03077	+	MIRZA
1	3477254	3477274	hsa-miR-19b-3p	1.3494	-	MIRZA
1	3545289	3545303	hsa-miR-10a-5p	12.5878	+	MIRZA
1	3545776	3545797	hsa-miR-423-3p	9.08756	+	MIRZA
1	3545781	3545801	hsa-miR-10a-5p	7.11738	+	MIRZA
1	3545829	3545839	hsa-miR-93-5p	6.29212	+	MIRZA
1	3545958	3545974	hsa-miR-484	189.512	+	MIRZA
1	3545973	3545988	hsa-miR-301a-3p	841.064	+	MIRZA
1	3546319	3546342	hsa-miR-93-5p	78.0615	+	MIRZA
1	3547326	3547342	hsa-let-7a-5p	171.228	-	MIRZA
1	3696807	3696819	hsa-miR-19b-3p	0.803097	-	MIRZA
1	3699992	3700009	hsa-miR-103a-3p	1.09367	-	MIRZA
1	3699997	3700011	hsa-miR-320a	1.21489	-	MIRZA
1	3731553	3731568	hsa-miR-19b-3p	3.25384	-	MIRZA
1	3731553	3731568	hsa-miR-19b-3p	3.11214	-	MIRZA
1	3801851	3801863	hsa-let-7f-5p	30.7061	+	MIRZA
1	3805751	3805766	hsa-miR-30c-5p	32.8775	-	MIRZA
1	4014800	4014813	hsa-miR-19b-3p	0.97858	+	MIRZA
1	4721655	4721679	hsa-miR-128	381.428	+	MIRZA
1	4721672	4721685	hsa-miR-10a-5p	11.4764	+	MIRZA
1	4772058	4772073	hsa-miR-10a-5p	188.03	+	MIRZA
1	6245760	6245780	hsa-miR-424-5p	425.862	-	MIRZA
1	6246043	6246064	hsa-miR-185-5p	96.6038	-	MIRZA
1	6246203	6246221	hsa-miR-7-5p	31.4739	-	MIRZA
1	6246373	6246381	hsa-miR-19b-3p	0.651294	-	MIRZA
1	6281262	6281289	hsa-miR-148a-3p	41.8968	-	MIRZA
1	6281336	6281355	hsa-miR-30c-5p	6.47786	-	MIRZA
1	6281615	6281635	hsa-miR-19b-3p	1.539	-	MIRZA
1	6283517	6283535	hsa-miR-374b-5p	29.7934	-	MIRZA
1	6284079	6284085	hsa-let-7f-5p	1.9006	-	MIRZA
1	6284115	6284137	hsa-miR-19a-3p	18.3121	-	MIRZA
1	6284182	6284200	hsa-miR-7-5p	1.10796	-	MIRZA
1	6284209	6284227	hsa-let-7f-5p	2.69729	-	MIRZA
1	6284539	6284551	hsa-miR-103a-3p	1.55201	-	MIRZA
1	6284542	6284566	hsa-miR-218-5p	6.25656	-	MIRZA
1	6284613	6284637	hsa-let-7a-5p	41.6118	-	MIRZA
1	6284613	6284637	hsa-let-7f-5p	54.0449	-	MIRZA
1	6284671	6284679	hsa-miR-20a-5p	10.0989	-	MIRZA
1	6284897	6284914	hsa-miR-19b-3p	3.12427	-	MIRZA
1	6285017	6285035	hsa-miR-7-5p	1.3637	-	MIRZA
1	6285220	6285240	hsa-miR-20a-5p	6.36077	-	MIRZA
1	6293579	6293598	hsa-miR-16-5p	14.6671	-	MIRZA
1	6295801	6295821	hsa-miR-16-5p	108.828	-	MIRZA
1	6589150	6589169	hsa-miR-103a-3p	2.25595	-	MIRZA
1	6650918	6650927	hsa-miR-19b-3p	0.573935	-	MIRZA
1	6650992	6651010	hsa-miR-16-5p	52.2499	-	MIRZA
1	6652134	6652144	hsa-miR-103a-3p	0.861848	-	MIRZA
1	6652204	6652223	hsa-miR-130b-3p	84.2291	-	MIRZA
1	6652205	6652224	hsa-miR-301a-3p	76.7211	-	MIRZA
1	6676883	6676898	hsa-miR-96-5p	60.7147	+	MIRZA
1	6683675	6683694	hsa-miR-30a-5p	6.03583	+	MIRZA
1	6683824	6683850	hsa-let-7f-5p	80.4574	+	MIRZA
1	6683945	6683963	hsa-miR-19b-3p	16.4503	+	MIRZA
1	6700085	6700099	hsa-miR-7-5p	8.32232	-	MIRZA
1	7210910	7210921	hsa-miR-101-3p	782.042	+	MIRZA
1	7210912	7210924	hsa-miR-10a-5p	7.44641	+	MIRZA
1	7826684	7826700	hsa-miR-130b-3p	58.303	+	MIRZA
1	7826733	7826756	hsa-miR-19b-3p	32.4105	+	MIRZA
1	7826872	7826890	hsa-miR-361-5p	2283.53	+	MIRZA
1	7827053	7827082	hsa-miR-10a-5p	67.3135	+	MIRZA
1	7827136	7827155	hsa-miR-1277-3p	29.5512	+	MIRZA
1	7827150	7827170	hsa-miR-26b-5p	866.134	+	MIRZA
1	7827196	7827220	hsa-miR-1277-3p	476.366	+	MIRZA
1	7827376	7827398	hsa-miR-26a-5p	448.915	+	MIRZA
1	7827837	7827856	hsa-miR-101-3p	22.3244	+	MIRZA
1	7828339	7828357	hsa-miR-221-3p	62.0985	+	MIRZA
1	7828661	7828683	hsa-miR-19b-3p	18.6085	+	MIRZA
1	7828667	7828695	hsa-miR-450a-5p	47.6646	+	MIRZA
1	7832103	7832123	hsa-miR-22-3p	590.862	+	MIRZA
1	7834956	7834979	hsa-miR-19b-3p	495.847	+	MIRZA
1	7835036	7835060	hsa-miR-10a-5p	591.363	+	MIRZA
1	7840081	7840098	hsa-miR-26b-5p	391.815	+	MIRZA
1	7840081	7840098	hsa-miR-26b-5p	131.715	+	MIRZA
1	7840197	7840221	hsa-miR-10a-5p	181.232	+	MIRZA
1	7841423	7841439	hsa-miR-19b-3p	0.220851	+	MIRZA
1	7841442	7841460	hsa-miR-301a-3p	12.9517	+	MIRZA
1	7990339	7990363	hsa-miR-125b-5p	65.6225	-	MIRZA
1	7990384	7990399	hsa-miR-19b-3p	0.438816	-	MIRZA
1	8022846	8022867	hsa-miR-484	54.0151	+	MIRZA
1	8045291	8045311	hsa-miR-484	1499.96	+	MIRZA
1	8072994	8073011	hsa-miR-19b-3p	1.01641	-	MIRZA
1	8073471	8073487	hsa-miR-196a-5p	259.886	-	MIRZA
1	8126679	8126694	hsa-miR-19a-3p	4.47852	+	MIRZA
1	8412615	8412630	hsa-miR-26a-5p	18.5081	-	MIRZA
1	8415092	8415111	hsa-miR-19b-3p	3.40827	-	MIRZA
1	8418553	8418588	hsa-miR-20b-5p	73.8351	-	MIRZA
1	8418871	8418889	hsa-miR-15a-5p	1091.53	-	MIRZA
1	8705705	8705717	hsa-miR-19b-3p	1.44377	-	MIRZA
1	8837209	8837234	hsa-miR-7-5p	3.6951	-	MIRZA
1	8939464	8939476	hsa-miR-10b-5p	119.067	+	MIRZA
1	9071218	9071236	hsa-miR-27b-3p	25.2413	-	MIRZA
1	9111632	9111652	hsa-miR-19b-3p	17.2332	-	MIRZA
1	9163215	9163234	hsa-miR-7-5p	99.7561	-	MIRZA
1	9164103	9164119	hsa-miR-103a-3p	2.06922	-	MIRZA
1	9211783	9211801	hsa-miR-92a-3p	14.6009	-	MIRZA
1	9251804	9251833	hsa-miR-16-5p	15.8942	+	MIRZA
1	9429193	9429208	hsa-miR-19b-3p	12.2885	+	MIRZA
1	9642750	9642789	hsa-miR-1277-3p	31.5458	+	MIRZA
1	9652586	9652612	hsa-miR-19b-3p	2.05735	+	MIRZA
1	9673259	9673276	hsa-miR-16-5p	42.6911	+	MIRZA
1	9673535	9673545	hsa-miR-92a-3p	27.7892	+	MIRZA
1	9674355	9674375	hsa-miR-30a-5p	14.3372	+	MIRZA
1	9674698	9674719	hsa-miR-7-5p	3.67999	+	MIRZA
1	9789848	9789871	hsa-miR-16-5p	66.7338	-	MIRZA
1	9804009	9804016	hsa-miR-7-5p	2.38218	-	MIRZA
1	9989326	9989354	hsa-miR-101-3p	268.247	-	MIRZA
1	9989367	9989382	hsa-miR-19b-3p	128.944	-	MIRZA
1	10241086	10241095	hsa-miR-15a-5p	56.4954	+	MIRZA
1	10324076	10324102	hsa-miR-19b-3p	1.47316	+	MIRZA
1	10365266	10365290	hsa-miR-19b-3p	4.0944	+	MIRZA
1	10365991	10366023	hsa-miR-182-5p	17.344	+	MIRZA
1	10365999	10366025	hsa-miR-19a-3p	2.15072	+	MIRZA
1	10366460	10366469	hsa-miR-10a-5p	1.86629	+	MIRZA
1	10440212	10440231	hsa-miR-101-3p	238.486	+	MIRZA
1	10521466	10521485	hsa-miR-196a-5p	170.667	-	MIRZA
1	10522931	10522956	hsa-miR-320a	12.7512	-	MIRZA
1	10523006	10523017	hsa-miR-27b-3p	184.594	-	MIRZA
1	10697115	10697134	hsa-miR-19a-3p	5.90809	-	MIRZA
1	10697991	10698005	hsa-miR-26a-5p	42.3197	-	MIRZA
1	10739776	10739800	hsa-miR-7-5p	5.25164	-	MIRZA
1	11081997	11082015	hsa-let-7a-5p	93.1172	+	MIRZA
1	11082133	11082145	hsa-miR-10b-5p	49.5511	+	MIRZA
1	11082570	11082594	hsa-miR-26b-5p	398.756	+	MIRZA
1	11083172	11083195	hsa-miR-19b-3p	2.58709	+	MIRZA
1	11083397	11083413	hsa-miR-19b-3p	3.19177	+	MIRZA
1	11114679	11114699	hsa-miR-103a-3p	1.06213	-	MIRZA
1	11114784	11114802	hsa-miR-107	227.706	-	MIRZA
1	11126682	11126696	hsa-miR-7-5p	37.7296	-	MIRZA
1	11148218	11148238	hsa-miR-20a-5p	28.0506	-	MIRZA
1	11166660	11166679	hsa-miR-221-3p	54.3439	-	MIRZA
1	11334066	11334085	hsa-let-7g-5p	4.48926	+	MIRZA
1	11345722	11345740	hsa-miR-218-5p	10.8186	+	MIRZA
1	11346264	11346281	hsa-miR-19b-3p	10.3295	+	MIRZA
1	11347335	11347353	hsa-miR-15a-5p	12.3884	+	MIRZA
1	11355934	11355948	hsa-miR-16-5p	1.39086	+	MIRZA
1	11846109	11846127	hsa-miR-7-5p	5.56451	-	MIRZA
1	11850140	11850158	hsa-miR-16-5p	43.2429	-	MIRZA
1	11850671	11850685	hsa-miR-16-5p	40.1419	-	MIRZA
1	11850672	11850692	hsa-miR-103a-3p	60.8988	-	MIRZA
1	11969897	11969909	hsa-miR-19b-3p	1.31797	-	MIRZA
1	11969948	11969969	hsa-miR-7-5p	1.48284	-	MIRZA
1	11980625	11980644	hsa-miR-196b-5p	70.5912	-	MIRZA
1	12035077	12035093	hsa-miR-484	935.865	+	MIRZA
1	12049309	12049327	hsa-miR-19b-3p	0.526822	+	MIRZA
1	12072713	12072739	hsa-miR-10a-5p	25.5339	+	MIRZA
1	12073399	12073416	hsa-miR-16-5p	10.7737	+	MIRZA
1	12336555	12336579	hsa-miR-22-3p	576.138	+	MIRZA
1	12429723	12429741	hsa-miR-101-3p	29.0411	+	MIRZA
1	12491871	12491903	hsa-miR-30a-5p	833.83	+	MIRZA
1	12491887	12491900	hsa-let-7g-5p	16.8746	+	MIRZA
1	12571937	12571958	hsa-miR-16-5p	2.43675	+	MIRZA
1	12571946	12571964	hsa-miR-30c-5p	32.988	+	MIRZA
1	12572041	12572053	hsa-miR-423-3p	453.817	+	MIRZA
1	12628418	12628435	hsa-miR-218-5p	12.1483	-	MIRZA
1	12644172	12644187	hsa-miR-186-5p	28.6499	-	MIRZA
1	13842257	13842279	hsa-let-7a-5p	4.25311	+	MIRZA
1	14095863	14095884	hsa-miR-19b-3p	317.163	+	MIRZA
1	14107684	14107711	hsa-miR-27a-3p	139.087	+	MIRZA
1	14107750	14107772	hsa-miR-10a-5p	1.44945	+	MIRZA
1	14108190	14108205	hsa-miR-26a-5p	12.6363	+	MIRZA
1	14108243	14108256	hsa-miR-29b-3p	58.1574	+	MIRZA
1	14113684	14113701	hsa-miR-423-3p	9.42307	+	MIRZA
1	14113839	14113862	hsa-miR-26b-5p	324.046	+	MIRZA
1	14113980	14114008	hsa-miR-424-5p	19.9507	+	MIRZA
1	14114054	14114072	hsa-miR-1277-3p	103.51	+	MIRZA
1	14114470	14114491	hsa-miR-30a-5p	226.984	+	MIRZA
1	15093233	15093243	hsa-miR-484	32.5524	+	MIRZA
1	15093248	15093267	hsa-let-7a-5p	6.13312	+	MIRZA
1	15126169	15126197	hsa-miR-16-5p	3.36574	+	MIRZA
1	15126173	15126189	hsa-miR-1277-3p	33.7124	+	MIRZA
1	15392726	15392747	hsa-miR-19b-3p	11.9563	+	MIRZA
1	15393070	15393087	hsa-miR-30c-5p	5.09849	+	MIRZA
1	15393191	15393212	hsa-miR-30c-5p	7.41037	+	MIRZA
1	15442453	15442470	hsa-miR-7-5p	25.4147	-	MIRZA
1	15546520	15546541	hsa-miR-19b-3p	2.90872	+	MIRZA
1	15755331	15755349	hsa-miR-26a-5p	11.6403	+	MIRZA
1	15755462	15755491	hsa-miR-96-5p	5.80136	+	MIRZA
1	15755760	15755778	hsa-miR-19a-3p	1.42913	+	MIRZA
1	15755890	15755904	hsa-miR-10b-5p	40.7873	+	MIRZA
1	15895167	15895193	hsa-miR-19a-3p	18.5	+	MIRZA
1	15897041	15897064	hsa-miR-19b-3p	5.69367	+	MIRZA
1	15898080	15898104	hsa-miR-10a-5p	18.1659	+	MIRZA
1	15988288	15988308	hsa-miR-196a-5p	23.3521	+	MIRZA
1	15989394	15989416	hsa-miR-19b-3p	2.90478	+	MIRZA
1	15989530	15989542	hsa-miR-21-5p	32.4332	+	MIRZA
1	15989760	15989780	hsa-miR-19b-3p	2.73489	+	MIRZA
1	15990387	15990413	hsa-miR-19b-3p	1.01159	+	MIRZA
1	15990535	15990555	hsa-miR-19b-3p	0.38463	+	MIRZA
1	16188911	16188925	hsa-miR-30a-5p	39.3379	+	MIRZA
1	16199784	16199798	hsa-miR-93-5p	150.232	+	MIRZA
1	16200629	16200646	hsa-miR-196b-5p	4.60609	+	MIRZA
1	16200629	16200658	hsa-miR-10a-5p	6.44001	+	MIRZA
1	16202814	16202828	hsa-miR-30c-5p	7.53174	+	MIRZA
1	16205149	16205163	hsa-let-7f-5p	26.5939	+	MIRZA
1	16232483	16232500	hsa-miR-22-3p	127.782	+	MIRZA
1	16256713	16256745	hsa-miR-19b-3p	2.75255	+	MIRZA
1	16259283	16259296	hsa-let-7f-5p	6.27907	+	MIRZA
1	16265776	16265802	hsa-miR-10a-5p	7.44392	+	MIRZA
1	16266105	16266130	hsa-miR-20a-5p	3.29733	+	MIRZA
1	16266263	16266291	hsa-miR-128	27.4418	+	MIRZA
1	16266444	16266471	hsa-miR-10a-5p	11.1354	+	MIRZA
1	16266558	16266577	hsa-miR-101-3p	65.1406	+	MIRZA
1	16266637	16266656	hsa-miR-10a-5p	42.7706	+	MIRZA
1	16266673	16266688	hsa-miR-151a-5p	221.158	+	MIRZA
1	16266678	16266699	hsa-miR-484	26.8334	+	MIRZA
1	16266877	16266897	hsa-miR-218-5p	169.847	+	MIRZA
1	16266915	16266924	hsa-miR-455-3p	134.771	+	MIRZA
1	16268355	16268377	hsa-miR-16-5p	58.2261	-	MIRZA
1	16528624	16528645	hsa-let-7a-5p	9.84372	-	MIRZA
1	16603800	16603812	hsa-miR-20a-5p	27.1004	-	MIRZA
1	16721728	16721747	hsa-miR-484	24.4007	+	MIRZA
1	16722109	16722129	hsa-miR-103a-3p	1.70681	+	MIRZA
1	16722552	16722570	hsa-miR-424-5p	75.6553	+	MIRZA
1	16722802	16722820	hsa-miR-19b-3p	413.99	+	MIRZA
1	16723327	16723339	hsa-miR-7-5p	1.43666	+	MIRZA
1	16723443	16723458	hsa-miR-424-5p	25.0898	+	MIRZA
1	16723452	16723475	hsa-miR-301a-3p	677.463	+	MIRZA
1	16786069	16786083	hsa-miR-218-5p	21.3956	+	MIRZA
1	16786441	16786461	hsa-miR-19a-3p	0.794542	+	MIRZA
1	16790966	16791003	hsa-miR-128	85.2199	+	MIRZA
1	16889509	16889528	hsa-miR-20a-5p	5.38738	-	MIRZA
1	16918774	16918793	hsa-let-7a-5p	160.89	-	MIRZA
1	16921480	16921501	hsa-miR-16-5p	25.0214	-	MIRZA
1	16926774	16926789	hsa-miR-20a-5p	29.0291	-	MIRZA
1	16944948	16944962	hsa-miR-181b-5p	97.5285	-	MIRZA
1	17067156	17067167	hsa-miR-22-3p	94.776	+	MIRZA
1	17199154	17199172	hsa-let-7f-5p	13.5295	+	MIRZA
1	17234040	17234059	hsa-miR-484	289.247	+	MIRZA
1	17354311	17354322	hsa-miR-26a-5p	27.9003	-	MIRZA
1	17355124	17355144	hsa-miR-7-5p	549.964	-	MIRZA
1	17584340	17584363	hsa-miR-26b-5p	76.358	+	MIRZA
1	17595991	17596002	hsa-miR-484	371.69	+	MIRZA
1	17733296	17733316	hsa-miR-301a-3p	8.83919	-	MIRZA
1	17734888	17734907	hsa-miR-19b-3p	0.849435	-	MIRZA
1	17735411	17735427	hsa-miR-196a-5p	172.987	-	MIRZA
1	18024090	18024117	hsa-miR-30c-5p	71.8863	+	MIRZA
1	18810812	18810820	hsa-miR-324-5p	494.064	+	MIRZA
1	19233031	19233053	hsa-miR-191-5p	86.6981	-	MIRZA
1	19233138	19233153	hsa-miR-10a-5p	184.94	-	MIRZA
1	19266469	19266487	hsa-miR-7-5p	1.25367	-	MIRZA
1	19488370	19488381	hsa-miR-92a-3p	20.8958	-	MIRZA
1	19544052	19544069	hsa-miR-103a-3p	4.85078	-	MIRZA
1	19585896	19585918	hsa-miR-1277-3p	305.652	+	MIRZA
1	19599839	19599854	hsa-miR-10a-5p	11.0086	-	MIRZA
1	19655369	19655388	hsa-miR-365a-3p	423.464	+	MIRZA
1	19992787	19992814	hsa-miR-10b-5p	1191.45	+	MIRZA
1	19992800	19992810	hsa-let-7f-5p	7.4014	+	MIRZA
1	20237134	20237160	hsa-miR-218-5p	24.4852	+	MIRZA
1	20237412	20237430	hsa-miR-182-5p	9.31955	+	MIRZA
1	20237677	20237696	hsa-miR-30a-5p	18.7156	+	MIRZA
1	20237751	20237765	hsa-miR-301a-3p	282.879	+	MIRZA
1	20239075	20239099	hsa-miR-30a-5p	208.921	+	MIRZA
1	20239264	20239281	hsa-miR-30a-5p	32.7774	+	MIRZA
1	20412529	20412543	hsa-miR-16-5p	275.474	+	MIRZA
1	20809791	20809817	hsa-miR-19b-3p	4.24891	-	MIRZA
1	20978756	20978774	hsa-let-7a-5p	54.5657	-	MIRZA
1	21069474	21069494	hsa-miR-26a-5p	21.4407	-	MIRZA
1	21069661	21069684	hsa-miR-320a	85.6508	-	MIRZA
1	21070770	21070786	hsa-let-7f-5p	1.7256	-	MIRZA
1	21071071	21071089	hsa-miR-92a-3p	10.2436	-	MIRZA
1	21102033	21102056	hsa-miR-92a-3p	12.5732	-	MIRZA
1	21240016	21240029	hsa-miR-19b-3p	0.854813	-	MIRZA
1	21268530	21268556	hsa-let-7a-5p	9.76935	-	MIRZA
1	21269966	21269979	hsa-miR-19b-3p	0.986816	-	MIRZA
1	21270203	21270222	hsa-miR-19a-3p	4.80298	-	MIRZA
1	21281688	21281702	hsa-miR-16-5p	290.23	-	MIRZA
1	21293536	21293541	hsa-miR-19b-3p	1.44328	-	MIRZA
1	21425659	21425673	hsa-miR-130b-3p	93.1807	-	MIRZA
1	21425660	21425677	hsa-miR-19b-3p	54.6679	-	MIRZA
1	21451689	21451711	hsa-miR-16-5p	12.386	-	MIRZA
1	21502230	21502246	hsa-miR-7-5p	3.42439	-	MIRZA
1	21546082	21546102	hsa-miR-27b-3p	90.6363	-	MIRZA
1	21781258	21781282	hsa-miR-7-5p	41.7658	+	MIRZA
1	21781269	21781291	hsa-let-7f-5p	4.27215	+	MIRZA
1	21782897	21782917	hsa-miR-93-5p	2.56569	+	MIRZA
1	21783345	21783365	hsa-miR-19b-3p	1.62504	+	MIRZA
1	21953141	21953158	hsa-miR-192-5p	157.299	-	MIRZA
1	22050248	22050269	hsa-miR-19a-3p	8.81783	-	MIRZA
1	22054536	22054561	hsa-miR-320a	16.4471	-	MIRZA
1	22357559	22357594	hsa-miR-26b-5p	64.7241	+	MIRZA
1	22394785	22394808	hsa-miR-148b-3p	112.086	+	MIRZA
1	22418903	22418926	hsa-miR-301a-3p	28.0952	+	MIRZA
1	22829009	22829022	hsa-miR-93-5p	166.817	+	MIRZA
1	22857158	22857178	hsa-miR-93-5p	346.073	+	MIRZA
1	23145463	23145480	hsa-miR-21-5p	63.4691	+	MIRZA
1	23241149	23241170	hsa-miR-193b-3p	21.9337	+	MIRZA
1	23247275	23247293	hsa-miR-16-5p	178.507	+	MIRZA
1	23380293	23380308	hsa-let-7g-5p	255.373	+	MIRZA
1	23411862	23411882	hsa-miR-16-5p	566.534	-	MIRZA
1	23412810	23412828	hsa-miR-19b-3p	2.57471	-	MIRZA
1	23412810	23412833	hsa-miR-19b-3p	34.3297	-	MIRZA
1	23412937	23412956	hsa-miR-16-5p	303.753	-	MIRZA
1	23413260	23413282	hsa-miR-16-5p	74.9323	-	MIRZA
1	23414955	23414967	hsa-let-7g-5p	18.7038	-	MIRZA
1	23452920	23452934	hsa-miR-16-5p	9.35991	-	MIRZA
1	23634987	23635011	hsa-miR-16-5p	212.134	-	MIRZA
1	23636083	23636098	hsa-miR-106a-5p	52.6387	-	MIRZA
1	23636461	23636469	hsa-miR-19b-3p	2.4955	-	MIRZA
1	23636791	23636809	hsa-let-7f-5p	3.38416	-	MIRZA
1	23637526	23637545	hsa-miR-151a-5p	194.817	-	MIRZA
1	23646908	23646928	hsa-let-7a-5p	246.536	-	MIRZA
1	23687520	23687538	hsa-miR-7-5p	18.1168	-	MIRZA
1	23688070	23688094	hsa-miR-16-5p	6.74781	-	MIRZA
1	23832939	23832958	hsa-miR-19b-3p	1.61846	-	MIRZA
1	23832943	23832960	hsa-miR-365a-3p	747.76	-	MIRZA
1	23835403	23835428	hsa-miR-19a-3p	4.66133	-	MIRZA
1	23835776	23835796	hsa-miR-454-3p	148.957	-	MIRZA
1	23857155	23857175	hsa-miR-196b-5p	34.4235	-	MIRZA
1	23884495	23884511	hsa-miR-20a-5p	5.98933	-	MIRZA
1	23936207	23936245	hsa-miR-181b-5p	233.439	+	MIRZA
1	23936222	23936250	hsa-miR-148b-3p	141.491	+	MIRZA
1	24021254	24021274	hsa-miR-301a-3p	104.638	+	MIRZA
1	24022863	24022890	hsa-miR-19b-3p	4.67087	+	MIRZA
1	24075413	24075440	hsa-miR-16-5p	1.5742	+	MIRZA
1	24078939	24078961	hsa-miR-181b-5p	1939.38	+	MIRZA
1	24086415	24086435	hsa-miR-19b-3p	28.1282	+	MIRZA
1	24086837	24086848	hsa-miR-484	59.5986	+	MIRZA
1	24087013	24087032	hsa-miR-93-5p	40.5489	+	MIRZA
1	24087626	24087661	hsa-miR-19b-3p	55.013	+	MIRZA
1	24088241	24088252	hsa-let-7f-5p	12.116	+	MIRZA
1	24088282	24088285	hsa-miR-484	1172.62	+	MIRZA
1	24114305	24114319	hsa-miR-182-5p	42.4526	+	MIRZA
1	24114524	24114539	hsa-miR-19a-3p	0.865151	+	MIRZA
1	24114657	24114676	hsa-miR-20b-5p	592.839	+	MIRZA
1	24114670	24114688	hsa-miR-26a-5p	437.007	+	MIRZA
1	24121420	24121433	hsa-miR-21-5p	60.9304	+	MIRZA
1	24121649	24121678	hsa-miR-26b-5p	246.724	+	MIRZA
1	24122231	24122254	hsa-miR-10a-5p	103.346	-	MIRZA
1	24172573	24172585	hsa-let-7a-5p	278.842	-	MIRZA
1	24289932	24289947	hsa-miR-301a-3p	501.328	+	MIRZA
1	24291712	24291729	hsa-miR-19b-3p	0.911865	-	MIRZA
1	24292241	24292259	hsa-miR-10a-5p	6.37722	-	MIRZA
1	24293079	24293087	hsa-miR-19b-3p	1.43089	-	MIRZA
1	24293187	24293211	hsa-miR-30c-5p	71.9687	-	MIRZA
1	24293387	24293405	hsa-miR-19b-3p	3.26093	-	MIRZA
1	24295613	24295635	hsa-miR-16-5p	27.6923	-	MIRZA
1	24295665	24295680	hsa-miR-103a-3p	3.62226	-	MIRZA
1	24296196	24296216	hsa-let-7f-5p	0.449097	-	MIRZA
1	24297280	24297301	hsa-miR-16-5p	2.97652	-	MIRZA
1	24298211	24298234	hsa-miR-101-3p	36.4736	-	MIRZA
1	24298235	24298252	hsa-miR-181a-5p	675.733	-	MIRZA
1	24305519	24305536	hsa-miR-16-5p	144.767	-	MIRZA
1	24305520	24305537	hsa-miR-103a-3p	1152.33	-	MIRZA
1	24481045	24481064	hsa-miR-7-5p	18.0235	-	MIRZA
1	24483643	24483659	hsa-miR-19b-3p	1.22166	-	MIRZA
1	24696190	24696201	hsa-miR-19b-3p	4.70602	-	MIRZA
1	24862860	24862881	hsa-miR-19b-3p	4.12344	+	MIRZA
1	24866326	24866351	hsa-miR-26b-5p	1115.13	+	MIRZA
1	24867060	24867085	hsa-miR-19b-3p	8.35722	+	MIRZA
1	24867061	24867088	hsa-miR-148b-3p	397.872	+	MIRZA
1	24867296	24867316	hsa-miR-103a-3p	27.3913	+	MIRZA
1	24981515	24981520	hsa-miR-484	433.897	+	MIRZA
1	24999275	24999289	hsa-miR-19a-3p	10.5653	+	MIRZA
1	25167578	25167598	hsa-miR-19b-3p	2.75356	+	MIRZA
1	25167933	25167958	hsa-miR-10a-5p	3.63511	+	MIRZA
1	25168626	25168647	hsa-miR-93-5p	6.06949	+	MIRZA
1	25168844	25168864	hsa-miR-26b-5p	1011.98	+	MIRZA
1	25168951	25168974	hsa-miR-103a-3p	16.4924	+	MIRZA
1	25169332	25169348	hsa-miR-148b-3p	177.194	+	MIRZA
1	25227428	25227451	hsa-miR-10a-5p	4.78836	-	MIRZA
1	25227449	25227462	hsa-miR-19b-3p	1.2351	-	MIRZA
1	25227856	25227877	hsa-miR-20a-5p	20.2726	-	MIRZA
1	25549398	25549414	hsa-miR-16-5p	29.0924	-	MIRZA
1	25549628	25549648	hsa-miR-320a	22.5848	-	MIRZA
1	25568865	25568896	hsa-miR-19a-3p	4.21746	-	MIRZA
1	25568919	25568938	hsa-miR-20a-5p	7.56967	-	MIRZA
1	25568959	25568980	hsa-miR-19b-3p	3.59542	-	MIRZA
1	25568993	25569003	hsa-miR-24-3p	111.866	-	MIRZA
1	25569039	25569059	hsa-miR-19a-3p	15.9334	-	MIRZA
1	25687242	25687260	hsa-miR-19b-3p	14.4831	+	MIRZA
1	25688511	25688534	hsa-miR-196a-5p	29.5567	+	MIRZA
1	25688524	25688544	hsa-miR-19a-3p	1.85076	+	MIRZA
1	25688823	25688843	hsa-miR-15b-5p	81.54	+	MIRZA
1	25811176	25811191	hsa-miR-10a-5p	23.0201	+	MIRZA
1	25824811	25824834	hsa-miR-16-5p	2.16418	+	MIRZA
1	25826080	25826105	hsa-miR-10a-5p	127.275	+	MIRZA
1	26110662	26110691	hsa-miR-30a-5p	73.5826	+	MIRZA
1	26158962	26158977	hsa-miR-19b-3p	508.259	+	MIRZA
1	26158973	26158992	hsa-miR-21-5p	164.421	+	MIRZA
1	26160565	26160591	hsa-miR-194-5p	222.968	-	MIRZA
1	26226613	26226643	hsa-miR-16-5p	10.0711	-	MIRZA
1	26227132	26227145	hsa-miR-106a-5p	26.6325	-	MIRZA
1	26227215	26227236	hsa-miR-101-3p	307.967	-	MIRZA
1	26227278	26227286	hsa-miR-222-3p	153.942	-	MIRZA
1	26227441	26227457	hsa-miR-193b-3p	153.962	-	MIRZA
1	26287688	26287708	hsa-miR-19b-3p	12.4182	-	MIRZA
1	26287925	26287937	hsa-miR-7-5p	11.2411	-	MIRZA
1	26288029	26288049	hsa-let-7a-5p	53.7917	-	MIRZA
1	26449070	26449081	hsa-miR-106a-5p	6.73576	+	MIRZA
1	26449218	26449230	hsa-miR-21-5p	10735.4	+	MIRZA
1	26449615	26449634	hsa-miR-19b-3p	2.95291	+	MIRZA
1	26449741	26449758	hsa-miR-181c-5p	381.672	+	MIRZA
1	26449864	26449875	hsa-miR-361-5p	875.526	+	MIRZA
1	26451069	26451088	hsa-miR-93-5p	2.53806	+	MIRZA
1	26451643	26451676	hsa-miR-7-5p	30.0858	+	MIRZA
1	26451690	26451706	hsa-miR-93-5p	9.87017	+	MIRZA
1	26451695	26451710	hsa-miR-30c-5p	12.4608	+	MIRZA
1	26451706	26451729	hsa-miR-16-5p	5.30493	+	MIRZA
1	26451825	26451852	hsa-let-7a-5p	26.36	+	MIRZA
1	26561823	26561840	hsa-miR-19b-3p	8.74091	+	MIRZA
1	26590583	26590604	hsa-miR-93-5p	12.5024	+	MIRZA
1	26604478	26604489	hsa-miR-27b-3p	15.316	+	MIRZA
1	26604599	26604620	hsa-miR-19b-3p	13.659	+	MIRZA
1	26795903	26795924	hsa-miR-130b-3p	265.994	+	MIRZA
1	26796747	26796762	hsa-miR-22-3p	42.8095	+	MIRZA
1	27034624	27034639	hsa-miR-16-5p	18.8454	+	MIRZA
1	27056228	27056243	hsa-miR-16-5p	53.3904	+	MIRZA
1	27087402	27087417	hsa-miR-92a-3p	20.4188	+	MIRZA
1	27101450	27101462	hsa-miR-19b-3p	1.42301	+	MIRZA
1	27106385	27106402	hsa-miR-19b-3p	920.62	+	MIRZA
1	27106390	27106402	hsa-miR-19b-3p	1.96993	+	MIRZA
1	27107323	27107341	hsa-let-7a-5p	17.2429	+	MIRZA
1	27107604	27107614	hsa-miR-19b-3p	2.46578	+	MIRZA
1	27107808	27107824	hsa-miR-93-5p	84.7892	+	MIRZA
1	27107852	27107864	hsa-miR-374b-5p	36.4048	+	MIRZA
1	27108012	27108031	hsa-miR-101-3p	45.153	+	MIRZA
1	27108083	27108106	hsa-miR-27a-3p	149.399	+	MIRZA
1	27108439	27108457	hsa-miR-19b-3p	1.55857	+	MIRZA
1	27158959	27158987	hsa-miR-301a-3p	148.965	+	MIRZA
1	27181098	27181124	hsa-miR-22-3p	245.651	+	MIRZA
1	27181160	27181178	hsa-miR-26a-5p	51.7359	+	MIRZA
1	27181225	27181246	hsa-miR-26a-5p	17.2575	+	MIRZA
1	27205885	27205911	hsa-miR-92a-3p	9.61834	-	MIRZA
1	27207586	27207608	hsa-miR-15a-5p	492.53	-	MIRZA
1	27215493	27215513	hsa-miR-7-5p	1.62822	-	MIRZA
1	27276390	27276421	hsa-miR-24-3p	96.2308	-	MIRZA
1	27425514	27425528	hsa-miR-92a-3p	551.465	-	MIRZA
1	27426029	27426049	hsa-miR-30c-5p	16.6353	-	MIRZA
1	27436075	27436093	hsa-miR-7-5p	29.4373	-	MIRZA
1	27655601	27655628	hsa-miR-101-3p	273.363	+	MIRZA
1	27656090	27656113	hsa-miR-19b-3p	0.683202	+	MIRZA
1	27731218	27731230	hsa-miR-320a	15.4434	-	MIRZA
1	27734522	27734547	hsa-miR-7-5p	9.60087	-	MIRZA
1	27860891	27860906	hsa-let-7f-5p	2.06667	-	MIRZA
1	27861014	27861026	hsa-miR-374a-5p	266.211	-	MIRZA
1	28087516	28087540	hsa-miR-21-5p	7.05726	+	MIRZA
1	28087536	28087554	hsa-miR-186-5p	1842.49	+	MIRZA
1	28114570	28114590	hsa-miR-16-5p	2.52062	+	MIRZA
1	28149206	28149230	hsa-miR-424-5p	79.7349	+	MIRZA
1	28150255	28150275	hsa-let-7f-5p	232.033	+	MIRZA
1	28177044	28177055	hsa-miR-218-5p	5.1197	+	MIRZA
1	28177688	28177712	hsa-miR-20a-5p	19.0643	+	MIRZA
1	28218066	28218082	hsa-miR-30c-5p	5.04531	-	MIRZA
1	28218090	28218108	hsa-miR-19b-3p	162.288	-	MIRZA
1	28218210	28218228	hsa-miR-130b-3p	758.527	-	MIRZA
1	28218329	28218349	hsa-miR-30c-5p	46.9499	-	MIRZA
1	28233495	28233514	hsa-miR-30c-5p	61.8636	-	MIRZA
1	28233754	28233774	hsa-miR-103a-3p	27.3998	-	MIRZA
1	28296880	28296899	hsa-miR-26a-5p	162.228	-	MIRZA
1	28362180	28362193	hsa-miR-19b-3p	1.63296	-	MIRZA
1	28527381	28527397	hsa-miR-424-5p	310.732	-	MIRZA
1	28563009	28563032	hsa-miR-19b-3p	1.41871	+	MIRZA
1	28599180	28599196	hsa-miR-374a-5p	16.2662	+	MIRZA
1	28607758	28607782	hsa-miR-19b-3p	17.1593	+	MIRZA
1	28607792	28607804	hsa-miR-10a-5p	7.78165	+	MIRZA
1	28608051	28608064	hsa-miR-93-5p	6.23864	+	MIRZA
1	28608337	28608366	hsa-miR-10a-5p	29.6703	+	MIRZA
1	28608550	28608567	hsa-miR-93-5p	33.7718	+	MIRZA
1	28608639	28608657	hsa-miR-22-3p	8.33634	+	MIRZA
1	28608691	28608713	hsa-miR-19b-3p	22.8149	+	MIRZA
1	28748053	28748070	hsa-miR-30c-5p	123.935	+	MIRZA
1	28823277	28823297	hsa-miR-301a-3p	298.396	+	MIRZA
1	28826790	28826801	hsa-miR-26b-5p	139.364	+	MIRZA
1	28835698	28835718	hsa-miR-19b-3p	1.90511	+	MIRZA
1	28835716	28835736	hsa-miR-26b-5p	476.773	+	MIRZA
1	28836103	28836119	hsa-miR-101-3p	17.0912	+	MIRZA
1	28865744	28865766	hsa-miR-16-5p	1.27525	+	MIRZA
1	28975201	28975220	hsa-miR-19b-3p	3.89037	+	MIRZA
1	29042714	29042730	hsa-miR-10b-5p	37.5987	+	MIRZA
1	29043208	29043230	hsa-miR-19b-3p	1.41665	+	MIRZA
1	29068950	29068971	hsa-miR-484	20.4608	+	MIRZA
1	29069199	29069214	hsa-miR-30c-5p	45.5441	+	MIRZA
1	29096243	29096259	hsa-miR-20b-5p	113.606	+	MIRZA
1	29096243	29096259	hsa-miR-20b-5p	98.4712	+	MIRZA
1	29260006	29260022	hsa-miR-19b-3p	2.0646	+	MIRZA
1	29383576	29383593	hsa-miR-27a-3p	268.784	+	MIRZA
1	29445148	29445168	hsa-miR-222-3p	580.581	+	MIRZA
1	29474686	29474699	hsa-miR-19b-3p	0.622551	-	MIRZA
1	29474772	29474788	hsa-miR-7-5p	7.22561	-	MIRZA
1	29474798	29474817	hsa-let-7f-5p	1.57221	-	MIRZA
1	29475007	29475019	hsa-miR-19b-3p	0.685152	-	MIRZA
1	29487773	29487789	hsa-miR-20a-5p	23.534	-	MIRZA
1	31404467	31404483	hsa-miR-15b-5p	43.7518	-	MIRZA
1	31404695	31404712	hsa-miR-320a	16.3844	-	MIRZA
1	31404698	31404714	hsa-miR-423-3p	79.5431	-	MIRZA
1	31404954	31404969	hsa-miR-19a-3p	2.11145	-	MIRZA
1	31405098	31405112	hsa-miR-19b-3p	14.0928	-	MIRZA
1	31427973	31427994	hsa-miR-16-5p	1831.07	-	MIRZA
1	31452960	31452978	hsa-miR-16-5p	10.4613	-	MIRZA
1	31494331	31494344	hsa-miR-16-5p	52.2599	-	MIRZA
1	32095531	32095551	hsa-miR-130b-3p	92.0386	-	MIRZA
1	32223396	32223409	hsa-miR-21-5p	12.3522	-	MIRZA
1	32372029	32372049	hsa-miR-20a-5p	5.83808	-	MIRZA
1	32372411	32372424	hsa-miR-301a-3p	33.8772	-	MIRZA
1	32372694	32372713	hsa-miR-196a-5p	12.7876	-	MIRZA
1	32373655	32373666	hsa-miR-19b-3p	1.06004	-	MIRZA
1	32374066	32374077	hsa-miR-7-5p	9.89963	-	MIRZA
1	32374499	32374520	hsa-miR-301a-3p	7.82393	-	MIRZA
1	32374525	32374545	hsa-miR-16-5p	10.4657	-	MIRZA
1	32384685	32384703	hsa-miR-574-5p	2926.96	-	MIRZA
1	32508224	32508257	hsa-miR-128	40.4099	+	MIRZA
1	32525271	32525287	hsa-miR-7-5p	5.84339	+	MIRZA
1	32633029	32633045	hsa-miR-19b-3p	1.10284	+	MIRZA
1	32636740	32636760	hsa-miR-16-5p	5.90397	+	MIRZA
1	32636751	32636776	hsa-miR-30c-5p	3.18922	+	MIRZA
1	32636809	32636826	hsa-miR-30a-5p	354.96	+	MIRZA
1	32636813	32636832	hsa-let-7f-5p	13.0964	+	MIRZA
1	32636898	32636909	hsa-miR-15b-5p	1412.63	+	MIRZA
1	32637050	32637082	hsa-miR-148a-3p	4.30071	+	MIRZA
1	32637052	32637072	hsa-miR-19b-3p	0.804707	+	MIRZA
1	32637368	32637389	hsa-miR-148b-3p	85.8428	+	MIRZA
1	32638007	32638036	hsa-miR-218-5p	33.5586	+	MIRZA
1	32638725	32638735	hsa-miR-148b-3p	20.5511	+	MIRZA
1	32641927	32641950	hsa-miR-19b-3p	1.12116	+	MIRZA
1	32642152	32642175	hsa-miR-320a	43.5001	+	MIRZA
1	32661209	32661234	hsa-miR-19b-3p	3.21288	+	MIRZA
1	32661613	32661630	hsa-miR-26b-5p	93.6695	+	MIRZA
1	32661953	32661978	hsa-miR-484	56.9039	+	MIRZA
1	32662872	32662895	hsa-miR-30a-5p	11.1982	+	MIRZA
1	32663125	32663140	hsa-miR-93-5p	12.9426	+	MIRZA
1	32663291	32663313	hsa-miR-10a-5p	61.6115	+	MIRZA
1	32663460	32663486	hsa-miR-92a-3p	8.1932	+	MIRZA
1	32768285	32768301	hsa-miR-101-3p	100.464	+	MIRZA
1	32799187	32799209	hsa-miR-19b-3p	2.07474	+	MIRZA
1	32799524	32799544	hsa-miR-19a-3p	1.72213	-	MIRZA
1	32799595	32799607	hsa-miR-92a-3p	8.67827	-	MIRZA
1	32799778	32799804	hsa-miR-7-5p	1.41317	-	MIRZA
1	32799995	32800015	hsa-miR-193b-3p	403.264	-	MIRZA
1	32827677	32827695	hsa-miR-151a-5p	374.895	-	MIRZA
1	32828097	32828109	hsa-miR-92a-3p	58.5166	-	MIRZA
1	32830894	32830910	hsa-miR-92a-3p	30.3037	-	MIRZA
1	33019159	33019185	hsa-miR-19b-3p	45.8397	+	MIRZA
1	33046609	33046625	hsa-miR-24-3p	86.6847	+	MIRZA
1	33066272	33066287	hsa-miR-19b-3p	2.30643	+	MIRZA
1	33082306	33082324	hsa-miR-374a-5p	45.4407	-	MIRZA
1	33093041	33093057	hsa-miR-19a-3p	6.3049	-	MIRZA
1	33241440	33241451	hsa-miR-19b-3p	0.792888	-	MIRZA
1	33241469	33241499	hsa-miR-320a	3.10612	-	MIRZA
1	33241488	33241499	hsa-let-7g-5p	6.87021	-	MIRZA
1	33302307	33302327	hsa-miR-93-5p	19.7159	+	MIRZA
1	33302470	33302504	hsa-miR-101-3p	18.0593	+	MIRZA
1	33303211	33303230	hsa-miR-30c-5p	12.3351	+	MIRZA
1	33321635	33321651	hsa-miR-19b-3p	2.43004	+	MIRZA
1	33322341	33322360	hsa-miR-106a-5p	58.6315	+	MIRZA
1	33324114	33324131	hsa-miR-19a-3p	2.97468	+	MIRZA
1	33360240	33360260	hsa-miR-148a-3p	91.4202	-	MIRZA
1	33475793	33475806	hsa-let-7a-5p	16.1758	-	MIRZA
1	33745859	33745870	hsa-let-7a-5p	14.3893	+	MIRZA
1	33765446	33765463	hsa-miR-181b-5p	68.0531	+	MIRZA
1	33801159	33801177	hsa-miR-218-5p	19.672	-	MIRZA
1	34356194	34356211	hsa-miR-19b-3p	0.655577	-	MIRZA
1	34375137	34375156	hsa-miR-92a-3p	28.3818	-	MIRZA
1	34630247	34630267	hsa-miR-484	35.5332	-	MIRZA
1	35224384	35224405	hsa-miR-19b-3p	1.65128	-	MIRZA
1	35247461	35247482	hsa-miR-193b-3p	242.479	+	MIRZA
1	35320448	35320470	hsa-miR-16-5p	2.47069	-	MIRZA
1	35320699	35320716	hsa-miR-7-5p	8.77562	-	MIRZA
1	35320907	35320915	hsa-miR-148a-3p	18.6397	-	MIRZA
1	35343452	35343459	hsa-let-7f-5p	1.76876	-	MIRZA
1	35447392	35447410	hsa-miR-320a	108.634	-	MIRZA
1	35453256	35453276	hsa-miR-92a-3p	8.95165	-	MIRZA
1	35483022	35483042	hsa-miR-301a-3p	29.7824	-	MIRZA
1	35546931	35546952	hsa-miR-30a-5p	20.3547	+	MIRZA
1	35560683	35560694	hsa-miR-30a-5p	8.00495	+	MIRZA
1	35565862	35565875	hsa-let-7a-5p	4.85704	+	MIRZA
1	35581207	35581222	hsa-miR-20a-5p	5.511	+	MIRZA
1	35581259	35581277	hsa-miR-10a-5p	12.5061	+	MIRZA
1	35645257	35645281	hsa-miR-19a-3p	7.26776	-	MIRZA
1	35649979	35649998	hsa-miR-130b-3p	35.2114	-	MIRZA
1	35747583	35747599	hsa-miR-93-5p	26.4993	+	MIRZA
1	35759836	35759856	hsa-miR-19b-3p	2.88051	+	MIRZA
1	35805448	35805471	hsa-miR-7-5p	3.58089	+	MIRZA
1	35837463	35837480	hsa-miR-10a-5p	1246.94	+	MIRZA
1	35885988	35886007	hsa-miR-30a-5p	8.90534	+	MIRZA
1	35886173	35886198	hsa-miR-10a-5p	387.802	+	MIRZA
1	35899131	35899152	hsa-miR-148a-3p	50.1905	-	MIRZA
1	35899131	35899152	hsa-miR-148a-3p	49.5146	-	MIRZA
1	36026139	36026157	hsa-miR-19a-3p	14.8494	+	MIRZA
1	36029282	36029301	hsa-miR-20b-5p	14.1662	+	MIRZA
1	36067224	36067238	hsa-miR-196b-5p	214.55	-	MIRZA
1	36067310	36067320	hsa-miR-20a-5p	6.63666	-	MIRZA
1	36067614	36067623	hsa-let-7f-5p	2.90335	-	MIRZA
1	36068440	36068446	hsa-miR-19b-3p	0.966353	-	MIRZA
1	36068787	36068812	hsa-miR-19b-3p	4.08395	-	MIRZA
1	36068795	36068804	hsa-let-7f-5p	2.32956	-	MIRZA
1	36105483	36105498	hsa-miR-19b-3p	1.12746	-	MIRZA
1	36200895	36200915	hsa-miR-16-5p	273.294	-	MIRZA
1	36201982	36202001	hsa-miR-92a-3p	16.4784	-	MIRZA
1	36202156	36202175	hsa-let-7g-5p	16.1665	-	MIRZA
1	36230155	36230180	hsa-miR-19b-3p	1.74352	-	MIRZA
1	36319441	36319460	hsa-miR-19b-3p	6.35483	+	MIRZA
1	36320075	36320103	hsa-miR-130b-3p	182.4	+	MIRZA
1	36320983	36321000	hsa-miR-93-5p	44.7576	+	MIRZA
1	36321985	36322005	hsa-miR-19b-3p	5.11808	+	MIRZA
1	36322565	36322575	hsa-miR-22-3p	112.019	+	MIRZA
1	36323137	36323154	hsa-miR-30c-5p	17.284	+	MIRZA
1	36358232	36358261	hsa-miR-19b-3p	0.892718	+	MIRZA
1	36362602	36362620	hsa-miR-19b-3p	5.65489	+	MIRZA
1	36385925	36385945	hsa-miR-19b-3p	1.88579	+	MIRZA
1	36386192	36386213	hsa-miR-320a	18.406	+	MIRZA
1	36386693	36386706	hsa-miR-27a-3p	248.336	+	MIRZA
1	36386813	36386824	hsa-let-7a-5p	15.5695	+	MIRZA
1	36387312	36387328	hsa-let-7e-5p	51.5638	+	MIRZA
1	36394619	36394640	hsa-miR-423-3p	82.634	+	MIRZA
1	36394820	36394847	hsa-miR-148a-3p	87.3683	+	MIRZA
1	36395119	36395144	hsa-miR-19b-3p	1.75229	+	MIRZA
1	36418580	36418596	hsa-miR-19b-3p	7.37645	+	MIRZA
1	36441865	36441879	hsa-miR-19b-3p	0.313965	+	MIRZA
1	36522877	36522900	hsa-miR-19b-3p	53.6777	+	MIRZA
1	36523108	36523129	hsa-miR-19b-3p	4.49712	+	MIRZA
1	36523897	36523912	hsa-miR-484	59.2312	+	MIRZA
1	36524176	36524191	hsa-miR-16-5p	1.56031	+	MIRZA
1	36525304	36525325	hsa-miR-26b-5p	1178.16	+	MIRZA
1	36528376	36528397	hsa-miR-484	627.078	+	MIRZA
1	36528393	36528408	hsa-miR-301a-3p	21.5478	+	MIRZA
1	36528446	36528461	hsa-miR-424-5p	327.05	+	MIRZA
1	36528454	36528476	hsa-miR-19b-3p	3.04885	+	MIRZA
1	36528965	36528987	hsa-miR-19b-3p	4.20465	+	MIRZA
1	36558822	36558845	hsa-miR-22-3p	70.4651	+	MIRZA
1	36559349	36559369	hsa-miR-22-3p	256.615	+	MIRZA
1	36645997	36646019	hsa-miR-128	519.732	+	MIRZA
1	36646000	36646014	hsa-miR-21-5p	12.4329	+	MIRZA
1	36646082	36646099	hsa-miR-19b-3p	1.49911	+	MIRZA
1	36646111	36646126	hsa-miR-103a-3p	2.21219	+	MIRZA
1	36646276	36646301	hsa-miR-19b-3p	0.846969	+	MIRZA
1	36757047	36757070	hsa-miR-19b-3p	10.8153	+	MIRZA
1	36762249	36762265	hsa-miR-484	92.761	+	MIRZA
1	36769950	36769966	hsa-miR-182-5p	76.2856	+	MIRZA
1	36770685	36770707	hsa-miR-30c-5p	15.3574	+	MIRZA
1	36806235	36806250	hsa-miR-103a-3p	3.07864	-	MIRZA
1	36806842	36806861	hsa-miR-320a	30.5043	-	MIRZA
1	37396672	37396694	hsa-miR-484	154.174	-	MIRZA
1	37492037	37492055	hsa-miR-103a-3p	2.1584	-	MIRZA
1	37945850	37945869	hsa-miR-10a-5p	26.4326	+	MIRZA
1	37949357	37949383	hsa-miR-10a-5p	26.5038	+	MIRZA
1	37958898	37958913	hsa-miR-20a-5p	4.92791	-	MIRZA
1	37959646	37959666	hsa-miR-103a-3p	2.82567	-	MIRZA
1	37979134	37979141	hsa-miR-19b-3p	0.917065	-	MIRZA
1	38002545	38002563	hsa-miR-19a-3p	64.1279	-	MIRZA
1	38002767	38002778	hsa-miR-19b-3p	1.5293	-	MIRZA
1	38002809	38002829	hsa-miR-130b-3p	89.6646	-	MIRZA
1	38002850	38002862	hsa-miR-320a	14.7391	-	MIRZA
1	38003177	38003189	hsa-miR-301a-3p	31.6507	-	MIRZA
1	38003217	38003234	hsa-miR-7-5p	3.87777	-	MIRZA
1	38147280	38147294	hsa-miR-19b-3p	2.19087	-	MIRZA
1	38171177	38171198	hsa-miR-19b-3p	1.4593	+	MIRZA
1	38174066	38174085	hsa-miR-10a-5p	17.5445	+	MIRZA
1	38174600	38174622	hsa-miR-26a-5p	7.78433	+	MIRZA
1	38265817	38265846	hsa-let-7f-5p	93.0418	+	MIRZA
1	38266422	38266429	hsa-miR-10b-5p	96.6513	+	MIRZA
1	38268636	38268649	hsa-miR-103a-3p	164.608	-	MIRZA
1	38268669	38268693	hsa-miR-19a-3p	1.91953	-	MIRZA
1	38268767	38268772	hsa-miR-19b-3p	1.00877	-	MIRZA
1	38268869	38268876	hsa-miR-19b-3p	1.9414	-	MIRZA
1	38275325	38275338	hsa-miR-16-5p	12.0317	-	MIRZA
1	38275907	38275932	hsa-miR-19a-3p	6.69919	-	MIRZA
1	38277154	38277173	hsa-miR-20a-5p	5.97459	-	MIRZA
1	38277188	38277220	hsa-miR-16-5p	4.87399	-	MIRZA
1	38277191	38277211	hsa-miR-103a-3p	11.696	-	MIRZA
1	38277362	38277381	hsa-miR-19b-3p	1.64747	-	MIRZA
1	38279488	38279505	hsa-miR-103a-3p	2.15291	-	MIRZA
1	38279571	38279591	hsa-let-7a-5p	6.52387	-	MIRZA
1	38280501	38280517	hsa-miR-19b-3p	1.75039	-	MIRZA
1	38288300	38288321	hsa-miR-7-5p	36.5414	-	MIRZA
1	38300769	38300787	hsa-miR-7-5p	5.97215	-	MIRZA
1	38300844	38300864	hsa-miR-19b-3p	1.67507	-	MIRZA
1	38423464	38423486	hsa-miR-16-5p	74.883	-	MIRZA
1	38423797	38423815	hsa-let-7f-5p	1.92353	-	MIRZA
1	38489909	38489931	hsa-miR-101-3p	747.295	+	MIRZA
1	39304641	39304661	hsa-miR-16-5p	7.2247	-	MIRZA
1	39329344	39329360	hsa-miR-19b-3p	0.984452	-	MIRZA
1	39330225	39330245	hsa-miR-30c-5p	5.63597	-	MIRZA
1	39463925	39463940	hsa-miR-26b-5p	65.793	+	MIRZA
1	39469895	39469914	hsa-let-7e-5p	39.7604	+	MIRZA
1	39470110	39470117	hsa-miR-19b-3p	7.05153	+	MIRZA
1	39470265	39470285	hsa-miR-320a	6.90473	+	MIRZA
1	39470473	39470487	hsa-miR-128	398.487	+	MIRZA
1	39471207	39471232	hsa-miR-16-5p	3.95352	+	MIRZA
1	39471476	39471495	hsa-miR-196b-5p	11.9886	+	MIRZA
1	39471482	39471515	hsa-miR-101-3p	30.2512	+	MIRZA
1	39471586	39471595	hsa-miR-181b-5p	74.6235	+	MIRZA
1	39579961	39579974	hsa-miR-148b-3p	507.032	+	MIRZA
1	39593118	39593138	hsa-miR-26a-5p	47.3846	+	MIRZA
1	39721751	39721760	hsa-miR-19b-3p	4.07569	+	MIRZA
1	39749999	39750009	hsa-miR-19b-3p	11.0994	+	MIRZA
1	39875534	39875561	hsa-miR-7-5p	2.17637	+	MIRZA
1	39875536	39875559	hsa-miR-15b-5p	208.823	+	MIRZA
1	39875657	39875678	hsa-miR-19a-3p	2.77286	+	MIRZA
1	39951830	39951848	hsa-miR-101-3p	21.4858	+	MIRZA
1	40038100	40038119	hsa-miR-20a-5p	50.2666	-	MIRZA
1	40161316	40161326	hsa-miR-19b-3p	1.94263	+	MIRZA
1	40224333	40224353	hsa-miR-130b-3p	126.963	-	MIRZA
1	40328043	40328063	hsa-miR-16-5p	1030.09	-	MIRZA
1	40362505	40362526	hsa-let-7a-5p	51.367	-	MIRZA
1	40432770	40432790	hsa-miR-19b-3p	13.4919	+	MIRZA
1	40535434	40535464	hsa-miR-101-3p	177.003	+	MIRZA
1	40537278	40537303	hsa-miR-1277-3p	65.1927	+	MIRZA
1	40537657	40537667	hsa-miR-19b-3p	1.16057	+	MIRZA
1	40538181	40538210	hsa-miR-107	120.439	+	MIRZA
1	40538984	40539000	hsa-miR-7-5p	13.3982	-	MIRZA
1	40677165	40677192	hsa-miR-101-3p	20.4887	+	MIRZA
1	40677181	40677201	hsa-miR-19a-3p	3.11483	+	MIRZA
1	40703950	40703971	hsa-miR-19b-3p	1.82177	+	MIRZA
1	40705096	40705111	hsa-miR-103a-3p	15.5906	+	MIRZA
1	40706395	40706409	hsa-miR-19b-3p	1.34709	+	MIRZA
1	40722837	40722857	hsa-miR-27b-3p	90.1683	-	MIRZA
1	40726531	40726553	hsa-miR-106a-5p	952.22	+	MIRZA
1	40726581	40726590	hsa-let-7a-5p	28.1683	+	MIRZA
1	40759542	40759562	hsa-miR-19b-3p	2.45587	+	MIRZA
1	40875167	40875192	hsa-miR-19a-3p	17.983	+	MIRZA
1	40875184	40875196	hsa-miR-26b-5p	9.97749	+	MIRZA
1	40887772	40887791	hsa-miR-19b-3p	2.33272	+	MIRZA
1	40932418	40932437	hsa-miR-16-5p	8.19709	+	MIRZA
1	40959182	40959204	hsa-miR-148a-3p	875.564	-	MIRZA
1	40960990	40961022	hsa-miR-424-5p	22.3113	+	MIRZA
1	40960994	40961020	hsa-miR-101-3p	85.8519	+	MIRZA
1	40975806	40975826	hsa-miR-181b-5p	24.0523	+	MIRZA
1	41013126	41013144	hsa-miR-93-5p	25.0442	+	MIRZA
1	41088143	41088164	hsa-miR-16-5p	91.4143	-	MIRZA
1	41123782	41123805	hsa-let-7a-5p	416.81	-	MIRZA
1	41220027	41220045	hsa-miR-19b-3p	1.52368	+	MIRZA
1	41220029	41220042	hsa-miR-30a-5p	18.4679	+	MIRZA
1	41220079	41220090	hsa-miR-106a-5p	355.065	+	MIRZA
1	41220101	41220119	hsa-miR-15b-5p	93.1059	+	MIRZA
1	41222967	41222981	hsa-miR-183-5p	57.204	+	MIRZA
1	41223004	41223016	hsa-miR-193b-3p	262.512	+	MIRZA
1	41236533	41236551	hsa-miR-130b-3p	374.147	+	MIRZA
1	41236611	41236631	hsa-miR-423-3p	28.569	+	MIRZA
1	41236703	41236724	hsa-miR-182-5p	30.2877	+	MIRZA
1	41236776	41236795	hsa-miR-93-5p	16.1065	+	MIRZA
1	41403820	41403832	hsa-let-7g-5p	9.59857	-	MIRZA
1	41449039	41449052	hsa-miR-484	19.909	+	MIRZA
1	41478056	41478081	hsa-miR-25-3p	8.68164	+	MIRZA
1	41578196	41578215	hsa-miR-196b-5p	805.826	-	MIRZA
1	41593643	41593656	hsa-miR-19b-3p	1.84032	-	MIRZA
1	41972410	41972427	hsa-miR-101-3p	31.0212	-	MIRZA
1	41972607	41972622	hsa-miR-20a-5p	17.1962	-	MIRZA
1	42313063	42313077	hsa-miR-7-5p	4.8001	-	MIRZA
1	42642368	42642384	hsa-miR-19b-3p	15.5874	-	MIRZA
1	42642711	42642729	hsa-miR-20a-5p	9.74667	-	MIRZA
1	42643076	42643091	hsa-miR-20a-5p	12.7549	-	MIRZA
1	42643076	42643091	hsa-miR-20a-5p	114.819	-	MIRZA
1	42643499	42643511	hsa-miR-26a-5p	235.685	-	MIRZA
1	42643916	42643936	hsa-miR-19b-3p	1.12784	-	MIRZA
1	42644523	42644543	hsa-miR-103a-3p	15.2927	-	MIRZA
1	42644543	42644559	hsa-miR-16-5p	11.5726	-	MIRZA
1	42657295	42657314	hsa-miR-19b-3p	2.92528	-	MIRZA
1	42744124	42744144	hsa-miR-19b-3p	4.27373	-	MIRZA
1	42880244	42880253	hsa-let-7f-5p	644.966	+	MIRZA
1	42880477	42880491	hsa-miR-106a-5p	401.454	+	MIRZA
1	42880691	42880709	hsa-miR-92a-3p	1023.68	+	MIRZA
1	42885902	42885914	hsa-miR-28-5p	105.146	+	MIRZA
1	42926019	42926031	hsa-miR-10a-5p	185.217	+	MIRZA
1	42935642	42935664	hsa-miR-30c-5p	164.629	+	MIRZA
1	43316882	43316890	hsa-miR-19b-3p	2.73919	+	MIRZA
1	43638006	43638023	hsa-miR-19b-3p	1.11881	+	MIRZA
1	43830889	43830896	hsa-let-7f-5p	2.00119	-	MIRZA
1	43850331	43850350	hsa-let-7a-5p	45.4772	-	MIRZA
1	43850526	43850543	hsa-miR-484	72.4416	-	MIRZA
1	43850733	43850754	hsa-miR-7-5p	52.7089	-	MIRZA
1	43866239	43866260	hsa-miR-19b-3p	2.82021	+	MIRZA
1	43866241	43866260	hsa-miR-30c-5p	5.61446	+	MIRZA
1	43917541	43917554	hsa-miR-320a	11.469	+	MIRZA
1	44086574	44086594	hsa-miR-186-5p	168.204	+	MIRZA
1	44171136	44171152	hsa-miR-27a-3p	658.212	+	MIRZA
1	44178021	44178041	hsa-miR-93-5p	3.31673	+	MIRZA
1	44379482	44379504	hsa-miR-19a-3p	19.6488	+	MIRZA
1	44436515	44436529	hsa-miR-30e-5p	600.666	+	MIRZA
1	44443580	44443602	hsa-miR-148a-3p	9.75451	+	MIRZA
1	44443711	44443738	hsa-miR-30c-5p	12.3803	+	MIRZA
1	44462241	44462262	hsa-miR-92a-3p	5.98133	-	MIRZA
1	44462242	44462263	hsa-miR-92a-3p	5.69808	-	MIRZA
1	44463041	44463052	hsa-miR-30c-5p	61.8845	-	MIRZA
1	44802446	44802466	hsa-miR-424-5p	104.649	-	MIRZA
1	44884299	44884329	hsa-miR-19b-3p	2.00404	+	MIRZA
1	44961857	44961876	hsa-miR-31-5p	19.2676	+	MIRZA
1	45187505	45187513	hsa-miR-19b-3p	1.16597	-	MIRZA
1	45187538	45187554	hsa-miR-7-5p	2.92945	-	MIRZA
1	45196806	45196827	hsa-miR-7-5p	3.32385	-	MIRZA
1	45233260	45233282	hsa-miR-218-5p	60.8132	+	MIRZA
1	45233318	45233342	hsa-miR-27b-3p	34.2903	+	MIRZA
1	45241697	45241713	hsa-let-7f-5p	14.0241	+	MIRZA
1	45285631	45285652	hsa-miR-7-5p	2.30015	-	MIRZA
1	45349947	45349962	hsa-let-7f-5p	3.18473	-	MIRZA
1	45349955	45349968	hsa-let-7g-5p	11.3702	-	MIRZA
1	45418670	45418694	hsa-miR-196b-5p	220.679	-	MIRZA
1	45468506	45468532	hsa-miR-27b-3p	18.4363	-	MIRZA
1	45483675	45483697	hsa-miR-26a-5p	34.7428	-	MIRZA
1	45671124	45671139	hsa-miR-19b-3p	1.28288	-	MIRZA
1	45795027	45795039	hsa-miR-7-5p	3.14007	-	MIRZA
1	45810014	45810039	hsa-miR-424-5p	174.593	-	MIRZA
1	45976734	45976746	hsa-miR-19b-3p	1.30176	-	MIRZA
1	45976913	45976923	hsa-miR-19b-3p	1.15228	-	MIRZA
1	46032276	46032295	hsa-miR-181b-5p	30.9564	+	MIRZA
1	46080961	46080983	hsa-miR-19b-3p	3.23453	+	MIRZA
1	46093004	46093022	hsa-miR-92a-3p	172.782	-	MIRZA
1	46093164	46093187	hsa-let-7f-5p	2.50304	-	MIRZA
1	46093428	46093446	hsa-miR-218-5p	6.08751	-	MIRZA
1	46093461	46093480	hsa-miR-16-5p	53.7511	-	MIRZA
1	46093668	46093680	hsa-let-7g-5p	29.4436	-	MIRZA
1	46105888	46105905	hsa-miR-103a-3p	3.46432	-	MIRZA
1	46106056	46106076	hsa-miR-96-5p	24.3385	-	MIRZA
1	46126446	46126462	hsa-miR-19b-3p	2.71458	-	MIRZA
1	46126586	46126606	hsa-miR-20a-5p	7.9534	-	MIRZA
1	46126623	46126628	hsa-miR-19b-3p	1.0153	-	MIRZA
1	46159068	46159077	hsa-miR-185-5p	267.776	+	MIRZA
1	46159818	46159838	hsa-miR-101-3p	45.5338	+	MIRZA
1	46463436	46463460	hsa-miR-101-3p	27.4086	+	MIRZA
1	46508102	46508122	hsa-miR-7-5p	12.0313	-	MIRZA
1	46508627	46508645	hsa-miR-181b-5p	92.2439	-	MIRZA
1	46596873	46596884	hsa-miR-92a-3p	114.809	-	MIRZA
1	46751418	46751439	hsa-miR-7-5p	2.61697	-	MIRZA
1	46782391	46782410	hsa-let-7a-5p	9.45443	+	MIRZA
1	46827267	46827295	hsa-miR-15b-5p	502.903	+	MIRZA
1	46829429	46829457	hsa-miR-15b-5p	485.641	+	MIRZA
1	46829510	46829533	hsa-miR-10a-5p	1.7192	+	MIRZA
1	47023139	47023151	hsa-miR-19b-3p	1.24437	-	MIRZA
1	47024585	47024595	hsa-miR-186-5p	11.6907	-	MIRZA
1	47098533	47098559	hsa-miR-7-5p	4.51789	-	MIRZA
1	47098651	47098669	hsa-miR-7-5p	7.13067	-	MIRZA
1	47099058	47099076	hsa-let-7a-5p	662.716	-	MIRZA
1	47101168	47101183	hsa-miR-93-5p	4.5386	-	MIRZA
1	47101283	47101296	hsa-miR-26a-5p	136.586	-	MIRZA
1	47110834	47110854	hsa-miR-20b-5p	5.61752	-	MIRZA
1	47114944	47114960	hsa-miR-16-5p	286.097	-	MIRZA
1	47142082	47142121	hsa-miR-19a-3p	9.96959	-	MIRZA
1	47142234	47142257	hsa-miR-374b-5p	9.02326	-	MIRZA
1	47142269	47142281	hsa-miR-19b-3p	0.903508	-	MIRZA
1	47142368	47142388	hsa-miR-20a-5p	23.0358	-	MIRZA
1	47142416	47142439	hsa-miR-320a	15.248	-	MIRZA
1	47143742	47143758	hsa-miR-20a-5p	22.5501	-	MIRZA
1	47143803	47143820	hsa-miR-19b-3p	0.720143	-	MIRZA
1	47143885	47143904	hsa-miR-182-5p	89.7841	-	MIRZA
1	47144055	47144080	hsa-let-7a-5p	17.4932	-	MIRZA
1	47184236	47184249	hsa-miR-7-5p	4.90169	-	MIRZA
1	47502680	47502702	hsa-miR-19b-3p	14.0591	+	MIRZA
1	47842480	47842496	hsa-miR-30c-5p	1.35488	+	MIRZA
1	47842931	47842950	hsa-miR-103a-3p	5.68774	+	MIRZA
1	47842985	47843012	hsa-miR-222-3p	31.3383	+	MIRZA
1	47843059	47843081	hsa-miR-106a-5p	182.711	+	MIRZA
1	47843437	47843458	hsa-miR-26a-5p	128.5	+	MIRZA
1	47843690	47843704	hsa-miR-20b-5p	619.324	+	MIRZA
1	47843700	47843725	hsa-let-7a-5p	54.115	+	MIRZA
1	47843854	47843874	hsa-miR-30c-5p	7.2547	+	MIRZA
1	48231005	48231022	hsa-miR-16-5p	203.902	-	MIRZA
1	48455061	48455074	hsa-miR-19b-3p	1.41635	-	MIRZA
1	48455079	48455103	hsa-miR-181b-5p	4.41885	-	MIRZA
1	48845189	48845208	hsa-miR-26a-5p	1043.52	-	MIRZA
1	48880358	48880377	hsa-miR-30c-5p	6.0901	-	MIRZA
1	49641959	49641971	hsa-let-7a-5p	13.6951	-	MIRZA
1	50157517	50157528	hsa-miR-19b-3p	1.1044	-	MIRZA
1	50186160	50186173	hsa-miR-16-5p	35.5523	-	MIRZA
1	50883661	50883679	hsa-let-7f-5p	3.79399	-	MIRZA
1	51005381	51005396	hsa-miR-92a-3p	115.97	-	MIRZA
1	51006046	51006065	hsa-miR-19b-3p	7.45231	-	MIRZA
1	51032841	51032857	hsa-miR-16-5p	4.71348	-	MIRZA
1	51098655	51098673	hsa-miR-19b-3p	0.707783	-	MIRZA
1	51137317	51137342	hsa-miR-16-5p	921.869	-	MIRZA
1	51245998	51246020	hsa-miR-16-5p	7.90067	-	MIRZA
1	51253304	51253322	hsa-miR-16-5p	418.261	-	MIRZA
1	51402346	51402362	hsa-miR-16-5p	109.985	-	MIRZA
1	51437500	51437517	hsa-miR-30c-5p	3.2926	+	MIRZA
1	51439934	51439965	hsa-miR-19b-3p	1.4313	+	MIRZA
1	51440031	51440053	hsa-miR-29b-3p	32.996	+	MIRZA
1	51440209	51440221	hsa-miR-30a-5p	4.12774	+	MIRZA
1	51440271	51440294	hsa-miR-19b-3p	0.634399	+	MIRZA
1	51736861	51736879	hsa-miR-1277-3p	35.4496	+	MIRZA
1	51737096	51737119	hsa-miR-7-5p	16.047	+	MIRZA
1	51737097	51737116	hsa-miR-30c-5p	6.31306	+	MIRZA
1	51737425	51737456	hsa-miR-19a-3p	2.22641	+	MIRZA
1	51737571	51737593	hsa-miR-19b-3p	4.82652	+	MIRZA
1	51737941	51737976	hsa-miR-10a-5p	10.9506	+	MIRZA
1	51738172	51738189	hsa-miR-101-3p	232.245	+	MIRZA
1	51738435	51738453	hsa-miR-16-5p	1.62359	+	MIRZA
1	51738776	51738795	hsa-miR-27b-3p	41.0548	+	MIRZA
1	51739019	51739028	hsa-miR-7-5p	24.7468	+	MIRZA
1	51820814	51820834	hsa-miR-148a-3p	271.611	-	MIRZA
1	51826896	51826927	hsa-miR-16-5p	13.7331	-	MIRZA
1	51863214	51863239	hsa-miR-16-5p	535.95	-	MIRZA
1	52253540	52253547	hsa-miR-103a-3p	13.4296	+	MIRZA
1	52253901	52253917	hsa-miR-30a-5p	43.6605	+	MIRZA
1	52253914	52253931	hsa-let-7a-5p	4.90995	+	MIRZA
1	52254306	52254319	hsa-miR-186-5p	111.429	+	MIRZA
1	52258373	52258390	hsa-miR-19b-3p	0.896993	-	MIRZA
1	52486213	52486230	hsa-miR-19b-3p	3.63015	-	MIRZA
1	52486272	52486292	hsa-miR-7-5p	5.06795	-	MIRZA
1	52486303	52486323	hsa-miR-30c-5p	106.985	-	MIRZA
1	52486487	52486506	hsa-miR-196b-5p	55.1473	-	MIRZA
1	52498086	52498099	hsa-miR-26a-5p	12.0004	-	MIRZA
1	52498256	52498269	hsa-miR-103a-3p	1.57243	-	MIRZA
1	52498319	52498335	hsa-miR-20a-5p	7.95125	-	MIRZA
1	52499168	52499185	hsa-miR-191-5p	24.3838	-	MIRZA
1	52552534	52552552	hsa-miR-19b-3p	2.06999	+	MIRZA
1	52552590	52552622	hsa-miR-138-5p	3221.74	+	MIRZA
1	52553142	52553155	hsa-miR-320a	54.4723	+	MIRZA
1	52553471	52553491	hsa-miR-19b-3p	12.7389	+	MIRZA
1	52553496	52553519	hsa-miR-101-3p	204.312	+	MIRZA
1	52553639	52553650	hsa-miR-10a-5p	7.59538	+	MIRZA
1	52554003	52554020	hsa-miR-19b-3p	2.37914	+	MIRZA
1	52554406	52554427	hsa-miR-30c-5p	148.267	+	MIRZA
1	52554852	52554871	hsa-miR-19b-3p	5.94361	+	MIRZA
1	52554949	52554973	hsa-miR-93-5p	216.039	+	MIRZA
1	52555468	52555484	hsa-miR-10a-5p	4.03086	+	MIRZA
1	52555485	52555501	hsa-miR-423-3p	59.3785	+	MIRZA
1	52555535	52555552	hsa-miR-19b-3p	2.81954	+	MIRZA
1	52811163	52811182	hsa-miR-19b-3p	4.8771	+	MIRZA
1	52811943	52811962	hsa-miR-19b-3p	1.46317	+	MIRZA
1	52811948	52811964	hsa-miR-148b-3p	39.0746	+	MIRZA
1	52818793	52818811	hsa-miR-16-5p	246.73	-	MIRZA
1	52824781	52824799	hsa-miR-103a-3p	2.15329	-	MIRZA
1	52824790	52824806	hsa-miR-103a-3p	0.518463	-	MIRZA
1	52882509	52882527	hsa-miR-19b-3p	3.84237	+	MIRZA
1	52886432	52886450	hsa-miR-19b-3p	2.78422	+	MIRZA
1	52897066	52897080	hsa-miR-16-5p	19.864	-	MIRZA
1	52911661	52911675	hsa-miR-26a-5p	48.1486	-	MIRZA
1	52938982	52939002	hsa-miR-19b-3p	5.26725	-	MIRZA
1	52981886	52981905	hsa-let-7a-5p	29.1082	-	MIRZA
1	53127988	53127995	hsa-miR-182-5p	4.41481	+	MIRZA
1	53195171	53195180	hsa-miR-7-5p	30.9171	+	MIRZA
1	53237064	53237083	hsa-miR-19b-3p	10.4011	+	MIRZA
1	53267588	53267610	hsa-miR-301a-3p	5.84982	+	MIRZA
1	53442175	53442193	hsa-miR-484	10.9512	+	MIRZA
1	53516456	53516477	hsa-miR-19b-3p	5.40893	+	MIRZA
1	53516801	53516817	hsa-miR-19a-3p	1.59211	+	MIRZA
1	53692633	53692653	hsa-miR-19b-3p	1.50566	-	MIRZA
1	53709017	53709031	hsa-miR-19b-3p	5.2447	-	MIRZA
1	53712340	53712353	hsa-miR-20a-5p	5.44658	-	MIRZA
1	53712445	53712463	hsa-miR-130b-3p	331.278	-	MIRZA
1	54015487	54015508	hsa-let-7a-5p	2748.36	-	MIRZA
1	54231143	54231161	hsa-miR-19b-3p	1.6531	-	MIRZA
1	54232267	54232287	hsa-miR-29b-3p	107.432	-	MIRZA
1	54233500	54233513	hsa-miR-20a-5p	8.52909	-	MIRZA
1	54256607	54256620	hsa-miR-19b-3p	1.44238	-	MIRZA
1	54262434	54262457	hsa-let-7a-5p	35.5551	-	MIRZA
1	54262434	54262457	hsa-let-7f-5p	38.2253	-	MIRZA
1	54291486	54291506	hsa-miR-7-5p	86.9589	-	MIRZA
1	54293755	54293776	hsa-miR-16-5p	26.2924	-	MIRZA
1	54293757	54293776	hsa-miR-103a-3p	62.7987	-	MIRZA
1	54497589	54497600	hsa-miR-103a-3p	2.03202	-	MIRZA
1	54497760	54497781	hsa-miR-320a	119.252	-	MIRZA
1	54509085	54509102	hsa-miR-20a-5p	3.58617	-	MIRZA
1	54509161	54509183	hsa-miR-7-5p	6.89835	-	MIRZA
1	54512280	54512295	hsa-miR-301a-3p	7.14362	-	MIRZA
1	54570574	54570583	hsa-miR-424-5p	95.3257	+	MIRZA
1	54570593	54570612	hsa-miR-10a-5p	9.43939	+	MIRZA
1	54635368	54635388	hsa-let-7a-5p	21.74	-	MIRZA
1	54872070	54872087	hsa-miR-19b-3p	0.461935	-	MIRZA
1	55131025	55131052	hsa-miR-10a-5p	10.6264	+	MIRZA
1	55186880	55186899	hsa-miR-182-5p	18.8228	+	MIRZA
1	55319865	55319889	hsa-let-7a-5p	57.1488	-	MIRZA
1	55577582	55577598	hsa-miR-148a-3p	14.5524	-	MIRZA
1	55604311	55604326	hsa-let-7f-5p	1.68387	-	MIRZA
1	55620399	55620419	hsa-miR-16-5p	21.9117	-	MIRZA
1	56141450	56141483	hsa-miR-10a-5p	16.3023	+	MIRZA
1	56960690	56960711	hsa-miR-16-5p	87.4415	-	MIRZA
1	56960717	56960738	hsa-let-7f-5p	2.28046	-	MIRZA
1	56960833	56960849	hsa-miR-21-5p	12.9056	-	MIRZA
1	56961427	56961433	hsa-miR-19b-3p	1.34973	-	MIRZA
1	56961571	56961583	hsa-miR-19b-3p	3.33944	-	MIRZA
1	56961759	56961778	hsa-miR-148a-3p	40.2743	-	MIRZA
1	56962065	56962093	hsa-miR-7-5p	26.1146	-	MIRZA
1	56962161	56962181	hsa-miR-16-5p	67.757	-	MIRZA
1	56962162	56962176	hsa-miR-103a-3p	10.8831	-	MIRZA
1	56962234	56962249	hsa-miR-19b-3p	1.36579	-	MIRZA
1	57131180	57131197	hsa-miR-19a-3p	6.01282	+	MIRZA
1	57157131	57157143	hsa-miR-30a-5p	15.2468	+	MIRZA
1	57157152	57157179	hsa-miR-320a	37.179	+	MIRZA
1	57173458	57173477	hsa-miR-182-5p	64.7181	+	MIRZA
1	57174657	57174677	hsa-miR-16-5p	2.52721	+	MIRZA
1	57174784	57174802	hsa-miR-484	15.8658	+	MIRZA
1	57176725	57176749	hsa-miR-28-5p	353.863	+	MIRZA
1	57176742	57176760	hsa-miR-22-3p	15.4393	+	MIRZA
1	57176821	57176838	hsa-miR-19a-3p	2.97033	+	MIRZA
1	57177765	57177781	hsa-miR-19b-3p	1.59577	+	MIRZA
1	57177767	57177786	hsa-miR-7-5p	10.6399	+	MIRZA
1	57178054	57178077	hsa-miR-24-3p	216.117	+	MIRZA
1	57178994	57179006	hsa-miR-320a	143.373	+	MIRZA
1	57179809	57179826	hsa-miR-374b-5p	125.875	+	MIRZA
1	57589149	57589169	hsa-miR-19a-3p	12.4695	-	MIRZA
1	57627571	57627601	hsa-miR-424-5p	13.9681	-	MIRZA
1	57651261	57651277	hsa-miR-19b-3p	0.670969	-	MIRZA
1	57789982	57790000	hsa-miR-19b-3p	1.34071	-	MIRZA
1	58026292	58026324	hsa-miR-22-3p	56.6447	-	MIRZA
1	58419663	58419679	hsa-miR-27b-3p	2.91499	-	MIRZA
1	58487079	58487098	hsa-miR-7-5p	5.97597	-	MIRZA
1	58946514	58946531	hsa-miR-19b-3p	1.59534	-	MIRZA
1	58971748	58971763	hsa-miR-26a-5p	16.9378	-	MIRZA
1	59120511	59120537	hsa-miR-27b-3p	64.3427	-	MIRZA
1	59121213	59121231	hsa-miR-7-5p	3.83075	-	MIRZA
1	59121336	59121356	hsa-miR-20a-5p	14.228	-	MIRZA
1	59124884	59124905	hsa-miR-196b-5p	20.3223	-	MIRZA
1	59126584	59126605	hsa-miR-374b-5p	1037.9	-	MIRZA
1	59143573	59143589	hsa-miR-26a-5p	232.645	-	MIRZA
1	59246449	59246465	hsa-miR-93-5p	2.39995	-	MIRZA
1	59246615	59246636	hsa-miR-29a-3p	64.9371	-	MIRZA
1	59246625	59246639	hsa-miR-19b-3p	2.23361	-	MIRZA
1	59246694	59246702	hsa-miR-19b-3p	2.03238	-	MIRZA
1	59246801	59246811	hsa-let-7f-5p	1.29383	-	MIRZA
1	59246893	59246917	hsa-miR-7-5p	6.79247	-	MIRZA
1	59247185	59247191	hsa-let-7f-5p	1.97792	-	MIRZA
1	59247415	59247435	hsa-let-7f-5p	1.44666	-	MIRZA
1	59249590	59249607	hsa-miR-7-5p	4.93361	-	MIRZA
1	59532649	59532669	hsa-miR-484	12.1104	-	MIRZA
1	60233139	60233158	hsa-let-7f-5p	2.2375	-	MIRZA
1	60339795	60339816	hsa-miR-19a-3p	3.0876	+	MIRZA
1	60340301	60340324	hsa-miR-484	46.5203	+	MIRZA
1	60341607	60341629	hsa-miR-7-5p	48.3998	+	MIRZA
1	60341805	60341823	hsa-let-7e-5p	124.018	+	MIRZA
1	60341852	60341869	hsa-miR-7-5p	2.75436	+	MIRZA
1	61173562	61173581	hsa-let-7a-5p	145.388	-	MIRZA
1	61183120	61183133	hsa-miR-19b-3p	1.25103	-	MIRZA
1	61434692	61434708	hsa-miR-30c-5p	58.8055	-	MIRZA
1	61568020	61568041	hsa-miR-185-5p	25.8816	+	MIRZA
1	61611908	61611925	hsa-miR-16-5p	6.61374	+	MIRZA
1	61651584	61651612	hsa-miR-16-5p	131.777	+	MIRZA
1	61723737	61723754	hsa-miR-19b-3p	5.83259	+	MIRZA
1	61921651	61921673	hsa-miR-196b-5p	24.5821	+	MIRZA
1	61921786	61921807	hsa-miR-130b-3p	325.849	+	MIRZA
1	61921800	61921831	hsa-miR-151a-5p	3815.86	+	MIRZA
1	61922061	61922083	hsa-miR-424-5p	169.949	+	MIRZA
1	61922061	61922085	hsa-let-7g-5p	4.76739	+	MIRZA
1	61922165	61922178	hsa-miR-93-5p	11.0332	+	MIRZA
1	61922216	61922238	hsa-miR-27a-3p	906.332	+	MIRZA
1	61922447	61922464	hsa-miR-16-5p	15.6262	+	MIRZA
1	61922594	61922609	hsa-miR-30c-5p	74.9761	+	MIRZA
1	61922803	61922830	hsa-miR-26a-5p	19.0784	+	MIRZA
1	61922827	61922851	hsa-miR-22-3p	45.7287	+	MIRZA
1	61922914	61922926	hsa-miR-7-5p	5.26779	+	MIRZA
1	61922922	61922943	hsa-miR-30c-5p	5.28708	+	MIRZA
1	61923179	61923199	hsa-miR-19b-3p	0.279787	+	MIRZA
1	61923299	61923311	hsa-miR-20a-5p	2.83597	+	MIRZA
1	61923839	61923858	hsa-miR-19b-3p	3.77913	+	MIRZA
1	61923993	61924007	hsa-miR-30a-5p	12.8953	+	MIRZA
1	61924191	61924214	hsa-miR-151a-5p	85.2936	+	MIRZA
1	61924899	61924910	hsa-miR-423-3p	260.508	+	MIRZA
1	61926655	61926678	hsa-miR-16-5p	4.1712	+	MIRZA
1	62146787	62146805	hsa-miR-20a-5p	5.13883	-	MIRZA
1	62147514	62147533	hsa-miR-7-5p	2183.43	-	MIRZA
1	62147607	62147627	hsa-let-7a-5p	62.5949	-	MIRZA
1	62176221	62176237	hsa-miR-29b-3p	1412.78	-	MIRZA
1	62377868	62377887	hsa-miR-16-5p	15.391	+	MIRZA
1	62461648	62461684	hsa-miR-186-5p	170.323	+	MIRZA
1	62626807	62626826	hsa-miR-19b-3p	3.53881	+	MIRZA
1	62905499	62905526	hsa-miR-10a-5p	183.121	+	MIRZA
1	62907924	62907942	hsa-miR-103a-3p	5.65619	+	MIRZA
1	62909164	62909184	hsa-miR-484	22.9502	+	MIRZA
1	62914312	62914330	hsa-miR-221-3p	29.1217	+	MIRZA
1	62915959	62915982	hsa-miR-10a-5p	4.16867	+	MIRZA
1	62916351	62916374	hsa-miR-19a-3p	52.5942	+	MIRZA
1	62916662	62916678	hsa-miR-19a-3p	5.27123	+	MIRZA
1	62916951	62916960	hsa-miR-15b-5p	32.9224	+	MIRZA
1	62917298	62917314	hsa-miR-19a-3p	2.08734	+	MIRZA
1	62917381	62917403	hsa-miR-186-5p	987.281	+	MIRZA
1	63091806	63091830	hsa-miR-320a	22.1502	-	MIRZA
1	63104706	63104718	hsa-miR-26a-5p	32.2889	-	MIRZA
1	63294831	63294846	hsa-miR-19b-3p	2.23901	+	MIRZA
1	63915314	63915334	hsa-let-7a-5p	47.0752	-	MIRZA
1	63975288	63975305	hsa-miR-101-3p	71.8196	-	MIRZA
1	63994667	63994679	hsa-miR-19b-3p	0.587346	-	MIRZA
1	64038247	64038267	hsa-miR-196b-5p	23.3107	+	MIRZA
1	64311952	64311978	hsa-miR-103a-3p	1.14371	+	MIRZA
1	64356540	64356567	hsa-miR-320a	31.3618	+	MIRZA
1	64393214	64393224	hsa-miR-320a	173.72	+	MIRZA
1	64646791	64646805	hsa-miR-20b-5p	33.4686	+	MIRZA
1	64646806	64646822	hsa-miR-130b-3p	11.0822	+	MIRZA
1	64646926	64646942	hsa-miR-101-3p	74.683	+	MIRZA
1	64647012	64647034	hsa-miR-30c-5p	26.2655	+	MIRZA
1	65047651	65047665	hsa-miR-21-5p	37.4874	+	MIRZA
1	65047662	65047689	hsa-miR-19b-3p	0.55844	+	MIRZA
1	65158413	65158439	hsa-miR-93-5p	77.8538	+	MIRZA
1	65215195	65215219	hsa-miR-19b-3p	8.79457	+	MIRZA
1	65296718	65296737	hsa-miR-19b-3p	0.372789	+	MIRZA
1	65298943	65298963	hsa-miR-30c-5p	31.9784	-	MIRZA
1	65312359	65312377	hsa-let-7a-5p	17.2257	-	MIRZA
1	65524155	65524176	hsa-miR-16-5p	18.0119	-	MIRZA
1	65696028	65696051	hsa-miR-16-5p	697.761	+	MIRZA
1	65881545	65881565	hsa-miR-484	87.6413	+	MIRZA
1	65891040	65891062	hsa-miR-218-5p	174.832	+	MIRZA
1	65897689	65897709	hsa-miR-16-5p	10.6159	+	MIRZA
1	65899284	65899306	hsa-miR-424-5p	173.711	+	MIRZA
1	65899288	65899306	hsa-miR-22-3p	32.4527	+	MIRZA
1	65899400	65899415	hsa-miR-484	602.147	+	MIRZA
1	65899475	65899495	hsa-miR-320a	37.0651	+	MIRZA
1	65899712	65899725	hsa-miR-24-3p	99.6279	+	MIRZA
1	65899773	65899792	hsa-miR-19b-3p	10.8288	+	MIRZA
1	66095043	66095054	hsa-miR-196b-5p	15.4936	+	MIRZA
1	66100409	66100426	hsa-miR-484	156.03	+	MIRZA
1	66492204	66492224	hsa-miR-30c-5p	22.6983	+	MIRZA
1	66673569	66673588	hsa-miR-27a-3p	550.029	+	MIRZA
1	67112274	67112290	hsa-miR-222-3p	47.8335	+	MIRZA
1	67412155	67412165	hsa-miR-320a	30.6519	+	MIRZA
1	67412159	67412175	hsa-miR-26b-5p	243.549	+	MIRZA
1	67412488	67412509	hsa-miR-103a-3p	10.5524	+	MIRZA
1	67413800	67413830	hsa-miR-196b-5p	23.0041	+	MIRZA
1	67450405	67450426	hsa-miR-19b-3p	0.638493	+	MIRZA
1	67450828	67450845	hsa-miR-19b-3p	0.500947	+	MIRZA
1	67451183	67451199	hsa-miR-93-5p	13.7562	+	MIRZA
1	67451461	67451478	hsa-miR-30e-5p	134.822	+	MIRZA
1	67452702	67452715	hsa-miR-423-3p	19.0311	+	MIRZA
1	67452877	67452896	hsa-miR-19b-3p	2.91464	+	MIRZA
1	67453204	67453230	hsa-miR-19b-3p	8.90509	+	MIRZA
1	67453261	67453272	hsa-miR-320a	4.0614	+	MIRZA
1	67453493	67453515	hsa-miR-151a-5p	139.772	+	MIRZA
1	67469638	67469659	hsa-miR-424-5p	187.363	-	MIRZA
1	67469745	67469765	hsa-miR-301a-3p	5.36026	-	MIRZA
1	67469901	67469918	hsa-miR-130b-3p	114.822	-	MIRZA
1	67473683	67473703	hsa-miR-505-3p	236.166	-	MIRZA
1	67517745	67517763	hsa-let-7a-5p	17.461	-	MIRZA
1	67661938	67661948	hsa-miR-19b-3p	0.88602	-	MIRZA
1	67873716	67873733	hsa-miR-130b-3p	113.15	-	MIRZA
1	67873877	67873888	hsa-let-7f-5p	2.71946	-	MIRZA
1	67873878	67873889	hsa-miR-29b-3p	17.2746	-	MIRZA
1	67874565	67874577	hsa-miR-19b-3p	1.21745	-	MIRZA
1	67876722	67876736	hsa-let-7f-5p	3.08859	-	MIRZA
1	67876951	67876970	hsa-let-7f-5p	1.8158	-	MIRZA
1	67877155	67877175	hsa-miR-19b-3p	1.26944	-	MIRZA
1	67877157	67877173	hsa-miR-19b-3p	1.12394	-	MIRZA
1	67877634	67877654	hsa-miR-7-5p	17.0487	-	MIRZA
1	67878175	67878196	hsa-miR-30c-5p	3.92702	-	MIRZA
1	67889978	67889984	hsa-miR-19b-3p	0.928603	-	MIRZA
1	68153523	68153557	hsa-miR-10a-5p	13.9667	+	MIRZA
1	68167328	68167346	hsa-miR-27b-3p	57.1448	-	MIRZA
1	68167590	68167606	hsa-miR-16-5p	18.6034	-	MIRZA
1	68168133	68168144	hsa-miR-20a-5p	21.1149	-	MIRZA
1	68168489	68168517	hsa-miR-16-5p	149.963	-	MIRZA
1	68168687	68168706	hsa-miR-20a-5p	7.10258	-	MIRZA
1	68168825	68168842	hsa-miR-19b-3p	1.02566	-	MIRZA
1	68168862	68168873	hsa-miR-19b-3p	0.819644	-	MIRZA
1	68169097	68169115	hsa-miR-221-3p	266.452	-	MIRZA
1	68169225	68169244	hsa-miR-20a-5p	17.0393	-	MIRZA
1	68170736	68170749	hsa-miR-374b-5p	133.755	-	MIRZA
1	68170917	68170935	hsa-miR-7-5p	27.2627	-	MIRZA
1	68267244	68267262	hsa-miR-181a-5p	40.7899	-	MIRZA
1	68577085	68577108	hsa-miR-19b-3p	4.15514	+	MIRZA
1	68624815	68624829	hsa-miR-19b-3p	1.04043	-	MIRZA
1	68905715	68905736	hsa-miR-19a-3p	7.31272	-	MIRZA
1	68905715	68905742	hsa-miR-19a-3p	7.69675	-	MIRZA
1	68942133	68942149	hsa-miR-130b-3p	50.3148	-	MIRZA
1	68942137	68942155	hsa-miR-301a-3p	86.6041	-	MIRZA
1	68942351	68942369	hsa-miR-15b-5p	767.557	-	MIRZA
1	68946677	68946694	hsa-miR-19b-3p	2.0248	-	MIRZA
1	68947510	68947529	hsa-miR-20a-5p	8.20284	-	MIRZA
1	68955268	68955288	hsa-miR-20b-5p	4.93073	-	MIRZA
1	68960315	68960334	hsa-miR-20a-5p	23.175	-	MIRZA
1	69599323	69599337	hsa-miR-19b-3p	1.33213	+	MIRZA
1	69599358	69599379	hsa-miR-19b-3p	32.5435	+	MIRZA
1	70698027	70698042	hsa-miR-484	48.918	+	MIRZA
1	70703213	70703227	hsa-miR-1277-3p	20.6191	+	MIRZA
1	70716717	70716747	hsa-miR-19b-3p	3.07257	+	MIRZA
1	70717227	70717242	hsa-miR-30c-5p	1.64723	+	MIRZA
1	70717228	70717247	hsa-miR-19b-3p	11.2639	+	MIRZA
1	70717259	70717280	hsa-miR-27b-3p	150.339	+	MIRZA
1	70717374	70717386	hsa-miR-10a-5p	3.2406	+	MIRZA
1	70717496	70717514	hsa-miR-19a-3p	2.63924	+	MIRZA
1	70718306	70718326	hsa-miR-19b-3p	1.71039	+	MIRZA
1	70727228	70727241	hsa-miR-130b-3p	240.322	-	MIRZA
1	70727293	70727310	hsa-miR-19b-3p	0.482875	-	MIRZA
1	70727779	70727796	hsa-miR-92a-3p	16.9005	-	MIRZA
1	70727927	70727941	hsa-miR-320a	11.1581	-	MIRZA
1	70736596	70736615	hsa-miR-20a-5p	40.1957	-	MIRZA
1	70746412	70746429	hsa-miR-20a-5p	101.367	-	MIRZA
1	70761854	70761873	hsa-miR-7-5p	345.726	-	MIRZA
1	70835069	70835101	hsa-miR-103a-3p	13.6477	+	MIRZA
1	70904926	70904950	hsa-miR-320a	113.037	+	MIRZA
1	71529434	71529452	hsa-miR-181a-5p	114.766	-	MIRZA
1	71529531	71529548	hsa-miR-191-5p	144.475	-	MIRZA
1	71531893	71531915	hsa-miR-148a-3p	32.0933	-	MIRZA
1	71533368	71533388	hsa-miR-186-5p	13.0319	-	MIRZA
1	71536631	71536653	hsa-miR-7-5p	1.93359	-	MIRZA
1	71703144	71703162	hsa-miR-19b-3p	9.71036	+	MIRZA
1	72444598	72444614	hsa-miR-92a-3p	247.132	-	MIRZA
1	72657776	72657796	hsa-miR-26b-5p	5.56624	-	MIRZA
1	72657784	72657802	hsa-miR-19b-3p	1.45495	-	MIRZA
1	74665386	74665401	hsa-miR-10a-5p	710.731	+	MIRZA
1	75062431	75062449	hsa-miR-19b-3p	1.66318	-	MIRZA
1	75171454	75171475	hsa-miR-7-5p	6.31276	-	MIRZA
1	75229654	75229672	hsa-miR-19b-3p	2.60722	+	MIRZA
1	75229837	75229862	hsa-miR-218-5p	4.16615	+	MIRZA
1	75230792	75230811	hsa-let-7f-5p	1.48016	+	MIRZA
1	75667975	75667980	hsa-miR-19b-3p	0.914144	-	MIRZA
1	75668815	75668826	hsa-miR-320a	324.473	-	MIRZA
1	75704275	75704292	hsa-miR-20a-5p	26.2362	-	MIRZA
1	75739927	75739950	hsa-miR-103a-3p	2.39941	-	MIRZA
1	76228649	76228664	hsa-miR-19a-3p	1.3781	+	MIRZA
1	76228664	76228676	hsa-miR-26a-5p	19.9018	+	MIRZA
1	76266685	76266704	hsa-miR-19b-3p	14.4448	+	MIRZA
1	76525762	76525790	hsa-miR-19b-3p	5.29848	+	MIRZA
1	76683627	76683644	hsa-miR-19b-3p	3.46449	+	MIRZA
1	76744891	76744906	hsa-miR-16-5p	62.9482	+	MIRZA
1	77095306	77095329	hsa-miR-30a-5p	23.9126	+	MIRZA
1	77554976	77554984	hsa-miR-19b-3p	1.60713	-	MIRZA
1	77557618	77557636	hsa-miR-103a-3p	2.22169	-	MIRZA
1	77664163	77664191	hsa-miR-7-5p	5.32709	-	MIRZA
1	78007622	78007632	hsa-miR-7-5p	8.92304	+	MIRZA
1	78028334	78028351	hsa-miR-19b-3p	0.584103	-	MIRZA
1	78030553	78030567	hsa-miR-19b-3p	3.92628	-	MIRZA
1	78047786	78047803	hsa-miR-19b-3p	0.811031	-	MIRZA
1	78059421	78059441	hsa-miR-92a-3p	83.7708	-	MIRZA
1	78080543	78080555	hsa-miR-181b-5p	118.729	-	MIRZA
1	78093613	78093621	hsa-miR-19b-3p	1.1501	-	MIRZA
1	78096811	78096827	hsa-miR-301a-3p	7.28804	-	MIRZA
1	78141518	78141538	hsa-miR-30c-5p	12.0009	-	MIRZA
1	78171878	78171883	hsa-miR-19b-3p	1.4495	-	MIRZA
1	78171890	78171914	hsa-miR-19b-3p	0.268	-	MIRZA
1	78329677	78329697	hsa-miR-28-5p	441.26	+	MIRZA
1	78338967	78338978	hsa-miR-93-5p	148.253	+	MIRZA
1	78341084	78341097	hsa-miR-19b-3p	5.58268	+	MIRZA
1	78343156	78343177	hsa-miR-484	322.505	+	MIRZA
1	78343419	78343430	hsa-miR-16-5p	60.0541	+	MIRZA
1	78410097	78410121	hsa-miR-29b-3p	461.989	-	MIRZA
1	78410123	78410141	hsa-miR-320a	47.3558	-	MIRZA
1	78411532	78411562	hsa-miR-16-5p	5.72458	-	MIRZA
1	78412861	78412879	hsa-miR-29b-3p	153.096	-	MIRZA
1	78413386	78413400	hsa-miR-26a-5p	199.451	-	MIRZA
1	78413997	78414016	hsa-miR-21-5p	101.522	-	MIRZA
1	78426059	78426079	hsa-let-7b-5p	1225.75	-	MIRZA
1	78435202	78435222	hsa-miR-130b-3p	101.941	-	MIRZA
1	78455162	78455175	hsa-miR-21-5p	55.8421	+	MIRZA
1	78478799	78478815	hsa-miR-218-5p	6.57142	+	MIRZA
1	78479266	78479287	hsa-let-7e-5p	82.9845	+	MIRZA
1	78481971	78481987	hsa-miR-10b-5p	3.54576	+	MIRZA
1	78482371	78482388	hsa-miR-19b-3p	0.564999	+	MIRZA
1	78482630	78482653	hsa-miR-7-5p	1.36371	+	MIRZA
1	78482779	78482807	hsa-miR-10a-5p	5.44405	+	MIRZA
1	78482781	78482816	hsa-miR-16-5p	1.10944	+	MIRZA
1	78482890	78482905	hsa-miR-182-5p	83.0429	+	MIRZA
1	78482906	78482920	hsa-miR-218-5p	293.125	+	MIRZA
1	78482908	78482917	hsa-miR-30a-5p	74.1677	+	MIRZA
1	78482936	78482955	hsa-miR-21-5p	38.6891	+	MIRZA
1	78483568	78483589	hsa-miR-7-5p	3.78793	+	MIRZA
1	78483583	78483605	hsa-miR-19b-3p	1.4139	+	MIRZA
1	78490724	78490738	hsa-miR-101-3p	37.9643	+	MIRZA
1	81024000	81024014	hsa-miR-22-3p	336.015	+	MIRZA
1	81934663	81934682	hsa-miR-28-5p	427.776	+	MIRZA
1	82066369	82066390	hsa-miR-19b-3p	0.667387	+	MIRZA
1	82282023	82282048	hsa-miR-484	660.873	+	MIRZA
1	82283482	82283504	hsa-miR-7-5p	1.3114	+	MIRZA
1	82286254	82286272	hsa-miR-19b-3p	1.57905	+	MIRZA
1	82311135	82311154	hsa-miR-19b-3p	3.35185	+	MIRZA
1	82401783	82401808	hsa-miR-19b-3p	3.29857	+	MIRZA
1	82408763	82408784	hsa-miR-19b-3p	1.22358	+	MIRZA
1	82408866	82408883	hsa-miR-10a-5p	15.7417	+	MIRZA
1	82428010	82428029	hsa-miR-182-5p	54.0906	+	MIRZA
1	82428862	82428882	hsa-miR-93-5p	22.6135	+	MIRZA
1	82436020	82436034	hsa-miR-93-5p	7.45005	+	MIRZA
1	82436045	82436058	hsa-miR-26b-5p	155.41	+	MIRZA
1	82450991	82451023	hsa-miR-19b-3p	1.47989	+	MIRZA
1	82450993	82451002	hsa-miR-30a-5p	284.047	+	MIRZA
1	82452718	82452725	hsa-miR-30e-5p	914.682	+	MIRZA
1	82456845	82456860	hsa-miR-19b-3p	18.6161	+	MIRZA
1	82457227	82457246	hsa-miR-96-5p	13.7536	+	MIRZA
1	82457243	82457258	hsa-miR-19a-3p	7.4202	+	MIRZA
1	82457539	82457574	hsa-miR-16-5p	2.24023	+	MIRZA
1	82457552	82457574	hsa-miR-365a-3p	746.821	+	MIRZA
1	82457620	82457644	hsa-miR-92a-3p	7.38133	+	MIRZA
1	82457693	82457712	hsa-miR-320a	151.647	+	MIRZA
1	82457693	82457714	hsa-miR-30a-5p	6.31041	+	MIRZA
1	82457818	82457838	hsa-miR-22-3p	361.956	+	MIRZA
1	84133465	84133491	hsa-miR-10a-5p	4.98331	-	MIRZA
1	84333006	84333023	hsa-let-7a-5p	11.6875	-	MIRZA
1	84333961	84333987	hsa-miR-16-5p	201.583	-	MIRZA
1	84702316	84702325	hsa-miR-22-3p	137.638	+	MIRZA
1	84702380	84702406	hsa-miR-222-3p	361.677	+	MIRZA
1	84702405	84702426	hsa-miR-7-5p	4.41678	+	MIRZA
1	84704143	84704164	hsa-miR-19a-3p	4.34599	+	MIRZA
1	84961604	84961627	hsa-miR-19b-3p	3.02474	+	MIRZA
1	84961672	84961695	hsa-miR-423-3p	32.7895	+	MIRZA
1	84963232	84963257	hsa-miR-19b-3p	0.597534	+	MIRZA
1	84963289	84963314	hsa-miR-93-5p	1.82507	+	MIRZA
1	84964137	84964153	hsa-miR-183-5p	99.2087	-	MIRZA
1	85111505	85111510	hsa-let-7f-5p	2.79058	-	MIRZA
1	85112406	85112425	hsa-miR-19b-3p	2.31701	-	MIRZA
1	85112809	85112826	hsa-miR-106a-5p	114.155	-	MIRZA
1	85116101	85116115	hsa-miR-7-5p	51.3379	-	MIRZA
1	85136470	85136490	hsa-let-7a-5p	95.377	-	MIRZA
1	85136470	85136490	hsa-let-7f-5p	101.664	-	MIRZA
1	85277519	85277539	hsa-miR-374b-5p	94.0738	-	MIRZA
1	85279138	85279157	hsa-miR-16-5p	28.4654	-	MIRZA
1	85392139	85392156	hsa-miR-92a-3p	707.71	-	MIRZA
1	85486780	85486795	hsa-miR-130b-3p	4501.85	-	MIRZA
1	85622820	85622829	hsa-miR-92a-3p	9.5853	-	MIRZA
1	85623292	85623305	hsa-let-7f-5p	1.95048	-	MIRZA
1	85623460	85623475	hsa-miR-19b-3p	0.950367	-	MIRZA
1	85624140	85624157	hsa-miR-21-5p	30.7928	-	MIRZA
1	85624183	85624201	hsa-let-7f-5p	2.12346	-	MIRZA
1	85639978	85640000	hsa-miR-16-5p	11.9007	-	MIRZA
1	85640237	85640258	hsa-let-7a-5p	16.2443	-	MIRZA
1	85640241	85640259	hsa-miR-196a-5p	151.46	-	MIRZA
1	85640512	85640533	hsa-miR-7-5p	27.2048	-	MIRZA
1	85648417	85648428	hsa-miR-19b-3p	1.06379	-	MIRZA
1	85717865	85717885	hsa-miR-101-3p	73.9165	-	MIRZA
1	85717951	85717970	hsa-miR-27b-3p	82.6943	-	MIRZA
1	85718051	85718063	hsa-miR-19b-3p	1.6315	-	MIRZA
1	85731950	85731965	hsa-miR-19b-3p	2.23201	-	MIRZA
1	85732677	85732692	hsa-miR-19b-3p	1.79289	-	MIRZA
1	85733221	85733228	hsa-miR-19b-3p	1.12902	-	MIRZA
1	85733303	85733319	hsa-miR-20a-5p	17.0562	-	MIRZA
1	85733449	85733467	hsa-miR-7-5p	12.203	-	MIRZA
1	85733502	85733521	hsa-let-7f-5p	2.75277	-	MIRZA
1	85736515	85736529	hsa-miR-92a-3p	10.5065	-	MIRZA
1	85784291	85784307	hsa-miR-96-5p	312.276	-	MIRZA
1	85784294	85784309	hsa-miR-103a-3p	1.60452	-	MIRZA
1	85784401	85784416	hsa-miR-20a-5p	11.2206	-	MIRZA
1	85784401	85784416	hsa-miR-20a-5p	32.6406	-	MIRZA
1	85786806	85786818	hsa-miR-19b-3p	1.32152	-	MIRZA
1	85989319	85989343	hsa-miR-16-5p	17.6175	-	MIRZA
1	86049260	86049272	hsa-miR-22-3p	39.3735	+	MIRZA
1	86115576	86115593	hsa-miR-16-5p	215.636	-	MIRZA
1	86118625	86118644	hsa-miR-103a-3p	1.80469	-	MIRZA
1	86168811	86168827	hsa-miR-374b-5p	55.6673	-	MIRZA
1	86850650	86850669	hsa-miR-101-3p	195.436	-	MIRZA
1	87100027	87100044	hsa-miR-19b-3p	3.17262	-	MIRZA
1	87198993	87199014	hsa-miR-19a-3p	4.77248	+	MIRZA
1	87208934	87208954	hsa-miR-15b-5p	1065.26	+	MIRZA
1	87210438	87210446	hsa-miR-26a-5p	18.3791	+	MIRZA
1	87211684	87211696	hsa-miR-484	289.582	+	MIRZA
1	87212049	87212094	hsa-miR-10b-5p	154.345	+	MIRZA
1	87213755	87213781	hsa-miR-19b-3p	3.72148	+	MIRZA
1	87328621	87328642	hsa-miR-19a-3p	2.15693	-	MIRZA
1	87328678	87328689	hsa-miR-320a	33.8329	-	MIRZA
1	87328974	87328990	hsa-miR-19b-3p	3.09387	-	MIRZA
1	87329046	87329059	hsa-miR-26a-5p	136.866	-	MIRZA
1	87329110	87329139	hsa-miR-26a-5p	8.406	-	MIRZA
1	87345307	87345327	hsa-let-7a-5p	248.712	-	MIRZA
1	87351160	87351177	hsa-miR-20a-5p	12.5499	-	MIRZA
1	87395776	87395802	hsa-miR-19b-3p	6.61364	+	MIRZA
1	87417470	87417485	hsa-miR-19b-3p	5.65421	+	MIRZA
1	87425928	87425937	hsa-miR-26a-5p	18.1102	+	MIRZA
1	87512207	87512224	hsa-miR-130b-3p	111.016	+	MIRZA
1	87571052	87571071	hsa-miR-22-3p	80.3089	+	MIRZA
1	87571248	87571277	hsa-miR-22-3p	14.6795	+	MIRZA
1	87571709	87571719	hsa-miR-193b-3p	46.9023	+	MIRZA
1	87572079	87572105	hsa-let-7g-5p	14.0016	+	MIRZA
1	87573399	87573412	hsa-miR-16-5p	18.5878	+	MIRZA
1	87805796	87805812	hsa-miR-19b-3p	1.777	+	MIRZA
1	87805817	87805829	hsa-miR-424-5p	8.60198	+	MIRZA
1	87807376	87807403	hsa-miR-15b-5p	53.7087	+	MIRZA
1	87810594	87810606	hsa-miR-19b-3p	0.921563	+	MIRZA
1	87810693	87810708	hsa-miR-19b-3p	6.33552	+	MIRZA
1	87810870	87810897	hsa-miR-93-5p	9.26375	+	MIRZA
1	87810921	87810935	hsa-miR-19b-3p	8.18712	+	MIRZA
1	87810992	87811003	hsa-miR-19b-3p	3.08661	+	MIRZA
1	87811153	87811173	hsa-miR-484	178.711	+	MIRZA
1	87811209	87811227	hsa-miR-19b-3p	1.23732	+	MIRZA
1	89237458	89237474	hsa-miR-196b-5p	371.909	+	MIRZA
1	89237462	89237482	hsa-miR-19b-3p	6.85778	+	MIRZA
1	89259046	89259066	hsa-miR-19a-3p	5.37989	+	MIRZA
1	89300135	89300152	hsa-miR-30a-5p	78.8485	+	MIRZA
1	89300153	89300171	hsa-miR-19b-3p	3.7774	+	MIRZA
1	89301439	89301468	hsa-miR-10b-5p	88.8454	+	MIRZA
1	89301447	89301469	hsa-miR-181d	466.651	+	MIRZA
1	89318669	89318691	hsa-miR-101-3p	26.6981	-	MIRZA
1	89318811	89318836	hsa-miR-7-5p	4.37726	-	MIRZA
1	89418774	89418787	hsa-miR-19b-3p	1.70318	-	MIRZA
1	89446003	89446016	hsa-miR-320a	268.261	-	MIRZA
1	90048292	90048323	hsa-miR-10b-5p	22.6979	+	MIRZA
1	90049067	90049083	hsa-miR-10a-5p	14.957	+	MIRZA
1	90050129	90050151	hsa-let-7g-5p	4.23928	+	MIRZA
1	90058527	90058551	hsa-miR-19b-3p	3.29545	+	MIRZA
1	90059254	90059269	hsa-let-7a-5p	1.28698	+	MIRZA
1	90059265	90059282	hsa-miR-10a-5p	51.8724	+	MIRZA
1	90059431	90059444	hsa-miR-196a-5p	122.023	+	MIRZA
1	90059951	90059960	hsa-miR-25-3p	56.0435	+	MIRZA
1	90060390	90060416	hsa-miR-484	13.507	+	MIRZA
1	90061310	90061322	hsa-miR-181b-5p	208.351	+	MIRZA
1	90179054	90179070	hsa-miR-10a-5p	13.9911	+	MIRZA
1	90180567	90180588	hsa-let-7a-5p	11.3024	+	MIRZA
1	90180922	90180937	hsa-miR-16-5p	32.9609	+	MIRZA
1	90184893	90184905	hsa-miR-218-5p	50.9477	+	MIRZA
1	90212120	90212139	hsa-miR-16-5p	3.08973	+	MIRZA
1	90236230	90236252	hsa-miR-19b-3p	2.99359	+	MIRZA
1	90399134	90399142	hsa-miR-30a-5p	32.2368	+	MIRZA
1	90400704	90400724	hsa-miR-7-5p	55.3671	+	MIRZA
1	90401557	90401584	hsa-miR-16-5p	13.2303	+	MIRZA
1	90475682	90475695	hsa-miR-19a-3p	4.9844	+	MIRZA
1	90493569	90493592	hsa-miR-16-5p	3.8068	+	MIRZA
1	90493571	90493591	hsa-miR-19b-3p	5.39003	+	MIRZA
1	91381412	91381429	hsa-miR-20a-5p	3.32203	-	MIRZA
1	91381431	91381450	hsa-miR-19b-3p	1.57041	-	MIRZA
1	91381541	91381559	hsa-miR-19b-3p	1.18949	-	MIRZA
1	91381631	91381645	hsa-let-7a-5p	44.5638	-	MIRZA
1	91381885	91381909	hsa-miR-365a-3p	888.517	-	MIRZA
1	91381898	91381911	hsa-let-7f-5p	4.34117	-	MIRZA
1	91382068	91382090	hsa-miR-19b-3p	3.5843	-	MIRZA
1	91382285	91382291	hsa-miR-19b-3p	0.917304	-	MIRZA
1	91395445	91395451	hsa-miR-19b-3p	1.15753	-	MIRZA
1	91403355	91403380	hsa-let-7a-5p	21.2864	-	MIRZA
1	91403406	91403425	hsa-miR-221-3p	78.7511	-	MIRZA
1	91404629	91404640	hsa-miR-103a-3p	1.63684	-	MIRZA
1	91404819	91404829	hsa-miR-19b-3p	1.49389	-	MIRZA
1	91405152	91405177	hsa-let-7a-5p	12.5043	-	MIRZA
1	91405765	91405786	hsa-miR-106a-5p	2292.68	-	MIRZA
1	91406257	91406277	hsa-miR-20a-5p	22.2081	-	MIRZA
1	91406320	91406332	hsa-let-7a-5p	204.398	-	MIRZA
1	91406324	91406341	hsa-miR-196b-5p	1873.41	-	MIRZA
1	91407200	91407212	hsa-miR-19b-3p	1.20164	-	MIRZA
1	91407333	91407357	hsa-let-7a-5p	7.47133	-	MIRZA
1	91852914	91852933	hsa-miR-10a-5p	16.7554	-	MIRZA
1	91978743	91978760	hsa-miR-16-5p	135.407	+	MIRZA
1	91985791	91985804	hsa-miR-10a-5p	115.125	+	MIRZA
1	91989764	91989778	hsa-miR-19a-3p	38.9639	+	MIRZA
1	91990416	91990430	hsa-miR-455-3p	83.9659	+	MIRZA
1	92146035	92146051	hsa-miR-103a-3p	3.1483	-	MIRZA
1	92146102	92146121	hsa-miR-484	568.402	-	MIRZA
1	92146295	92146314	hsa-let-7a-5p	291.412	-	MIRZA
1	92146295	92146314	hsa-let-7f-5p	281.997	-	MIRZA
1	92790134	92790151	hsa-miR-10a-5p	550.014	+	MIRZA
1	92974558	92974578	hsa-miR-16-5p	51.5265	-	MIRZA
1	92974728	92974746	hsa-miR-101-3p	166.062	-	MIRZA
1	92977641	92977655	hsa-miR-454-3p	338.678	-	MIRZA
1	92978884	92978891	hsa-miR-19b-3p	0.68605	-	MIRZA
1	92979021	92979041	hsa-miR-301a-3p	8.92907	-	MIRZA
1	93023184	93023210	hsa-miR-26a-5p	17.6716	-	MIRZA
1	93160909	93160921	hsa-miR-7-5p	1.96435	-	MIRZA
1	93246191	93246212	hsa-miR-106a-5p	2002.74	-	MIRZA
1	93299072	93299083	hsa-miR-19b-3p	0.77595	+	MIRZA
1	93306367	93306388	hsa-miR-10a-5p	65.1408	+	MIRZA
1	93307401	93307418	hsa-miR-16-5p	7.46718	+	MIRZA
1	93308399	93308422	hsa-let-7a-5p	44.3928	-	MIRZA
1	93308559	93308573	hsa-miR-19b-3p	1.23508	-	MIRZA
1	93308662	93308689	hsa-miR-27b-3p	78.7357	-	MIRZA
1	93308664	93308684	hsa-miR-103a-3p	19.7835	-	MIRZA
1	93341888	93341917	hsa-let-7a-5p	9.60702	-	MIRZA
1	93602708	93602727	hsa-miR-484	651.197	+	MIRZA
1	93602897	93602914	hsa-miR-128	24.9279	+	MIRZA
1	93603271	93603292	hsa-miR-19b-3p	5.43519	+	MIRZA
1	93603470	93603493	hsa-miR-10a-5p	11.6249	+	MIRZA
1	93603633	93603642	hsa-miR-92a-3p	66.0792	+	MIRZA
1	93603710	93603729	hsa-miR-16-5p	59.2991	+	MIRZA
1	93603768	93603782	hsa-miR-19b-3p	2.63897	+	MIRZA
1	93604193	93604219	hsa-miR-196b-5p	23.116	+	MIRZA
1	93616784	93616805	hsa-miR-148a-3p	329.836	-	MIRZA
1	93617786	93617807	hsa-miR-221-3p	144.742	-	MIRZA
1	93617936	93617957	hsa-miR-320a	3.81354	-	MIRZA
1	93618218	93618230	hsa-miR-101-3p	48.9835	-	MIRZA
1	93618243	93618260	hsa-let-7f-5p	104.066	-	MIRZA
1	93618257	93618271	hsa-miR-27b-3p	53.7027	-	MIRZA
1	93618746	93618766	hsa-let-7f-5p	4.02387	-	MIRZA
1	93618898	93618918	hsa-miR-20a-5p	16.5455	-	MIRZA
1	93618933	93618953	hsa-miR-374b-5p	70.9195	-	MIRZA
1	93620073	93620091	hsa-miR-7-5p	16.982	-	MIRZA
1	93621988	93622004	hsa-miR-301a-3p	514.716	-	MIRZA
1	93744076	93744084	hsa-miR-101-3p	54.4962	+	MIRZA
1	93782689	93782700	hsa-miR-19b-3p	2.46025	-	MIRZA
1	93812235	93812256	hsa-miR-10a-5p	4.98786	+	MIRZA
1	93812318	93812337	hsa-miR-484	14.1672	+	MIRZA
1	93826140	93826168	hsa-let-7g-5p	3.85459	+	MIRZA
1	93827003	93827023	hsa-miR-130b-3p	579.167	+	MIRZA
1	93827007	93827028	hsa-miR-26a-5p	3.39009	+	MIRZA
1	93827908	93827925	hsa-miR-19a-3p	17.1056	+	MIRZA
1	93828109	93828121	hsa-miR-93-5p	2.75601	+	MIRZA
1	93828352	93828366	hsa-miR-19b-3p	2.23515	+	MIRZA
1	93829649	93829677	hsa-miR-19b-3p	0.926718	+	MIRZA
1	94019534	94019564	hsa-miR-16-5p	9.96146	+	MIRZA
1	94019706	94019728	hsa-let-7f-5p	7.17765	+	MIRZA
1	94027646	94027660	hsa-miR-19b-3p	2.10727	-	MIRZA
1	94068830	94068850	hsa-miR-103a-3p	4.89813	+	MIRZA
1	94068832	94068856	hsa-miR-19b-3p	5.88948	+	MIRZA
1	94313196	94313220	hsa-miR-103a-3p	0.863824	+	MIRZA
1	94313201	94313221	hsa-miR-21-5p	399.671	+	MIRZA
1	94334604	94334621	hsa-let-7a-5p	24.365	-	MIRZA
1	94335366	94335386	hsa-miR-20a-5p	8.79211	-	MIRZA
1	94342379	94342398	hsa-miR-27b-3p	67.4405	-	MIRZA
1	94342437	94342454	hsa-miR-103a-3p	2.55862	-	MIRZA
1	94351159	94351174	hsa-let-7f-5p	3.37569	-	MIRZA
1	94351705	94351723	hsa-miR-101-3p	85.2893	-	MIRZA
1	94354147	94354167	hsa-miR-374a-5p	213.682	-	MIRZA
1	94354375	94354395	hsa-let-7f-5p	2.80765	-	MIRZA
1	94521083	94521103	hsa-miR-101-3p	31.8645	-	MIRZA
1	94521083	94521103	hsa-miR-101-3p	19.4947	-	MIRZA
1	94639951	94639960	hsa-miR-19b-3p	1.50801	-	MIRZA
1	94907792	94907808	hsa-miR-19b-3p	0.529562	+	MIRZA
1	94929009	94929029	hsa-miR-19b-3p	2.36437	+	MIRZA
1	94939355	94939374	hsa-let-7f-5p	46.7385	+	MIRZA
1	94983021	94983048	hsa-miR-101-3p	1359.85	+	MIRZA
1	94994895	94994914	hsa-miR-20a-5p	10.1962	-	MIRZA
1	94995111	94995125	hsa-miR-20a-5p	25.9418	-	MIRZA
1	94995531	94995548	hsa-let-7a-5p	20.8672	-	MIRZA
1	94995761	94995780	hsa-miR-19b-3p	4.69004	-	MIRZA
1	94998674	94998692	hsa-miR-20a-5p	21.9475	-	MIRZA
1	95295301	95295314	hsa-miR-484	199.239	+	MIRZA
1	95295303	95295315	hsa-miR-103a-3p	11.9967	+	MIRZA
1	95362572	95362595	hsa-miR-16-5p	73.9754	-	MIRZA
1	95363130	95363150	hsa-miR-7-5p	2.47906	-	MIRZA
1	95363207	95363225	hsa-miR-7-5p	69.6337	-	MIRZA
1	95411713	95411730	hsa-miR-30c-5p	5.56977	+	MIRZA
1	95658901	95658920	hsa-miR-7-5p	2.48566	+	MIRZA
1	95662728	95662740	hsa-miR-15b-5p	10.2425	+	MIRZA
1	95710675	95710695	hsa-let-7c	262.117	+	MIRZA
1	96191222	96191240	hsa-miR-15b-5p	556.171	+	MIRZA
1	97236350	97236373	hsa-miR-20a-5p	3.14437	+	MIRZA
1	97279496	97279525	hsa-miR-22-3p	63.7187	+	MIRZA
1	97288907	97288926	hsa-miR-15b-5p	1512.8	+	MIRZA
1	97289151	97289170	hsa-miR-191-5p	37.2452	+	MIRZA
1	97289213	97289230	hsa-miR-101-3p	3637.09	+	MIRZA
1	97765745	97765759	hsa-miR-19b-3p	0.939695	-	MIRZA
1	98474633	98474637	hsa-miR-19b-3p	1.18927	-	MIRZA
1	99210189	99210203	hsa-miR-19b-3p	1.97648	+	MIRZA
1	99767874	99767891	hsa-miR-151a-5p	128.858	+	MIRZA
1	99767883	99767902	hsa-miR-103a-3p	10.1163	+	MIRZA
1	100178441	100178457	hsa-miR-93-5p	5.77238	-	MIRZA
1	100208710	100208721	hsa-miR-19b-3p	3.26937	-	MIRZA
1	100434323	100434348	hsa-miR-19a-3p	10.8815	-	MIRZA
1	100491048	100491071	hsa-miR-19b-3p	3.0788	+	MIRZA
1	100491577	100491604	hsa-miR-151a-5p	61.6606	+	MIRZA
1	100515497	100515517	hsa-miR-7-5p	27.0057	+	MIRZA
1	100525498	100525523	hsa-miR-148a-3p	100.235	+	MIRZA
1	100525503	100525519	hsa-miR-19b-3p	0.836755	+	MIRZA
1	100547838	100547858	hsa-miR-10a-5p	35.536	+	MIRZA
1	100547993	100548007	hsa-miR-25-3p	57.0873	+	MIRZA
1	100548476	100548493	hsa-miR-19a-3p	3.02717	+	MIRZA
1	100548623	100548640	hsa-let-7f-5p	2.80984	+	MIRZA
1	100549251	100549267	hsa-let-7a-5p	12.7848	-	MIRZA
1	100550198	100550218	hsa-miR-7-5p	4.58624	-	MIRZA
1	100660672	100660687	hsa-miR-7-5p	1.32834	-	MIRZA
1	100661094	100661110	hsa-miR-7-5p	22.5417	-	MIRZA
1	100757080	100757100	hsa-miR-103a-3p	29.5097	+	MIRZA
1	100757216	100757226	hsa-miR-20b-5p	8.2012	+	MIRZA
1	100757790	100757821	hsa-miR-186-5p	197.846	+	MIRZA
1	100826450	100826465	hsa-miR-30a-5p	74.3644	+	MIRZA
1	100922948	100922966	hsa-let-7a-5p	45.7302	+	MIRZA
1	100922953	100922968	hsa-miR-19a-3p	2.71199	+	MIRZA
1	100985039	100985062	hsa-miR-19b-3p	0.404651	+	MIRZA
1	101338698	101338715	hsa-miR-103a-3p	2.16194	-	MIRZA
1	101339239	101339261	hsa-miR-30d-5p	27.0212	-	MIRZA
1	101361725	101361746	hsa-miR-19b-3p	1.78553	+	MIRZA
1	101379233	101379267	hsa-miR-19b-3p	1.71659	+	MIRZA
1	101431360	101431377	hsa-miR-16-5p	97.3613	+	MIRZA
1	101431458	101431483	hsa-miR-15b-5p	16.5441	+	MIRZA
1	101440514	101440535	hsa-miR-101-3p	19.1368	+	MIRZA
1	101440774	101440792	hsa-miR-30e-5p	283.947	+	MIRZA
1	101442303	101442319	hsa-let-7a-5p	14.6058	+	MIRZA
1	101443839	101443857	hsa-miR-22-3p	87.7519	+	MIRZA
1	101444172	101444196	hsa-miR-22-3p	47.7603	+	MIRZA
1	101444182	101444200	hsa-miR-16-5p	24.65	+	MIRZA
1	101444341	101444368	hsa-miR-16-5p	2.16738	+	MIRZA
1	101444367	101444384	hsa-miR-19b-3p	6.80317	+	MIRZA
1	101446010	101446026	hsa-miR-19b-3p	3.25411	+	MIRZA
1	101446177	101446196	hsa-miR-92a-3p	198.908	+	MIRZA
1	101447199	101447207	hsa-miR-320a	20.3981	+	MIRZA
1	101455744	101455763	hsa-miR-103a-3p	1.92395	-	MIRZA
1	101704698	101704713	hsa-miR-424-5p	17.9969	+	MIRZA
1	101704704	101704724	hsa-miR-484	207.956	+	MIRZA
1	101706189	101706220	hsa-miR-29c-3p	205.081	+	MIRZA
1	101706441	101706463	hsa-miR-22-3p	92.1613	+	MIRZA
1	101707010	101707034	hsa-miR-22-3p	36.2886	+	MIRZA
1	102406657	102406671	hsa-miR-27b-3p	124.203	-	MIRZA
1	103553049	103553064	hsa-miR-30c-5p	4.62373	-	MIRZA
1	103553051	103553069	hsa-miR-96-5p	1.35473	-	MIRZA
1	103567870	103567889	hsa-miR-19b-3p	4.14601	-	MIRZA
1	104618987	104619015	hsa-miR-26a-5p	19.3232	+	MIRZA
1	106134183	106134194	hsa-miR-21-5p	4.72972	-	MIRZA
1	106134184	106134202	hsa-miR-103a-3p	1.35585	-	MIRZA
1	106435649	106435662	hsa-miR-16-5p	5.02154	+	MIRZA
1	107599619	107599640	hsa-miR-19b-3p	2.29609	+	MIRZA
1	107601244	107601262	hsa-miR-27a-3p	54.6429	+	MIRZA
1	107962215	107962233	hsa-miR-26b-5p	53.5745	+	MIRZA
1	108118873	108118888	hsa-miR-20a-5p	23.3079	-	MIRZA
1	108127484	108127503	hsa-miR-21-5p	33.4133	-	MIRZA
1	108194382	108194408	hsa-miR-16-5p	22.0331	-	MIRZA
1	108210853	108210871	hsa-miR-20a-5p	22.4787	-	MIRZA
1	108679046	108679061	hsa-miR-20a-5p	9.02048	-	MIRZA
1	109051575	109051592	hsa-let-7f-5p	23.2326	+	MIRZA
1	109051575	109051593	hsa-miR-151a-5p	377.146	+	MIRZA
1	109177819	109177828	hsa-miR-1277-3p	59.6372	+	MIRZA
1	109178244	109178268	hsa-miR-196b-5p	33.1311	+	MIRZA
1	109242726	109242750	hsa-miR-484	61.4004	+	MIRZA
1	109351292	109351318	hsa-miR-101-3p	74.6712	+	MIRZA
1	109351511	109351530	hsa-miR-28-5p	95.8275	+	MIRZA
1	109351593	109351623	hsa-miR-19b-3p	1.90142	+	MIRZA
1	109351679	109351698	hsa-miR-19b-3p	2.7543	+	MIRZA
1	109471777	109471792	hsa-miR-16-5p	23.8046	-	MIRZA
1	109472655	109472683	hsa-miR-21-5p	33.1439	-	MIRZA
1	109472837	109472855	hsa-miR-20a-5p	22.7141	-	MIRZA
1	109489750	109489761	hsa-miR-92a-3p	22.7673	-	MIRZA
1	109512953	109512972	hsa-miR-19b-3p	1.03787	-	MIRZA
1	109513010	109513026	hsa-miR-20a-5p	11.5755	-	MIRZA
1	109513139	109513161	hsa-miR-130b-3p	53.4251	-	MIRZA
1	109524467	109524487	hsa-miR-20a-5p	18.2774	-	MIRZA
1	109553622	109553643	hsa-miR-7-5p	2.84062	-	MIRZA
1	109553821	109553839	hsa-miR-424-5p	24.0248	-	MIRZA
1	109605148	109605168	hsa-let-7f-5p	2.39593	-	MIRZA
1	109605207	109605217	hsa-miR-16-5p	88.3427	-	MIRZA
1	109605208	109605225	hsa-miR-103a-3p	402.804	-	MIRZA
1	109606945	109606967	hsa-miR-26a-5p	409.641	-	MIRZA
1	109607067	109607082	hsa-let-7f-5p	2.01877	-	MIRZA
1	109635582	109635609	hsa-miR-320a	108.828	+	MIRZA
1	109638662	109638683	hsa-miR-19b-3p	2.90256	+	MIRZA
1	109638843	109638861	hsa-miR-218-5p	34.0288	+	MIRZA
1	109639042	109639052	hsa-miR-10a-5p	32.3153	+	MIRZA
1	109639098	109639111	hsa-miR-19b-3p	0.951458	+	MIRZA
1	109639496	109639520	hsa-miR-196a-5p	145.129	+	MIRZA
1	109758215	109758241	hsa-miR-10a-5p	5.05662	+	MIRZA
1	109758255	109758267	hsa-miR-101-3p	211.969	+	MIRZA
1	109758922	109758942	hsa-miR-484	898.295	+	MIRZA
1	109759026	109759052	hsa-miR-148a-3p	173.108	+	MIRZA
1	109759555	109759579	hsa-miR-19b-3p	1.4412	+	MIRZA
1	109816989	109817019	hsa-miR-16-5p	46.4839	+	MIRZA
1	109852809	109852824	hsa-let-7f-5p	7.25377	-	MIRZA
1	109852811	109852820	hsa-miR-103a-3p	4.06694	-	MIRZA
1	109855372	109855392	hsa-miR-221-3p	56.7071	-	MIRZA
1	110041539	110041558	hsa-miR-10a-5p	3.89028	+	MIRZA
1	110042490	110042507	hsa-miR-10a-5p	24.417	+	MIRZA
1	110048980	110048994	hsa-miR-16-5p	119.931	-	MIRZA
1	110135230	110135249	hsa-miR-93-5p	17.5189	+	MIRZA
1	110135378	110135402	hsa-miR-301a-3p	6.63196	+	MIRZA
1	110135792	110135811	hsa-let-7e-5p	10.6068	+	MIRZA
1	110135794	110135813	hsa-miR-30a-5p	16.8948	+	MIRZA
1	110472513	110472530	hsa-miR-19b-3p	1.02384	+	MIRZA
1	110531100	110531124	hsa-miR-19b-3p	14.0431	+	MIRZA
1	110598936	110598960	hsa-miR-181a-5p	97.8777	+	MIRZA
1	110646388	110646405	hsa-miR-30e-5p	14.2434	+	MIRZA
1	110769691	110769716	hsa-miR-19b-3p	1.53952	+	MIRZA
1	110775832	110775846	hsa-miR-27b-3p	94.361	+	MIRZA
1	110776276	110776301	hsa-miR-26a-5p	3.71383	+	MIRZA
1	110776459	110776479	hsa-miR-19b-3p	1.13062	+	MIRZA
1	110883299	110883314	hsa-miR-19b-3p	8.64867	+	MIRZA
1	110885533	110885549	hsa-miR-19a-3p	0.679795	+	MIRZA
1	110944022	110944040	hsa-miR-106a-5p	123.097	-	MIRZA
1	111198599	111198613	hsa-miR-19a-3p	2.55515	-	MIRZA
1	111215727	111215744	hsa-let-7f-5p	1.6889	-	MIRZA
1	111489820	111489840	hsa-miR-101-3p	39.5739	-	MIRZA
1	111489912	111489929	hsa-miR-16-5p	44.9265	-	MIRZA
1	111490032	111490054	hsa-let-7f-5p	0.224965	-	MIRZA
1	111490058	111490072	hsa-miR-19b-3p	1.64758	-	MIRZA
1	111490262	111490272	hsa-let-7f-5p	2.46914	-	MIRZA
1	111490451	111490463	hsa-miR-19b-3p	2.31128	-	MIRZA
1	111494215	111494231	hsa-miR-7-5p	48.0424	-	MIRZA
1	111494686	111494709	hsa-miR-16-5p	37.7393	-	MIRZA
1	111674089	111674104	hsa-miR-301a-3p	9.6861	-	MIRZA
1	111690626	111690644	hsa-miR-30a-5p	4.5285	+	MIRZA
1	111718335	111718350	hsa-miR-484	756.61	+	MIRZA
1	111985984	111986000	hsa-let-7a-5p	37.1412	-	MIRZA
1	112190191	112190228	hsa-miR-16-5p	3.7002	+	MIRZA
1	112255532	112255549	hsa-miR-7-5p	1.60252	+	MIRZA
1	112255634	112255653	hsa-miR-148a-3p	12.5659	+	MIRZA
1	112256043	112256058	hsa-miR-101-3p	13.5515	+	MIRZA
1	112258866	112258888	hsa-miR-99a-5p	92.844	+	MIRZA
1	112303635	112303654	hsa-miR-19b-3p	0.888132	+	MIRZA
1	112308555	112308565	hsa-let-7a-5p	41.72	+	MIRZA
1	113000198	113000217	hsa-miR-186-5p	93.0589	+	MIRZA
1	113000717	113000750	hsa-miR-10a-5p	20.5158	+	MIRZA
1	113000723	113000738	hsa-miR-22-3p	301.879	+	MIRZA
1	113002550	113002566	hsa-let-7e-5p	29.8389	+	MIRZA
1	113013234	113013251	hsa-miR-19b-3p	3.5948	+	MIRZA
1	113035417	113035430	hsa-let-7f-5p	9.80301	+	MIRZA
1	113120210	113120228	hsa-miR-16-5p	90.5049	-	MIRZA
1	113189848	113189866	hsa-miR-19b-3p	1.97926	+	MIRZA
1	113192038	113192052	hsa-miR-19b-3p	5.28359	+	MIRZA
1	113193496	113193514	hsa-miR-19b-3p	1.56719	+	MIRZA
1	113212682	113212696	hsa-miR-218-5p	43.7452	+	MIRZA
1	113212936	113212960	hsa-miR-221-3p	259.497	+	MIRZA
1	113212944	113212963	hsa-miR-19b-3p	2.49244	+	MIRZA
1	113213115	113213130	hsa-miR-30a-5p	5.71183	+	MIRZA
1	113213289	113213302	hsa-miR-22-3p	118.917	+	MIRZA
1	113213382	113213397	hsa-miR-182-5p	17.9621	+	MIRZA
1	113213488	113213510	hsa-let-7f-5p	4.00831	+	MIRZA
1	113213931	113213949	hsa-miR-19b-3p	1.86157	+	MIRZA
1	113213931	113213949	hsa-miR-19a-3p	1.62439	+	MIRZA
1	113214158	113214172	hsa-miR-22-3p	555.152	+	MIRZA
1	113243283	113243309	hsa-miR-20a-5p	4.31106	+	MIRZA
1	113243288	113243309	hsa-miR-320a	4.886	+	MIRZA
1	113243886	113243897	hsa-miR-20a-5p	27.7281	-	MIRZA
1	113243886	113243901	hsa-miR-20a-5p	382.305	-	MIRZA
1	113454966	113454983	hsa-miR-7-5p	6.59931	-	MIRZA
1	113455054	113455070	hsa-miR-101-3p	28.4601	-	MIRZA
1	113455121	113455130	hsa-let-7f-5p	2.69786	-	MIRZA
1	113455134	113455147	hsa-miR-186-5p	6.81802	-	MIRZA
1	113455584	113455608	hsa-miR-7-5p	5.33104	-	MIRZA
1	113455611	113455628	hsa-miR-19b-3p	1.3981	-	MIRZA
1	113455850	113455869	hsa-miR-320a	28.8798	-	MIRZA
1	113455941	113455961	hsa-miR-16-5p	34.9221	-	MIRZA
1	113456211	113456227	hsa-miR-19b-3p	1.33517	-	MIRZA
1	113456438	113456452	hsa-miR-103a-3p	2.20334	-	MIRZA
1	113457970	113457990	hsa-miR-130b-3p	124.927	-	MIRZA
1	113458152	113458175	hsa-miR-7-5p	5.02708	-	MIRZA
1	113459985	113460003	hsa-miR-19a-3p	1.72006	-	MIRZA
1	113464638	113464654	hsa-miR-103a-3p	1.51613	-	MIRZA
1	113464852	113464876	hsa-miR-16-5p	1547.72	-	MIRZA
1	113471800	113471822	hsa-miR-7-5p	85.7336	-	MIRZA
1	113566976	113567001	hsa-miR-182-5p	61.882	+	MIRZA
1	113650283	113650304	hsa-miR-151a-5p	170.251	+	MIRZA
1	113666753	113666771	hsa-miR-93-5p	18.5415	+	MIRZA
1	113667009	113667027	hsa-miR-26a-5p	260.313	+	MIRZA
1	113671155	113671176	hsa-miR-148b-3p	20.3041	+	MIRZA
1	113674772	113674791	hsa-miR-151a-5p	59.8609	+	MIRZA
1	113970411	113970422	hsa-miR-93-5p	17.4517	+	MIRZA
1	114006644	114006661	hsa-miR-218-5p	28.4321	+	MIRZA
1	114227928	114227947	hsa-miR-19b-3p	2.57154	+	MIRZA
1	114304716	114304737	hsa-miR-19a-3p	17.9181	-	MIRZA
1	114304872	114304892	hsa-miR-106a-5p	296.44	-	MIRZA
1	114305441	114305461	hsa-miR-20a-5p	13.2821	-	MIRZA
1	114306544	114306562	hsa-miR-7-5p	97.1932	-	MIRZA
1	114306962	114306980	hsa-miR-194-5p	203.445	-	MIRZA
1	114307080	114307098	hsa-miR-19a-3p	5.3788	-	MIRZA
1	114307107	114307118	hsa-miR-92a-3p	59.4312	-	MIRZA
1	114307222	114307242	hsa-miR-424-5p	1106.23	-	MIRZA
1	114308443	114308459	hsa-miR-19a-3p	5.1746	-	MIRZA
1	114339989	114340007	hsa-miR-19b-3p	1.08623	-	MIRZA
1	114454905	114454914	hsa-miR-93-5p	42.5557	+	MIRZA
1	114455959	114455975	hsa-miR-16-5p	5.58754	+	MIRZA
1	114456541	114456560	hsa-miR-320a	518.759	+	MIRZA
1	114456575	114456602	hsa-miR-484	268.126	+	MIRZA
1	114456624	114456634	hsa-let-7f-5p	71.6796	+	MIRZA
1	114483442	114483454	hsa-miR-19b-3p	2.92711	+	MIRZA
1	114497318	114497336	hsa-miR-19b-3p	2.86464	+	MIRZA
1	114500764	114500784	hsa-miR-19a-3p	5.86451	+	MIRZA
1	114516652	114516672	hsa-miR-20a-5p	7.36122	+	MIRZA
1	114517207	114517222	hsa-miR-30c-5p	3.46345	+	MIRZA
1	114517221	114517242	hsa-miR-93-5p	11.9251	+	MIRZA
1	114517426	114517443	hsa-miR-182-5p	70.8511	+	MIRZA
1	114517599	114517621	hsa-miR-19a-3p	8.52499	+	MIRZA
1	114517670	114517689	hsa-miR-19a-3p	2.72325	+	MIRZA
1	114517992	114518001	hsa-miR-19a-3p	5.9179	+	MIRZA
1	114518805	114518830	hsa-miR-19b-3p	1.62405	+	MIRZA
1	114518869	114518886	hsa-miR-19b-3p	1.88726	+	MIRZA
1	114519933	114519964	hsa-miR-19b-3p	4.0467	+	MIRZA
1	114519966	114519981	hsa-miR-218-5p	8.94106	+	MIRZA
1	114520246	114520263	hsa-miR-19b-3p	1.68222	+	MIRZA
1	114520326	114520348	hsa-miR-19a-3p	4.14991	+	MIRZA
1	114785962	114785995	hsa-miR-7-5p	4.41899	-	MIRZA
1	114935529	114935560	hsa-miR-16-5p	5.66461	-	MIRZA
1	114939176	114939193	hsa-miR-16-5p	29.3768	-	MIRZA
1	115110447	115110468	hsa-miR-19a-3p	3.38692	-	MIRZA
1	115128946	115128965	hsa-miR-16-5p	32.1102	-	MIRZA
1	115167904	115167921	hsa-miR-27b-3p	408.204	-	MIRZA
1	115247295	115247319	hsa-miR-183-5p	243.174	-	MIRZA
1	115247491	115247508	hsa-miR-19b-3p	2.55665	-	MIRZA
1	115247624	115247640	hsa-miR-16-5p	2.53369	-	MIRZA
1	115247727	115247757	hsa-miR-19a-3p	1.35558	-	MIRZA
1	115247958	115247978	hsa-miR-107	144.21	-	MIRZA
1	115247962	115247979	hsa-miR-103a-3p	1.8529	-	MIRZA
1	115249198	115249220	hsa-let-7f-5p	2.20247	-	MIRZA
1	115249230	115249252	hsa-miR-7-5p	1.35479	-	MIRZA
1	115249293	115249302	hsa-miR-19b-3p	1.80237	-	MIRZA
1	115249435	115249443	hsa-miR-19b-3p	2.77237	-	MIRZA
1	115249720	115249735	hsa-miR-7-5p	5.11057	-	MIRZA
1	115249810	115249829	hsa-let-7f-5p	5.01506	-	MIRZA
1	115250167	115250195	hsa-miR-16-5p	2.82624	-	MIRZA
1	115250293	115250314	hsa-miR-191-5p	86.5723	-	MIRZA
1	115259998	115260019	hsa-miR-424-5p	2715.76	-	MIRZA
1	115260281	115260300	hsa-miR-19b-3p	1.32122	-	MIRZA
1	115260428	115260449	hsa-miR-106a-5p	51.1483	-	MIRZA
1	115260457	115260470	hsa-miR-103a-3p	1.68469	-	MIRZA
1	115260517	115260539	hsa-miR-19b-3p	2.02613	-	MIRZA
1	115260655	115260671	hsa-miR-320a	5.35458	-	MIRZA
1	115260771	115260776	hsa-miR-19b-3p	1.5563	-	MIRZA
1	115269617	115269627	hsa-let-7f-5p	1.63893	-	MIRZA
1	115270411	115270437	hsa-miR-19b-3p	3.74602	+	MIRZA
1	115272917	115272939	hsa-miR-7-5p	7.908	-	MIRZA
1	115282471	115282486	hsa-miR-196b-5p	20.8657	-	MIRZA
1	115292784	115292803	hsa-miR-16-5p	39.7722	-	MIRZA
1	115312104	115312123	hsa-miR-20a-5p	4.82606	-	MIRZA
1	115313089	115313110	hsa-let-7a-5p	9.16477	-	MIRZA
1	115314044	115314056	hsa-miR-19b-3p	2.31715	-	MIRZA
1	115314151	115314173	hsa-miR-374b-5p	258.99	-	MIRZA
1	115315938	115315964	hsa-miR-19b-3p	2.48054	-	MIRZA
1	115316333	115316351	hsa-miR-103a-3p	3.20164	-	MIRZA
1	115840074	115840094	hsa-miR-19b-3p	0.844582	-	MIRZA
1	116206537	116206564	hsa-miR-93-5p	21.3536	+	MIRZA
1	116206732	116206752	hsa-let-7f-5p	2.09284	+	MIRZA
1	116206733	116206752	hsa-miR-484	87.0322	+	MIRZA
1	116210801	116210816	hsa-miR-19b-3p	3.67839	+	MIRZA
1	116234127	116234139	hsa-miR-320a	527.355	+	MIRZA
1	116234311	116234337	hsa-miR-218-5p	7.41819	+	MIRZA
1	116234377	116234392	hsa-miR-93-5p	15.4347	+	MIRZA
1	116235868	116235882	hsa-miR-16-5p	3.34173	+	MIRZA
1	116236017	116236039	hsa-miR-16-5p	7.06097	+	MIRZA
1	116236299	116236312	hsa-miR-182-5p	190.374	+	MIRZA
1	116238018	116238036	hsa-miR-30c-5p	10.1917	+	MIRZA
1	116238020	116238039	hsa-miR-19b-3p	6.43053	+	MIRZA
1	116240775	116240791	hsa-miR-93-5p	4.15105	+	MIRZA
1	116593035	116593058	hsa-miR-186-5p	37.05	+	MIRZA
1	116593044	116593073	hsa-miR-7-5p	7.93161	+	MIRZA
1	116931111	116931128	hsa-miR-19a-3p	1.98125	+	MIRZA
1	116932153	116932165	hsa-miR-16-5p	9.83081	+	MIRZA
1	116933498	116933516	hsa-miR-26a-5p	9.49384	+	MIRZA
1	116935579	116935598	hsa-miR-19b-3p	2.38295	+	MIRZA
1	116941633	116941650	hsa-miR-19b-3p	0.586305	+	MIRZA
1	116947356	116947372	hsa-miR-19b-3p	2.65785	+	MIRZA
1	117077885	117077904	hsa-miR-16-5p	340.087	-	MIRZA
1	117102655	117102669	hsa-miR-454-3p	216.957	-	MIRZA
1	117108979	117108997	hsa-miR-16-5p	128.039	-	MIRZA
1	117117075	117117089	hsa-miR-19b-3p	2.36526	-	MIRZA
1	117117895	117117914	hsa-miR-16-5p	25.7704	-	MIRZA
1	117117897	117117917	hsa-miR-103a-3p	66.8546	-	MIRZA
1	117158804	117158827	hsa-miR-19b-3p	1.56898	-	MIRZA
1	117529757	117529771	hsa-miR-19b-3p	2.90154	+	MIRZA
1	117530290	117530306	hsa-miR-101-3p	787.059	+	MIRZA
1	117531827	117531839	hsa-miR-106a-5p	1902.65	+	MIRZA
1	117531833	117531853	hsa-miR-26a-5p	17.019	+	MIRZA
1	117532302	117532316	hsa-miR-30c-5p	1.42129	+	MIRZA
1	117532636	117532656	hsa-miR-19b-3p	2.77939	+	MIRZA
1	117532891	117532907	hsa-miR-320a	368.612	+	MIRZA
1	117532900	117532914	hsa-miR-101-3p	21.787	+	MIRZA
1	117645685	117645701	hsa-miR-19b-3p	5.13883	+	MIRZA
1	117653699	117653719	hsa-let-7f-5p	1.95908	-	MIRZA
1	117711436	117711450	hsa-miR-92a-3p	5.28182	-	MIRZA
1	117964230	117964250	hsa-miR-103a-3p	18.4428	+	MIRZA
1	117974124	117974139	hsa-miR-26a-5p	47.1781	+	MIRZA
1	118039558	118039575	hsa-miR-19a-3p	2.57302	+	MIRZA
1	118050781	118050795	hsa-miR-19b-3p	2.45817	+	MIRZA
1	118065598	118065622	hsa-miR-19b-3p	0.634582	+	MIRZA
1	118066011	118066029	hsa-let-7a-5p	18.1938	+	MIRZA
1	118071072	118071092	hsa-miR-320a	21.8679	+	MIRZA
1	118166087	118166120	hsa-miR-1277-3p	247.781	+	MIRZA
1	118167997	118168017	hsa-miR-19b-3p	7.46396	+	MIRZA
1	118170512	118170529	hsa-miR-19b-3p	38.1124	+	MIRZA
1	118170917	118170939	hsa-miR-30e-5p	21.8235	+	MIRZA
1	118407275	118407285	hsa-let-7f-5p	2.54673	-	MIRZA
1	118407313	118407324	hsa-miR-374a-5p	54.9477	-	MIRZA
1	118425859	118425879	hsa-let-7a-5p	166.79	-	MIRZA
1	118475910	118475935	hsa-miR-26a-5p	419.015	+	MIRZA
1	118477079	118477088	hsa-miR-30c-5p	18.2838	+	MIRZA
1	118485143	118485166	hsa-miR-19b-3p	1.29126	+	MIRZA
1	118486513	118486542	hsa-miR-191-5p	45.3532	+	MIRZA
1	118499698	118499720	hsa-miR-103a-3p	8.28001	+	MIRZA
1	118501840	118501854	hsa-let-7f-5p	8.25768	+	MIRZA
1	118502792	118502813	hsa-miR-16-5p	7.67887	+	MIRZA
1	118507903	118507926	hsa-miR-16-5p	45.3562	+	MIRZA
1	118511610	118511627	hsa-miR-19a-3p	2.61455	-	MIRZA
1	119493429	119493452	hsa-miR-22-3p	88.919	-	MIRZA
1	119574999	119575019	hsa-miR-16-5p	110.181	-	MIRZA
1	119575317	119575333	hsa-miR-196b-5p	28.5621	-	MIRZA
1	119726415	119726426	hsa-miR-19a-3p	11.2161	+	MIRZA
1	119731784	119731799	hsa-miR-182-5p	10.5924	+	MIRZA
1	119732268	119732287	hsa-miR-301a-3p	6.04981	+	MIRZA
1	119732626	119732645	hsa-miR-19b-3p	0.579436	+	MIRZA
1	119732640	119732665	hsa-miR-16-5p	10.3594	+	MIRZA
1	120252863	120252870	hsa-miR-130b-3p	1340.76	+	MIRZA
1	120454753	120454773	hsa-miR-191-5p	1674.68	-	MIRZA
1	120454955	120454974	hsa-miR-181a-5p	163.67	-	MIRZA
1	120455585	120455610	hsa-miR-218-5p	157.709	-	MIRZA
1	120455838	120455847	hsa-miR-103a-3p	1.16503	-	MIRZA
1	120456446	120456459	hsa-miR-16-5p	4.47116	-	MIRZA
1	120457959	120457969	hsa-miR-24-3p	116.135	-	MIRZA
1	120457970	120457990	hsa-miR-19b-3p	1.89586	-	MIRZA
1	120496212	120496233	hsa-miR-27b-3p	12.2803	-	MIRZA
1	120543929	120543943	hsa-miR-221-3p	8.1169	-	MIRZA
1	120543982	120544000	hsa-miR-92a-3p	7.49881	-	MIRZA
1	120543984	120543999	hsa-miR-19b-3p	1.11337	-	MIRZA
1	120693481	120693500	hsa-let-7a-5p	49.9482	-	MIRZA
1	143187797	143187814	hsa-miR-16-5p	8.41142	+	MIRZA
1	144890436	144890457	hsa-miR-320a	20.9658	-	MIRZA
1	144902850	144902869	hsa-miR-103a-3p	3.21297	-	MIRZA
1	144902985	144903008	hsa-miR-186-5p	46.5045	-	MIRZA
1	144921890	144921906	hsa-miR-19a-3p	1.79079	-	MIRZA
1	144928162	144928175	hsa-miR-130b-3p	37.3466	-	MIRZA
1	144930244	144930260	hsa-let-7f-5p	2.87267	-	MIRZA
1	144990078	144990089	hsa-miR-101-3p	56.5848	+	MIRZA
1	145103918	145103927	hsa-miR-19a-3p	562.37	+	MIRZA
1	145113680	145113694	hsa-miR-19a-3p	3.08845	+	MIRZA
1	145115521	145115535	hsa-miR-30e-5p	58.6759	+	MIRZA
1	145116503	145116520	hsa-miR-19b-3p	31.718	+	MIRZA
1	145116553	145116570	hsa-miR-19b-3p	3.41729	+	MIRZA
1	145277352	145277373	hsa-miR-10b-5p	71.9881	+	MIRZA
1	145277373	145277389	hsa-miR-19a-3p	1.16303	+	MIRZA
1	145277420	145277438	hsa-miR-19b-3p	20.9179	+	MIRZA
1	145277434	145277447	hsa-miR-22-3p	575.625	+	MIRZA
1	145288731	145288754	hsa-miR-130b-3p	2300.64	+	MIRZA
1	145440411	145440426	hsa-miR-196b-5p	236.707	+	MIRZA
1	145441327	145441347	hsa-miR-20a-5p	8.72537	+	MIRZA
1	145441449	145441472	hsa-let-7a-5p	5.84677	+	MIRZA
1	145441660	145441681	hsa-miR-19a-3p	4.96202	+	MIRZA
1	145441967	145441989	hsa-miR-30e-5p	12.6104	+	MIRZA
1	145442162	145442178	hsa-miR-450a-5p	94.0574	+	MIRZA
1	145442225	145442244	hsa-miR-320a	3.99352	+	MIRZA
1	145442245	145442265	hsa-miR-101-3p	12.3467	+	MIRZA
1	145442297	145442313	hsa-miR-19b-3p	1.99568	+	MIRZA
1	145442343	145442373	hsa-miR-19a-3p	5.44213	+	MIRZA
1	145442408	145442424	hsa-miR-19b-3p	1.94021	+	MIRZA
1	145442543	145442567	hsa-miR-30c-5p	28.4001	+	MIRZA
1	145475518	145475539	hsa-miR-92a-3p	28.6461	+	MIRZA
1	145498966	145498983	hsa-miR-19b-3p	0.809612	+	MIRZA
1	145508564	145508580	hsa-miR-19b-3p	3.33803	+	MIRZA
1	145509212	145509232	hsa-miR-19b-3p	5.74603	+	MIRZA
1	145511200	145511216	hsa-miR-19b-3p	1.35889	+	MIRZA
1	145512306	145512325	hsa-miR-19b-3p	68.1717	+	MIRZA
1	145512311	145512329	hsa-miR-101-3p	19.8827	+	MIRZA
1	145523450	145523475	hsa-miR-128	407.652	+	MIRZA
1	145523455	145523474	hsa-miR-101-3p	64.2884	+	MIRZA
1	145586376	145586400	hsa-miR-19b-3p	1.36077	+	MIRZA
1	145586380	145586406	hsa-miR-15a-5p	171.927	+	MIRZA
1	145586441	145586454	hsa-miR-19a-3p	12.7162	+	MIRZA
1	145593101	145593113	hsa-miR-20a-5p	14.6288	-	MIRZA
1	145595162	145595189	hsa-miR-27b-3p	403.278	-	MIRZA
1	145657616	145657633	hsa-miR-424-5p	82.5008	+	MIRZA
1	145683457	145683490	hsa-miR-19b-3p	8.28373	+	MIRZA
1	145688353	145688366	hsa-miR-191-5p	14.9326	+	MIRZA
1	145745825	145745843	hsa-miR-103a-3p	56.1812	+	MIRZA
1	146467482	146467491	hsa-miR-185-5p	539.862	+	MIRZA
1	146512860	146512883	hsa-miR-186-5p	46.8597	-	MIRZA
1	146627834	146627852	hsa-let-7a-5p	5.79613	-	MIRZA
1	146627969	146627992	hsa-miR-16-5p	2908.25	-	MIRZA
1	146628054	146628073	hsa-miR-93-5p	6.03078	-	MIRZA
1	147080266	147080294	hsa-miR-26a-5p	45.4667	+	MIRZA
1	147084747	147084758	hsa-miR-101-3p	35.6446	+	MIRZA
1	147094144	147094159	hsa-let-7a-5p	6.42681	+	MIRZA
1	147097163	147097187	hsa-miR-26a-5p	335.71	+	MIRZA
1	147097280	147097301	hsa-miR-30c-5p	20.6849	+	MIRZA
1	147407532	147407545	hsa-miR-30c-5p	4.64425	+	MIRZA
1	147623924	147623938	hsa-miR-19b-3p	0.84406	-	MIRZA
1	148193444	148193465	hsa-miR-19a-3p	9.97953	+	MIRZA
1	148241522	148241537	hsa-miR-19b-3p	26.3402	+	MIRZA
1	148241522	148241543	hsa-miR-26b-5p	579.65	+	MIRZA
1	148556953	148556975	hsa-miR-19b-3p	10.7373	+	MIRZA
1	148766940	148766958	hsa-miR-7-5p	1.70432	-	MIRZA
1	149119352	149119372	hsa-miR-20a-5p	57.083	-	MIRZA
1	149680258	149680267	hsa-miR-19b-3p	0.765132	-	MIRZA
1	149684125	149684145	hsa-miR-19b-3p	1.69084	-	MIRZA
1	149783882	149783906	hsa-miR-19b-3p	0.557673	-	MIRZA
1	149804324	149804340	hsa-miR-10a-5p	7.94603	+	MIRZA
1	149804977	149804991	hsa-miR-484	104.477	+	MIRZA
1	149812263	149812286	hsa-miR-7-5p	1.38592	-	MIRZA
1	149813788	149813811	hsa-miR-7-5p	1.94398	-	MIRZA
1	149816901	149816925	hsa-miR-16-5p	15.0016	-	MIRZA
1	149817990	149818002	hsa-miR-22-3p	90.3083	+	MIRZA
1	149821731	149821752	hsa-miR-19a-3p	3.43608	-	MIRZA
1	149830932	149830946	hsa-miR-103a-3p	3.94388	-	MIRZA
1	149832619	149832628	hsa-miR-19b-3p	0.71293	-	MIRZA
1	149832706	149832724	hsa-miR-103a-3p	1.0082	-	MIRZA
1	149857547	149857563	hsa-miR-16-5p	122.306	-	MIRZA
1	149857741	149857754	hsa-miR-19b-3p	0.430445	-	MIRZA
1	149858903	149858923	hsa-miR-19b-3p	0.764844	+	MIRZA
1	149859055	149859074	hsa-miR-19b-3p	1.16651	-	MIRZA
1	149875377	149875401	hsa-miR-19b-3p	2.64844	-	MIRZA
1	149876044	149876060	hsa-miR-103a-3p	1.57383	-	MIRZA
1	149883264	149883276	hsa-miR-19b-3p	1.86641	-	MIRZA
1	149895399	149895409	hsa-miR-7-5p	1.6863	-	MIRZA
1	149897760	149897774	hsa-let-7g-5p	16.5543	-	MIRZA
1	149912309	149912332	hsa-miR-16-5p	6.4687	-	MIRZA
1	149914321	149914341	hsa-miR-19b-3p	13.0559	-	MIRZA
1	149914508	149914525	hsa-miR-19b-3p	1.76572	-	MIRZA
1	149916709	149916732	hsa-miR-19b-3p	2.38325	-	MIRZA
1	150060167	150060190	hsa-miR-24-3p	155.426	+	MIRZA
1	150131768	150131778	hsa-miR-27b-3p	10.7811	+	MIRZA
[truncated: 30,830 more rows]

## Sheet: c) MIRZA wo miRNA expr MREs
MIRZA without miRNA expression MRE predictions utilized in Supplementary Fig. 8.
chrom	start	end	name	score	strand	label
1	567183	567207	hsa-miR-320b	91.2143	+	MIRZA_without_miRNA_expression
1	568000	568019	hsa-miR-940	15.9941	-	MIRZA_without_miRNA_expression
1	789991	790006	hsa-miR-652-3p	49.8415	+	MIRZA_without_miRNA_expression
1	792584	792609	hsa-miR-130a-3p	276.305	+	MIRZA_without_miRNA_expression
1	792584	792609	hsa-miR-130b-3p	251.751	+	MIRZA_without_miRNA_expression
1	910715	910735	hsa-miR-219-5p	108.103	+	MIRZA_without_miRNA_expression
1	997409	997431	hsa-miR-301a-3p	1104.37	+	MIRZA_without_miRNA_expression
1	1017506	1017527	hsa-let-7c	220.995	-	MIRZA_without_miRNA_expression
1	1169055	1169066	hsa-miR-30c-5p	40.0116	+	MIRZA_without_miRNA_expression
1	1169309	1169327	hsa-miR-218-5p	68.5859	+	MIRZA_without_miRNA_expression
1	1189380	1189398	hsa-miR-151a-3p	5.29569	-	MIRZA_without_miRNA_expression
1	1190318	1190346	hsa-miR-191-5p	56.1615	-	MIRZA_without_miRNA_expression
1	1192662	1192676	hsa-miR-23a-3p	7.16884	-	MIRZA_without_miRNA_expression
1	1254146	1254169	hsa-miR-340-5p	36.2518	-	MIRZA_without_miRNA_expression
1	1264195	1264219	hsa-miR-23a-3p	31.391	+	MIRZA_without_miRNA_expression
1	1270692	1270701	hsa-miR-107	283.488	-	MIRZA_without_miRNA_expression
1	1336242	1336272	hsa-miR-30b-5p	79.7125	+	MIRZA_without_miRNA_expression
1	1337390	1337410	hsa-miR-30e-5p	16.8196	-	MIRZA_without_miRNA_expression
1	1342371	1342390	hsa-miR-15a-5p	56.2899	-	MIRZA_without_miRNA_expression
1	1398783	1398798	hsa-miR-181c-5p	1.44722	+	MIRZA_without_miRNA_expression
1	1477214	1477236	hsa-miR-186-5p	8.4371	-	MIRZA_without_miRNA_expression
1	1477252	1477269	hsa-miR-106a-5p	18.6938	-	MIRZA_without_miRNA_expression
1	1477320	1477340	hsa-miR-27b-3p	6.89512	-	MIRZA_without_miRNA_expression
1	1486617	1486633	hsa-miR-29b-3p	2480.96	-	MIRZA_without_miRNA_expression
1	1563771	1563801	hsa-miR-212-3p	64.8621	+	MIRZA_without_miRNA_expression
1	1594370	1594388	hsa-miR-106a-5p	9.84319	-	MIRZA_without_miRNA_expression
1	1595692	1595714	hsa-let-7g-5p	21.3596	-	MIRZA_without_miRNA_expression
1	1660259	1660277	hsa-miR-106a-5p	9.38906	-	MIRZA_without_miRNA_expression
1	1716759	1716771	hsa-miR-132-3p	25.9052	-	MIRZA_without_miRNA_expression
1	1716760	1716778	hsa-miR-101-3p	144.93	-	MIRZA_without_miRNA_expression
1	1716943	1716960	hsa-miR-27b-3p	18.0971	-	MIRZA_without_miRNA_expression
1	1718042	1718058	hsa-miR-30e-5p	47.0886	-	MIRZA_without_miRNA_expression
1	1718274	1718291	hsa-miR-1	16.4647	-	MIRZA_without_miRNA_expression
1	1718329	1718352	hsa-miR-218-5p	41.5575	-	MIRZA_without_miRNA_expression
1	1957651	1957672	hsa-miR-26a-5p	11.0926	+	MIRZA_without_miRNA_expression
1	2131197	2131213	hsa-miR-574-5p	50.6246	-	MIRZA_without_miRNA_expression
1	2238360	2238371	hsa-miR-574-5p	96.8805	+	MIRZA_without_miRNA_expression
1	2238479	2238504	hsa-miR-29c-3p	33.4525	+	MIRZA_without_miRNA_expression
1	2238541	2238561	hsa-miR-140-3p	23.3246	+	MIRZA_without_miRNA_expression
1	2238701	2238721	hsa-miR-103a-3p	74.1835	+	MIRZA_without_miRNA_expression
1	2239055	2239073	hsa-miR-769-5p	124.789	+	MIRZA_without_miRNA_expression
1	2239096	2239106	hsa-miR-23a-3p	178.476	+	MIRZA_without_miRNA_expression
1	2239157	2239183	hsa-miR-424-5p	2197.83	+	MIRZA_without_miRNA_expression
1	2239181	2239194	hsa-let-7i-5p	43.2177	+	MIRZA_without_miRNA_expression
1	2239468	2239491	hsa-let-7c	22.9136	+	MIRZA_without_miRNA_expression
1	2239477	2239496	hsa-miR-484	376.885	+	MIRZA_without_miRNA_expression
1	2239929	2239956	hsa-miR-181b-5p	24.9392	+	MIRZA_without_miRNA_expression
1	2240795	2240813	hsa-miR-181b-5p	31.1893	+	MIRZA_without_miRNA_expression
1	2240884	2240908	hsa-miR-940	155.616	+	MIRZA_without_miRNA_expression
1	2241401	2241431	hsa-miR-27a-3p	517.894	+	MIRZA_without_miRNA_expression
1	2241403	2241420	hsa-miR-361-5p	3.79278	+	MIRZA_without_miRNA_expression
1	2241501	2241515	hsa-miR-92a-3p	163.742	+	MIRZA_without_miRNA_expression
1	2295654	2295673	hsa-miR-27b-3p	441.576	-	MIRZA_without_miRNA_expression
1	2298478	2298502	hsa-miR-505-3p	28.3042	-	MIRZA_without_miRNA_expression
1	2301037	2301056	hsa-let-7a-5p	10.1982	-	MIRZA_without_miRNA_expression
1	2335056	2335067	hsa-miR-652-3p	141.801	+	MIRZA_without_miRNA_expression
1	2335170	2335195	hsa-miR-10b-5p	14.694	+	MIRZA_without_miRNA_expression
1	2335677	2335686	hsa-miR-320a	223.647	+	MIRZA_without_miRNA_expression
1	3104774	3104792	hsa-miR-29b-3p	40.5511	+	MIRZA_without_miRNA_expression
1	3351967	3351980	hsa-miR-151a-5p	20.0732	+	MIRZA_without_miRNA_expression
1	3477267	3477286	hsa-miR-331-3p	28.3044	-	MIRZA_without_miRNA_expression
1	3545312	3545326	hsa-miR-423-3p	12.5878	+	MIRZA_without_miRNA_expression
1	3545771	3545782	hsa-miR-151a-5p	20.2108	+	MIRZA_without_miRNA_expression
1	3545851	3545871	hsa-let-7f-5p	11.1833	+	MIRZA_without_miRNA_expression
1	3545962	3545980	hsa-miR-194-5p	273.93	+	MIRZA_without_miRNA_expression
1	3545984	3546007	hsa-miR-188-5p	856.071	+	MIRZA_without_miRNA_expression
1	3546299	3546324	hsa-miR-320b	78.0615	+	MIRZA_without_miRNA_expression
1	3547326	3547342	hsa-let-7a-5p	171.228	-	MIRZA_without_miRNA_expression
1	3696776	3696795	hsa-miR-497-5p	4.26219	-	MIRZA_without_miRNA_expression
1	3699991	3700009	hsa-miR-29a-3p	9.95832	-	MIRZA_without_miRNA_expression
1	3699999	3700018	hsa-miR-29a-3p	5.70128	-	MIRZA_without_miRNA_expression
1	3731553	3731571	hsa-let-7b-5p	6.6288	-	MIRZA_without_miRNA_expression
1	3731568	3731585	hsa-miR-1	9.96054	-	MIRZA_without_miRNA_expression
1	3805751	3805767	hsa-miR-30e-5p	11.4417	-	MIRZA_without_miRNA_expression
1	4014809	4014831	hsa-miR-505-3p	16.8182	+	MIRZA_without_miRNA_expression
1	4721644	4721660	hsa-let-7i-5p	48.8985	+	MIRZA_without_miRNA_expression
1	4721660	4721685	hsa-miR-181b-5p	381.428	+	MIRZA_without_miRNA_expression
1	4772065	4772097	hsa-miR-181b-5p	403.466	+	MIRZA_without_miRNA_expression
1	6245760	6245780	hsa-miR-15a-5p	43.8519	-	MIRZA_without_miRNA_expression
1	6246050	6246066	hsa-miR-20b-5p	18.2476	-	MIRZA_without_miRNA_expression
1	6246217	6246232	hsa-miR-15a-5p	32.7831	-	MIRZA_without_miRNA_expression
1	6246361	6246383	hsa-miR-671-5p	17.9314	-	MIRZA_without_miRNA_expression
1	6281262	6281289	hsa-miR-148a-3p	41.8968	-	MIRZA_without_miRNA_expression
1	6281336	6281355	hsa-miR-30e-5p	18.0729	-	MIRZA_without_miRNA_expression
1	6283517	6283534	hsa-miR-374b-5p	6.05271	-	MIRZA_without_miRNA_expression
1	6284054	6284067	hsa-miR-1277-3p	5.99589	-	MIRZA_without_miRNA_expression
1	6284121	6284135	hsa-miR-188-5p	156.949	-	MIRZA_without_miRNA_expression
1	6284529	6284549	hsa-miR-188-5p	16.0649	-	MIRZA_without_miRNA_expression
1	6284563	6284582	hsa-miR-331-5p	68.448	-	MIRZA_without_miRNA_expression
1	6284613	6284637	hsa-let-7a-5p	41.6118	-	MIRZA_without_miRNA_expression
1	6284613	6284637	hsa-let-7f-5p	54.0449	-	MIRZA_without_miRNA_expression
1	6284672	6284686	hsa-let-7b-5p	6.32056	-	MIRZA_without_miRNA_expression
1	6284886	6284900	hsa-miR-1	10.4139	-	MIRZA_without_miRNA_expression
1	6285010	6285028	hsa-miR-181c-5p	10.4005	-	MIRZA_without_miRNA_expression
1	6285220	6285238	hsa-miR-106a-5p	215.545	-	MIRZA_without_miRNA_expression
1	6293580	6293605	hsa-miR-107	20.2046	-	MIRZA_without_miRNA_expression
1	6295801	6295820	hsa-miR-15a-5p	128.541	-	MIRZA_without_miRNA_expression
1	6589160	6589176	hsa-miR-107	15.8359	-	MIRZA_without_miRNA_expression
1	6650888	6650910	hsa-miR-125b-5p	27.5694	-	MIRZA_without_miRNA_expression
1	6650992	6651010	hsa-miR-16-5p	52.2499	-	MIRZA_without_miRNA_expression
1	6652204	6652220	hsa-miR-454-3p	142.854	-	MIRZA_without_miRNA_expression
1	6652205	6652221	hsa-miR-454-3p	142.905	-	MIRZA_without_miRNA_expression
1	6676883	6676898	hsa-miR-96-5p	60.7147	+	MIRZA_without_miRNA_expression
1	6683649	6683668	hsa-miR-212-3p	19.6403	+	MIRZA_without_miRNA_expression
1	6683950	6683973	hsa-miR-497-5p	30.7537	+	MIRZA_without_miRNA_expression
1	6700063	6700095	hsa-miR-22-3p	35.3726	-	MIRZA_without_miRNA_expression
1	7210913	7210925	hsa-miR-484	928.85	+	MIRZA_without_miRNA_expression
1	7826686	7826697	hsa-miR-29b-3p	58.303	+	MIRZA_without_miRNA_expression
1	7826738	7826768	hsa-miR-1271-5p	82.5352	+	MIRZA_without_miRNA_expression
1	7826870	7826902	hsa-miR-365a-3p	2283.53	+	MIRZA_without_miRNA_expression
1	7827062	7827082	hsa-miR-423-3p	67.3135	+	MIRZA_without_miRNA_expression
1	7827154	7827171	hsa-miR-505-3p	866.134	+	MIRZA_without_miRNA_expression
1	7827195	7827217	hsa-miR-148b-3p	476.366	+	MIRZA_without_miRNA_expression
1	7827323	7827342	hsa-miR-181b-5p	32.0563	+	MIRZA_without_miRNA_expression
1	7827373	7827395	hsa-let-7d-5p	448.915	+	MIRZA_without_miRNA_expression
1	7828344	7828370	hsa-miR-23c	62.0985	+	MIRZA_without_miRNA_expression
1	7828678	7828689	hsa-miR-652-3p	47.6646	+	MIRZA_without_miRNA_expression
1	7832097	7832120	hsa-miR-454-3p	1505.6	+	MIRZA_without_miRNA_expression
1	7833882	7833904	hsa-miR-27a-3p	4.82905	+	MIRZA_without_miRNA_expression
1	7835033	7835057	hsa-miR-423-3p	591.363	+	MIRZA_without_miRNA_expression
1	7840113	7840131	hsa-miR-505-3p	391.815	+	MIRZA_without_miRNA_expression
1	7840113	7840131	hsa-miR-505-3p	131.715	+	MIRZA_without_miRNA_expression
1	7840198	7840218	hsa-miR-423-3p	181.232	+	MIRZA_without_miRNA_expression
1	7841409	7841429	hsa-miR-1	5.97105	+	MIRZA_without_miRNA_expression
1	7841439	7841466	hsa-let-7f-5p	133.679	+	MIRZA_without_miRNA_expression
1	7990339	7990363	hsa-miR-125b-5p	65.6225	-	MIRZA_without_miRNA_expression
1	7990393	7990408	hsa-miR-151a-3p	21.1744	-	MIRZA_without_miRNA_expression
1	8022857	8022871	hsa-miR-328	55.7661	+	MIRZA_without_miRNA_expression
1	8045291	8045311	hsa-miR-484	1499.96	+	MIRZA_without_miRNA_expression
1	8072971	8072991	hsa-miR-140-3p	44.3346	-	MIRZA_without_miRNA_expression
1	8073463	8073486	hsa-let-7b-5p	654.288	-	MIRZA_without_miRNA_expression
1	8126667	8126685	hsa-miR-181b-5p	6.09515	+	MIRZA_without_miRNA_expression
1	8412615	8412630	hsa-miR-26b-5p	15.0187	-	MIRZA_without_miRNA_expression
1	8415061	8415077	hsa-miR-450a-5p	7.27309	-	MIRZA_without_miRNA_expression
1	8418553	8418571	hsa-miR-93-5p	486.426	-	MIRZA_without_miRNA_expression
1	8418871	8418889	hsa-miR-15a-5p	1091.53	-	MIRZA_without_miRNA_expression
1	8705687	8705708	hsa-miR-125b-5p	10.209	-	MIRZA_without_miRNA_expression
1	8837210	8837234	hsa-miR-186-5p	9.44906	-	MIRZA_without_miRNA_expression
1	8923331	8923351	hsa-miR-940	6.02465	-	MIRZA_without_miRNA_expression
1	8939464	8939476	hsa-miR-10b-5p	119.067	+	MIRZA_without_miRNA_expression
1	9071217	9071230	hsa-miR-140-3p	69.6762	-	MIRZA_without_miRNA_expression
1	9111631	9111650	hsa-miR-130a-3p	53.5473	-	MIRZA_without_miRNA_expression
1	9163215	9163234	hsa-miR-7-5p	99.7561	-	MIRZA_without_miRNA_expression
1	9211804	9211823	hsa-miR-22-3p	42.0908	-	MIRZA_without_miRNA_expression
1	9251821	9251847	hsa-miR-30c-5p	258.776	+	MIRZA_without_miRNA_expression
1	9642755	9642777	hsa-miR-148b-3p	31.5458	+	MIRZA_without_miRNA_expression
1	9652578	9652597	hsa-miR-212-3p	59.8708	+	MIRZA_without_miRNA_expression
1	9673529	9673553	hsa-miR-200c-3p	27.7892	+	MIRZA_without_miRNA_expression
1	9674360	9674380	hsa-miR-212-3p	351.429	+	MIRZA_without_miRNA_expression
1	9674724	9674744	hsa-miR-455-3p	6.89714	+	MIRZA_without_miRNA_expression
1	9789364	9789382	hsa-miR-93-5p	696.649	-	MIRZA_without_miRNA_expression
1	9789862	9789884	hsa-miR-940	178.425	-	MIRZA_without_miRNA_expression
1	9804037	9804051	hsa-let-7b-5p	6.97545	-	MIRZA_without_miRNA_expression
1	9989326	9989354	hsa-miR-101-3p	268.247	-	MIRZA_without_miRNA_expression
1	9989327	9989346	hsa-miR-148a-3p	105.915	-	MIRZA_without_miRNA_expression
1	9989366	9989385	hsa-miR-130a-3p	1389.84	-	MIRZA_without_miRNA_expression
1	10241086	10241095	hsa-miR-15a-5p	56.4954	+	MIRZA_without_miRNA_expression
1	10292344	10292364	hsa-miR-130a-3p	15.1443	+	MIRZA_without_miRNA_expression
1	10324100	10324115	hsa-miR-574-5p	63.7601	+	MIRZA_without_miRNA_expression
1	10365262	10365282	hsa-miR-129-5p	47.4513	+	MIRZA_without_miRNA_expression
1	10366000	10366019	hsa-let-7e-5p	17.344	+	MIRZA_without_miRNA_expression
1	10366014	10366038	hsa-miR-29b-3p	18.5538	+	MIRZA_without_miRNA_expression
1	10366458	10366481	hsa-miR-1	8.48472	+	MIRZA_without_miRNA_expression
1	10440212	10440220	hsa-miR-484	238.777	+	MIRZA_without_miRNA_expression
1	10522931	10522954	hsa-miR-320b	17.6224	-	MIRZA_without_miRNA_expression
1	10523006	10523017	hsa-miR-27a-3p	212.667	-	MIRZA_without_miRNA_expression
1	10697112	10697134	hsa-miR-454-3p	82.0426	-	MIRZA_without_miRNA_expression
1	10697991	10698005	hsa-miR-26b-5p	38.1196	-	MIRZA_without_miRNA_expression
1	10739776	10739790	hsa-miR-671-5p	14.3638	-	MIRZA_without_miRNA_expression
1	10739797	10739816	hsa-miR-374a-5p	25.8275	-	MIRZA_without_miRNA_expression
1	11082133	11082145	hsa-miR-10b-5p	49.5511	+	MIRZA_without_miRNA_expression
1	11082574	11082595	hsa-miR-505-3p	398.756	+	MIRZA_without_miRNA_expression
1	11083205	11083222	hsa-miR-218-5p	11.3478	+	MIRZA_without_miRNA_expression
1	11083379	11083393	hsa-miR-10a-5p	22.1949	+	MIRZA_without_miRNA_expression
1	11114784	11114802	hsa-miR-107	227.706	-	MIRZA_without_miRNA_expression
1	11126682	11126696	hsa-miR-7-5p	37.7296	-	MIRZA_without_miRNA_expression
1	11148218	11148237	hsa-miR-20a-5p	55.9155	-	MIRZA_without_miRNA_expression
1	11166660	11166679	hsa-miR-222-3p	41.7627	-	MIRZA_without_miRNA_expression
1	11334064	11334080	hsa-miR-185-5p	10.0199	+	MIRZA_without_miRNA_expression
1	11345731	11345756	hsa-miR-26b-5p	11.2441	+	MIRZA_without_miRNA_expression
1	11346290	11346312	hsa-miR-16-5p	225.788	+	MIRZA_without_miRNA_expression
1	11347335	11347353	hsa-miR-15a-5p	12.3884	+	MIRZA_without_miRNA_expression
1	11355918	11355939	hsa-miR-92b-3p	4.16843	+	MIRZA_without_miRNA_expression
1	11846112	11846131	hsa-miR-106a-5p	35.915	-	MIRZA_without_miRNA_expression
1	11850141	11850157	hsa-miR-107	403.093	-	MIRZA_without_miRNA_expression
1	11850671	11850689	hsa-miR-497-5p	155.98	-	MIRZA_without_miRNA_expression
1	11850672	11850692	hsa-miR-107	60.8988	-	MIRZA_without_miRNA_expression
1	11969890	11969908	hsa-miR-186-5p	13.4795	-	MIRZA_without_miRNA_expression
1	11969955	11969976	hsa-miR-450a-5p	5.73902	-	MIRZA_without_miRNA_expression
1	11980597	11980619	hsa-miR-151a-5p	58.0089	-	MIRZA_without_miRNA_expression
1	12035077	12035093	hsa-miR-484	935.865	+	MIRZA_without_miRNA_expression
1	12049314	12049333	hsa-miR-652-3p	7.48015	+	MIRZA_without_miRNA_expression
1	12066704	12066723	hsa-let-7f-5p	10.2468	+	MIRZA_without_miRNA_expression
1	12072700	12072710	hsa-miR-423-3p	25.5339	+	MIRZA_without_miRNA_expression
1	12073400	12073413	hsa-miR-21-5p	10.7737	+	MIRZA_without_miRNA_expression
1	12336559	12336584	hsa-miR-222-3p	576.138	+	MIRZA_without_miRNA_expression
1	12429722	12429741	hsa-miR-301a-3p	67.7136	+	MIRZA_without_miRNA_expression
1	12491884	12491901	hsa-miR-132-3p	16.8746	+	MIRZA_without_miRNA_expression
1	12571938	12571959	hsa-miR-28-5p	3.72484	+	MIRZA_without_miRNA_expression
1	12571959	12571976	hsa-miR-186-5p	73.1637	+	MIRZA_without_miRNA_expression
1	12572050	12572084	hsa-miR-31-5p	477.197	+	MIRZA_without_miRNA_expression
1	12628398	12628412	hsa-miR-185-5p	23.1984	-	MIRZA_without_miRNA_expression
1	14095849	14095869	hsa-miR-7-5p	437.4	+	MIRZA_without_miRNA_expression
1	14107684	14107711	hsa-miR-27a-3p	139.087	+	MIRZA_without_miRNA_expression
1	14107754	14107783	hsa-miR-324-5p	98.5788	+	MIRZA_without_miRNA_expression
1	14108185	14108204	hsa-miR-193b-3p	27.0794	+	MIRZA_without_miRNA_expression
1	14108266	14108282	hsa-miR-30e-5p	58.1574	+	MIRZA_without_miRNA_expression
1	14113683	14113701	hsa-miR-324-5p	20.1686	+	MIRZA_without_miRNA_expression
1	14113846	14113863	hsa-miR-505-3p	324.046	+	MIRZA_without_miRNA_expression
1	14113962	14113985	hsa-miR-450a-5p	19.9507	+	MIRZA_without_miRNA_expression
1	14114027	14114043	hsa-miR-148b-3p	103.51	+	MIRZA_without_miRNA_expression
1	14114474	14114511	hsa-miR-32-5p	231.542	+	MIRZA_without_miRNA_expression
1	15093248	15093267	hsa-let-7f-5p	192.128	+	MIRZA_without_miRNA_expression
1	15126171	15126193	hsa-miR-148b-3p	33.7124	+	MIRZA_without_miRNA_expression
1	15126184	15126207	hsa-miR-132-3p	11.4059	+	MIRZA_without_miRNA_expression
1	15392726	15392749	hsa-miR-769-5p	30.2893	+	MIRZA_without_miRNA_expression
1	15393071	15393087	hsa-miR-183-5p	7.67906	+	MIRZA_without_miRNA_expression
1	15393205	15393225	hsa-miR-196b-5p	7.41037	+	MIRZA_without_miRNA_expression
1	15442442	15442466	hsa-miR-130b-3p	217.184	-	MIRZA_without_miRNA_expression
1	15546520	15546547	hsa-let-7d-5p	17.2844	+	MIRZA_without_miRNA_expression
1	15755341	15755361	hsa-miR-29b-3p	13.4278	+	MIRZA_without_miRNA_expression
1	15755453	15755474	hsa-miR-331-3p	37.3449	+	MIRZA_without_miRNA_expression
1	15755740	15755753	hsa-miR-455-3p	22.9027	+	MIRZA_without_miRNA_expression
1	15755890	15755904	hsa-miR-10b-5p	40.7873	+	MIRZA_without_miRNA_expression
1	15895167	15895193	hsa-miR-19a-3p	18.5	+	MIRZA_without_miRNA_expression
1	15897032	15897057	hsa-miR-30a-5p	35.3426	+	MIRZA_without_miRNA_expression
1	15898083	15898105	hsa-miR-424-5p	40.6956	+	MIRZA_without_miRNA_expression
1	15988288	15988308	hsa-miR-196a-5p	23.3521	+	MIRZA_without_miRNA_expression
1	15989386	15989409	hsa-miR-151a-5p	19.2579	+	MIRZA_without_miRNA_expression
1	15989494	15989526	hsa-miR-29a-3p	32.4332	+	MIRZA_without_miRNA_expression
1	15989768	15989795	hsa-miR-138-5p	36.7938	+	MIRZA_without_miRNA_expression
1	15990392	15990406	hsa-miR-107	8.43591	+	MIRZA_without_miRNA_expression
1	15990560	15990579	hsa-miR-151a-3p	10.8949	+	MIRZA_without_miRNA_expression
1	16188906	16188922	hsa-miR-148a-3p	50.4485	+	MIRZA_without_miRNA_expression
1	16199776	16199796	hsa-miR-320b	150.232	+	MIRZA_without_miRNA_expression
1	16200609	16200621	hsa-miR-23c	7.17945	+	MIRZA_without_miRNA_expression
1	16200621	16200641	hsa-miR-103a-3p	4.60609	+	MIRZA_without_miRNA_expression
1	16202833	16202851	hsa-miR-186-5p	22.8257	+	MIRZA_without_miRNA_expression
1	16205127	16205148	hsa-miR-106a-5p	102.974	+	MIRZA_without_miRNA_expression
1	16232503	16232521	hsa-miR-454-3p	473.143	+	MIRZA_without_miRNA_expression
1	16256713	16256736	hsa-miR-455-3p	23.2225	+	MIRZA_without_miRNA_expression
1	16259303	16259316	hsa-miR-200c-3p	8.30831	+	MIRZA_without_miRNA_expression
1	16265796	16265808	hsa-miR-15b-5p	42.4168	+	MIRZA_without_miRNA_expression
1	16266104	16266120	hsa-miR-30d-5p	3.42236	+	MIRZA_without_miRNA_expression
1	16266266	16266290	hsa-miR-181b-5p	27.4418	+	MIRZA_without_miRNA_expression
1	16266438	16266457	hsa-miR-423-3p	11.1354	+	MIRZA_without_miRNA_expression
1	16266569	16266582	hsa-miR-181b-5p	88.4228	+	MIRZA_without_miRNA_expression
1	16266617	16266630	hsa-let-7i-5p	114.02	+	MIRZA_without_miRNA_expression
1	16266669	16266684	hsa-miR-130b-3p	221.158	+	MIRZA_without_miRNA_expression
1	16266703	16266723	hsa-miR-301a-3p	57.0515	+	MIRZA_without_miRNA_expression
1	16266877	16266897	hsa-miR-218-5p	169.847	+	MIRZA_without_miRNA_expression
1	16266922	16266954	hsa-miR-1	134.771	+	MIRZA_without_miRNA_expression
1	16268357	16268375	hsa-miR-107	134.038	-	MIRZA_without_miRNA_expression
1	16528624	16528642	hsa-let-7b-5p	24.6777	-	MIRZA_without_miRNA_expression
1	16603800	16603817	hsa-miR-20a-5p	1664.09	-	MIRZA_without_miRNA_expression
1	16722102	16722122	hsa-let-7f-5p	24.6571	+	MIRZA_without_miRNA_expression
1	16722546	16722565	hsa-miR-450a-5p	75.6553	+	MIRZA_without_miRNA_expression
1	16722801	16722823	hsa-miR-29c-3p	413.99	+	MIRZA_without_miRNA_expression
1	16723352	16723367	hsa-miR-129-5p	8.25662	+	MIRZA_without_miRNA_expression
1	16723425	16723441	hsa-miR-450a-5p	25.0898	+	MIRZA_without_miRNA_expression
1	16723427	16723451	hsa-miR-188-5p	698.308	+	MIRZA_without_miRNA_expression
1	16786071	16786096	hsa-miR-148a-3p	54.9349	+	MIRZA_without_miRNA_expression
1	16786308	16786327	hsa-miR-96-5p	7.76648	+	MIRZA_without_miRNA_expression
1	16786452	16786473	hsa-miR-505-3p	5.77757	+	MIRZA_without_miRNA_expression
1	16790983	16791001	hsa-miR-181b-5p	85.2199	+	MIRZA_without_miRNA_expression
1	16889509	16889538	hsa-miR-186-5p	11.0794	-	MIRZA_without_miRNA_expression
1	16918774	16918793	hsa-let-7g-5p	354.989	-	MIRZA_without_miRNA_expression
1	16921498	16921511	hsa-miR-185-5p	41.0039	-	MIRZA_without_miRNA_expression
1	16926774	16926794	hsa-miR-20a-5p	79.8714	-	MIRZA_without_miRNA_expression
1	16944948	16944964	hsa-miR-181c-5p	64.9262	-	MIRZA_without_miRNA_expression
1	17067135	17067145	hsa-miR-222-3p	94.776	+	MIRZA_without_miRNA_expression
1	17199141	17199155	hsa-miR-16-5p	159.488	+	MIRZA_without_miRNA_expression
1	17234040	17234057	hsa-miR-301a-3p	3908.21	+	MIRZA_without_miRNA_expression
1	17354311	17354327	hsa-miR-26b-5p	39.1415	-	MIRZA_without_miRNA_expression
1	17355124	17355144	hsa-miR-7-5p	549.964	-	MIRZA_without_miRNA_expression
1	17584313	17584330	hsa-miR-505-3p	76.358	+	MIRZA_without_miRNA_expression
1	17584333	17584357	hsa-miR-151a-5p	11.2146	+	MIRZA_without_miRNA_expression
1	17595991	17596002	hsa-miR-484	371.69	+	MIRZA_without_miRNA_expression
1	17733308	17733332	hsa-miR-340-5p	28.7835	-	MIRZA_without_miRNA_expression
1	17734885	17734900	hsa-miR-128	7.14935	-	MIRZA_without_miRNA_expression
1	17735411	17735427	hsa-miR-196a-5p	129.16	-	MIRZA_without_miRNA_expression
1	18024090	18024109	hsa-miR-186-5p	137.896	+	MIRZA_without_miRNA_expression
1	18810811	18810825	hsa-miR-212-3p	494.064	+	MIRZA_without_miRNA_expression
1	19233031	19233053	hsa-miR-191-5p	86.6981	-	MIRZA_without_miRNA_expression
1	19266474	19266498	hsa-miR-671-5p	68.842	-	MIRZA_without_miRNA_expression
1	19488356	19488373	hsa-miR-106a-5p	428.442	-	MIRZA_without_miRNA_expression
1	19544048	19544069	hsa-miR-1301	17.2465	-	MIRZA_without_miRNA_expression
1	19585885	19585908	hsa-miR-148b-3p	305.652	+	MIRZA_without_miRNA_expression
1	19599839	19599859	hsa-miR-331-3p	13.6902	-	MIRZA_without_miRNA_expression
1	19655352	19655373	hsa-miR-16-5p	423.464	+	MIRZA_without_miRNA_expression
1	19984697	19984717	hsa-miR-324-5p	22.1663	+	MIRZA_without_miRNA_expression
1	19992787	19992806	hsa-miR-148a-3p	51.9062	+	MIRZA_without_miRNA_expression
1	19992787	19992814	hsa-miR-10b-5p	1191.45	+	MIRZA_without_miRNA_expression
1	20237134	20237160	hsa-miR-218-5p	24.4852	+	MIRZA_without_miRNA_expression
1	20237432	20237450	hsa-miR-1	12.4924	+	MIRZA_without_miRNA_expression
1	20237675	20237699	hsa-let-7f-5p	276.305	+	MIRZA_without_miRNA_expression
1	20237723	20237743	hsa-miR-188-5p	315.865	+	MIRZA_without_miRNA_expression
1	20239051	20239067	hsa-miR-151a-5p	6.70358	+	MIRZA_without_miRNA_expression
1	20239280	20239299	hsa-miR-10a-5p	51.897	+	MIRZA_without_miRNA_expression
1	20239282	20239299	hsa-miR-107	350.481	+	MIRZA_without_miRNA_expression
1	20412551	20412574	hsa-miR-671-5p	314.696	+	MIRZA_without_miRNA_expression
1	20809808	20809824	hsa-miR-340-5p	37.8654	-	MIRZA_without_miRNA_expression
1	20978756	20978775	hsa-let-7g-5p	82.658	-	MIRZA_without_miRNA_expression
1	21069661	21069679	hsa-miR-106a-5p	451.457	-	MIRZA_without_miRNA_expression
1	21070770	21070789	hsa-let-7b-5p	21.1492	-	MIRZA_without_miRNA_expression
1	21071085	21071104	hsa-miR-130a-3p	14.1039	-	MIRZA_without_miRNA_expression
1	21102034	21102053	hsa-miR-106a-5p	44.5298	-	MIRZA_without_miRNA_expression
1	21268530	21268556	hsa-let-7c	16.4907	-	MIRZA_without_miRNA_expression
1	21269973	21269984	hsa-miR-188-5p	5.13117	-	MIRZA_without_miRNA_expression
1	21270221	21270238	hsa-miR-361-5p	38.4261	-	MIRZA_without_miRNA_expression
1	21281688	21281704	hsa-miR-15a-5p	505.694	-	MIRZA_without_miRNA_expression
1	21293535	21293553	hsa-miR-218-5p	118.39	-	MIRZA_without_miRNA_expression
1	21425659	21425677	hsa-miR-454-3p	142.912	-	MIRZA_without_miRNA_expression
1	21451691	21451707	hsa-miR-107	96.5931	-	MIRZA_without_miRNA_expression
1	21502230	21502243	hsa-miR-671-5p	185.526	-	MIRZA_without_miRNA_expression
1	21546082	21546109	hsa-miR-27a-3p	149.24	-	MIRZA_without_miRNA_expression
1	21781269	21781291	hsa-let-7a-5p	41.7658	+	MIRZA_without_miRNA_expression
1	21781273	21781292	hsa-miR-23a-3p	52.01	+	MIRZA_without_miRNA_expression
1	21782892	21782912	hsa-miR-30d-5p	5.41703	+	MIRZA_without_miRNA_expression
1	21783333	21783345	hsa-miR-28-5p	562.018	+	MIRZA_without_miRNA_expression
1	21953141	21953158	hsa-miR-192-5p	157.299	-	MIRZA_without_miRNA_expression
1	22054536	22054561	hsa-miR-320b	14.9035	-	MIRZA_without_miRNA_expression
1	22357587	22357601	hsa-miR-219-5p	199.52	+	MIRZA_without_miRNA_expression
1	22394770	22394791	hsa-miR-130a-3p	112.086	+	MIRZA_without_miRNA_expression
1	22418904	22418926	hsa-miR-424-5p	152.505	+	MIRZA_without_miRNA_expression
1	22829012	22829031	hsa-miR-320b	166.817	+	MIRZA_without_miRNA_expression
1	22857157	22857178	hsa-miR-320b	346.073	+	MIRZA_without_miRNA_expression
1	23145464	23145480	hsa-miR-29a-3p	63.4691	+	MIRZA_without_miRNA_expression
1	23241174	23241190	hsa-miR-424-5p	21.9337	+	MIRZA_without_miRNA_expression
1	23247272	23247293	hsa-miR-21-5p	178.507	+	MIRZA_without_miRNA_expression
1	23380321	23380339	hsa-miR-132-3p	255.373	+	MIRZA_without_miRNA_expression
1	23411862	23411882	hsa-miR-16-5p	566.534	-	MIRZA_without_miRNA_expression
1	23412810	23412833	hsa-miR-19b-3p	34.3297	-	MIRZA_without_miRNA_expression
1	23412937	23412952	hsa-miR-15a-5p	1205.57	-	MIRZA_without_miRNA_expression
1	23413260	23413281	hsa-miR-15a-5p	75.3147	-	MIRZA_without_miRNA_expression
1	23452921	23452931	hsa-miR-107	31.9089	-	MIRZA_without_miRNA_expression
1	23634988	23635008	hsa-miR-107	603.173	-	MIRZA_without_miRNA_expression
1	23636083	23636100	hsa-miR-20b-5p	101.616	-	MIRZA_without_miRNA_expression
1	23636488	23636506	hsa-miR-148a-3p	24.9612	-	MIRZA_without_miRNA_expression
1	23636817	23636829	hsa-miR-455-3p	11.3205	-	MIRZA_without_miRNA_expression
1	23637526	23637545	hsa-miR-151a-5p	194.817	-	MIRZA_without_miRNA_expression
1	23646908	23646928	hsa-let-7a-5p	246.536	-	MIRZA_without_miRNA_expression
1	23687494	23687512	hsa-miR-361-5p	23.6347	-	MIRZA_without_miRNA_expression
1	23688071	23688090	hsa-miR-107	31.3642	-	MIRZA_without_miRNA_expression
1	23832943	23832960	hsa-miR-365a-3p	747.76	-	MIRZA_without_miRNA_expression
1	23835776	23835799	hsa-miR-301a-3p	158.787	-	MIRZA_without_miRNA_expression
1	23884461	23884478	hsa-miR-340-5p	33.8749	-	MIRZA_without_miRNA_expression
1	23936223	23936245	hsa-miR-92b-3p	567.655	+	MIRZA_without_miRNA_expression
1	23936236	23936252	hsa-miR-128	233.439	+	MIRZA_without_miRNA_expression
1	24021253	24021275	hsa-miR-940	2.85081	+	MIRZA_without_miRNA_expression
1	24021265	24021286	hsa-miR-188-5p	105.733	+	MIRZA_without_miRNA_expression
1	24075417	24075436	hsa-miR-378c	137.324	+	MIRZA_without_miRNA_expression
1	24078956	24078980	hsa-miR-497-5p	2316.52	+	MIRZA_without_miRNA_expression
1	24086430	24086446	hsa-miR-497-5p	616.463	+	MIRZA_without_miRNA_expression
1	24086844	24086857	hsa-miR-301a-3p	310.382	+	MIRZA_without_miRNA_expression
1	24087009	24087029	hsa-miR-130a-3p	16.1319	+	MIRZA_without_miRNA_expression
1	24087012	24087033	hsa-miR-155-5p	87.6641	+	MIRZA_without_miRNA_expression
1	24087650	24087673	hsa-miR-30a-5p	492.691	+	MIRZA_without_miRNA_expression
1	24088239	24088256	hsa-miR-574-5p	12.5292	+	MIRZA_without_miRNA_expression
1	24088282	24088291	hsa-miR-194-5p	1603.38	+	MIRZA_without_miRNA_expression
1	24114318	24114344	hsa-let-7e-5p	42.4526	+	MIRZA_without_miRNA_expression
1	24114525	24114533	hsa-miR-28-5p	9.65254	+	MIRZA_without_miRNA_expression
1	24114672	24114693	hsa-miR-92a-3p	592.839	+	MIRZA_without_miRNA_expression
1	24114674	24114700	hsa-let-7d-5p	437.007	+	MIRZA_without_miRNA_expression
1	24121422	24121436	hsa-miR-29a-3p	60.9304	+	MIRZA_without_miRNA_expression
1	24121648	24121667	hsa-miR-212-3p	1123.46	+	MIRZA_without_miRNA_expression
1	24122238	24122252	hsa-miR-7-5p	20.1337	-	MIRZA_without_miRNA_expression
1	24172573	24172591	hsa-let-7g-5p	296.934	-	MIRZA_without_miRNA_expression
1	24289920	24289939	hsa-miR-22-3p	501.328	+	MIRZA_without_miRNA_expression
1	24291721	24291743	hsa-miR-365a-3p	61.2046	-	MIRZA_without_miRNA_expression
1	24292241	24292275	hsa-miR-1277-3p	11.1477	-	MIRZA_without_miRNA_expression
1	24293104	24293123	hsa-miR-29a-3p	17.8258	-	MIRZA_without_miRNA_expression
1	24293179	24293192	hsa-let-7a-5p	48.4854	-	MIRZA_without_miRNA_expression
1	24293377	24293395	hsa-miR-30e-5p	8.61966	-	MIRZA_without_miRNA_expression
1	24295613	24295635	hsa-miR-16-5p	27.6923	-	MIRZA_without_miRNA_expression
1	24295651	24295667	hsa-miR-181d	5.96618	-	MIRZA_without_miRNA_expression
1	24296198	24296218	hsa-miR-200c-3p	23.3154	-	MIRZA_without_miRNA_expression
1	24297280	24297298	hsa-miR-132-3p	50.6053	-	MIRZA_without_miRNA_expression
1	24298235	24298247	hsa-miR-181c-5p	236.349	-	MIRZA_without_miRNA_expression
1	24305520	24305537	hsa-miR-107	1152.33	-	MIRZA_without_miRNA_expression
1	24481045	24481064	hsa-miR-7-5p	18.0235	-	MIRZA_without_miRNA_expression
1	24483632	24483647	hsa-miR-365a-3p	187.086	-	MIRZA_without_miRNA_expression
1	24696194	24696216	hsa-miR-200c-3p	8.92067	-	MIRZA_without_miRNA_expression
1	24862852	24862879	hsa-miR-181b-5p	222.895	+	MIRZA_without_miRNA_expression
1	24866326	24866344	hsa-miR-505-3p	1115.13	+	MIRZA_without_miRNA_expression
1	24867052	24867073	hsa-miR-130a-3p	397.872	+	MIRZA_without_miRNA_expression
1	24867067	24867074	hsa-miR-940	917.681	+	MIRZA_without_miRNA_expression
1	24981515	24981520	hsa-miR-484	433.897	+	MIRZA_without_miRNA_expression
1	25167595	25167609	hsa-miR-25-3p	7.88961	+	MIRZA_without_miRNA_expression
1	25167933	25167958	hsa-miR-10a-5p	12.7932	+	MIRZA_without_miRNA_expression
1	25168638	25168652	hsa-miR-181b-5p	9.62959	+	MIRZA_without_miRNA_expression
1	25168851	25168871	hsa-miR-505-3p	1011.98	+	MIRZA_without_miRNA_expression
1	25169313	25169334	hsa-miR-192-5p	204.107	+	MIRZA_without_miRNA_expression
1	25227433	25227452	hsa-miR-125b-5p	14.6788	-	MIRZA_without_miRNA_expression
1	25227441	25227459	hsa-miR-769-5p	262.709	-	MIRZA_without_miRNA_expression
1	25227856	25227874	hsa-miR-20a-5p	326.012	-	MIRZA_without_miRNA_expression
1	25549398	25549411	hsa-miR-15a-5p	70.7222	-	MIRZA_without_miRNA_expression
1	25549625	25549647	hsa-miR-155-5p	104.898	-	MIRZA_without_miRNA_expression
1	25568858	25568868	hsa-miR-125b-5p	9.93354	-	MIRZA_without_miRNA_expression
1	25568934	25568947	hsa-miR-574-5p	78.3794	-	MIRZA_without_miRNA_expression
1	25568956	25568976	hsa-miR-450a-5p	5.55245	-	MIRZA_without_miRNA_expression
1	25568984	25569004	hsa-miR-331-3p	68.9036	-	MIRZA_without_miRNA_expression
1	25687231	25687266	hsa-miR-182-5p	58.1137	+	MIRZA_without_miRNA_expression
1	25688511	25688534	hsa-miR-196a-5p	29.5567	+	MIRZA_without_miRNA_expression
1	25688529	25688544	hsa-miR-30e-5p	5.75517	+	MIRZA_without_miRNA_expression
1	25688793	25688812	hsa-miR-1277-3p	332.642	+	MIRZA_without_miRNA_expression
1	25811147	25811166	hsa-let-7i-5p	63.2467	+	MIRZA_without_miRNA_expression
1	25824803	25824827	hsa-miR-181b-5p	72.8019	+	MIRZA_without_miRNA_expression
1	25826093	25826105	hsa-miR-423-3p	127.275	+	MIRZA_without_miRNA_expression
1	26110688	26110704	hsa-miR-331-3p	286.542	+	MIRZA_without_miRNA_expression
1	26144031	26144053	hsa-miR-1301	448.133	+	MIRZA_without_miRNA_expression
1	26158968	26158992	hsa-miR-29a-3p	164.421	+	MIRZA_without_miRNA_expression
1	26158968	26158992	hsa-miR-29c-3p	508.259	+	MIRZA_without_miRNA_expression
1	26160567	26160586	hsa-miR-132-3p	22.258	-	MIRZA_without_miRNA_expression
1	26226615	26226632	hsa-miR-148b-3p	31.903	-	MIRZA_without_miRNA_expression
1	26227132	26227145	hsa-miR-106a-5p	38.6437	-	MIRZA_without_miRNA_expression
1	26227228	26227243	hsa-miR-23c	20.6965	-	MIRZA_without_miRNA_expression
1	26227278	26227286	hsa-miR-222-3p	153.942	-	MIRZA_without_miRNA_expression
1	26227447	26227461	hsa-miR-148a-3p	10.6331	-	MIRZA_without_miRNA_expression
1	26287688	26287710	hsa-miR-19b-3p	8.98658	-	MIRZA_without_miRNA_expression
1	26287925	26287937	hsa-miR-7-5p	11.2411	-	MIRZA_without_miRNA_expression
1	26288029	26288049	hsa-let-7a-5p	53.7917	-	MIRZA_without_miRNA_expression
1	26449070	26449081	hsa-miR-106a-5p	6.73576	+	MIRZA_without_miRNA_expression
1	26449204	26449237	hsa-miR-29a-3p	10735.4	+	MIRZA_without_miRNA_expression
1	26449727	26449749	hsa-miR-455-3p	381.672	+	MIRZA_without_miRNA_expression
1	26449864	26449885	hsa-miR-365a-3p	875.526	+	MIRZA_without_miRNA_expression
1	26451071	26451090	hsa-miR-23a-3p	30.3506	+	MIRZA_without_miRNA_expression
1	26451628	26451644	hsa-let-7a-5p	30.0858	+	MIRZA_without_miRNA_expression
1	26451696	26451711	hsa-miR-185-5p	15.9695	+	MIRZA_without_miRNA_expression
1	26451715	26451733	hsa-miR-221-3p	22.4788	+	MIRZA_without_miRNA_expression
1	26451810	26451831	hsa-miR-93-5p	34.0717	+	MIRZA_without_miRNA_expression
1	26561808	26561818	hsa-miR-155-5p	23.0924	+	MIRZA_without_miRNA_expression
1	26590582	26590614	hsa-miR-320b	12.5024	+	MIRZA_without_miRNA_expression
1	26604477	26604489	hsa-miR-155-5p	15.316	+	MIRZA_without_miRNA_expression
1	26604592	26604609	hsa-let-7b-5p	45.0529	+	MIRZA_without_miRNA_expression
1	26604594	26604619	hsa-miR-33a-5p	83.9097	+	MIRZA_without_miRNA_expression
1	26795892	26795912	hsa-miR-29b-3p	265.994	+	MIRZA_without_miRNA_expression
1	26796759	26796779	hsa-miR-23a-3p	133.635	+	MIRZA_without_miRNA_expression
1	27034617	27034631	hsa-miR-30c-5p	111.273	+	MIRZA_without_miRNA_expression
1	27056205	27056213	hsa-miR-424-5p	66.3878	+	MIRZA_without_miRNA_expression
1	27087392	27087418	hsa-miR-200c-3p	20.4188	+	MIRZA_without_miRNA_expression
1	27101449	27101459	hsa-miR-92b-3p	56.1933	+	MIRZA_without_miRNA_expression
1	27106391	27106398	hsa-miR-378c	10.9936	+	MIRZA_without_miRNA_expression
1	27106399	27106413	hsa-miR-29c-3p	920.62	+	MIRZA_without_miRNA_expression
1	27107340	27107359	hsa-miR-1296	17.2429	+	MIRZA_without_miRNA_expression
1	27107540	27107562	hsa-miR-1301	133.387	+	MIRZA_without_miRNA_expression
1	27107629	27107648	hsa-miR-30e-5p	21.6508	+	MIRZA_without_miRNA_expression
1	27107812	27107824	hsa-miR-320b	84.7892	+	MIRZA_without_miRNA_expression
1	27108010	27108031	hsa-miR-194-5p	58.5284	+	MIRZA_without_miRNA_expression
1	27108083	27108106	hsa-miR-27a-3p	149.399	+	MIRZA_without_miRNA_expression
1	27158959	27158980	hsa-miR-92b-3p	459.566	+	MIRZA_without_miRNA_expression
1	27181116	27181139	hsa-miR-454-3p	247.023	+	MIRZA_without_miRNA_expression
1	27181157	27181168	hsa-miR-140-3p	56.233	+	MIRZA_without_miRNA_expression
1	27181200	27181206	hsa-miR-28-5p	17.9432	+	MIRZA_without_miRNA_expression
1	27182163	27182185	hsa-miR-30d-5p	8.92466	+	MIRZA_without_miRNA_expression
1	27205901	27205920	hsa-miR-23c	13.9942	-	MIRZA_without_miRNA_expression
1	27207586	27207608	hsa-miR-15a-5p	492.53	-	MIRZA_without_miRNA_expression
1	27215510	27215526	hsa-miR-185-5p	40.7461	-	MIRZA_without_miRNA_expression
1	27276390	27276421	hsa-miR-24-3p	42.5323	-	MIRZA_without_miRNA_expression
1	27425514	27425528	hsa-miR-92a-3p	551.465	-	MIRZA_without_miRNA_expression
1	27426026	27426046	hsa-miR-454-3p	5.5346	-	MIRZA_without_miRNA_expression
1	27436075	27436093	hsa-miR-7-5p	29.4373	-	MIRZA_without_miRNA_expression
1	27655601	27655628	hsa-miR-101-3p	273.363	+	MIRZA_without_miRNA_expression
1	27656098	27656111	hsa-miR-182-5p	2.64129	+	MIRZA_without_miRNA_expression
1	27731218	27731238	hsa-miR-320b	19.8124	-	MIRZA_without_miRNA_expression
1	27732218	27732231	hsa-miR-93-5p	289.638	-	MIRZA_without_miRNA_expression
1	27734522	27734533	hsa-miR-671-5p	68.9713	-	MIRZA_without_miRNA_expression
1	27860875	27860892	hsa-miR-671-5p	5.11994	-	MIRZA_without_miRNA_expression
1	27861014	27861037	hsa-miR-340-5p	8.86146	-	MIRZA_without_miRNA_expression
1	28087504	28087520	hsa-miR-769-5p	36.4965	+	MIRZA_without_miRNA_expression
1	28087532	28087556	hsa-miR-181a-5p	1842.49	+	MIRZA_without_miRNA_expression
1	28149182	28149195	hsa-miR-450a-5p	79.7349	+	MIRZA_without_miRNA_expression
1	28150164	28150179	hsa-let-7f-5p	7.52329	+	MIRZA_without_miRNA_expression
1	28150257	28150269	hsa-miR-181c-5p	6.11639	+	MIRZA_without_miRNA_expression
1	28177044	28177055	hsa-miR-218-5p	5.1197	+	MIRZA_without_miRNA_expression
1	28177688	28177712	hsa-miR-20a-5p	19.0643	+	MIRZA_without_miRNA_expression
1	28218068	28218086	hsa-miR-1277-3p	26.5589	-	MIRZA_without_miRNA_expression
1	28218090	28218108	hsa-miR-19b-3p	162.288	-	MIRZA_without_miRNA_expression
1	28218210	28218228	hsa-miR-130b-3p	758.527	-	MIRZA_without_miRNA_expression
1	28218323	28218342	hsa-miR-96-5p	16.1473	-	MIRZA_without_miRNA_expression
1	28218329	28218349	hsa-miR-30e-5p	121.841	-	MIRZA_without_miRNA_expression
1	28233495	28233515	hsa-miR-30e-5p	18.0016	-	MIRZA_without_miRNA_expression
1	28233733	28233752	hsa-miR-20b-5p	84.365	-	MIRZA_without_miRNA_expression
1	28296880	28296899	hsa-miR-26b-5p	179.786	-	MIRZA_without_miRNA_expression
1	28362191	28362210	hsa-miR-378c	6.71408	-	MIRZA_without_miRNA_expression
1	28527381	28527396	hsa-miR-15a-5p	30.2719	-	MIRZA_without_miRNA_expression
1	28563012	28563031	hsa-miR-1301	13.6552	+	MIRZA_without_miRNA_expression
1	28607748	28607764	hsa-miR-30a-5p	71.0248	+	MIRZA_without_miRNA_expression
1	28607803	28607816	hsa-miR-424-5p	30.6075	+	MIRZA_without_miRNA_expression
1	28608035	28608053	hsa-miR-219-5p	48.7407	+	MIRZA_without_miRNA_expression
1	28608353	28608370	hsa-miR-423-3p	29.6703	+	MIRZA_without_miRNA_expression
1	28608548	28608563	hsa-miR-32-5p	66.1935	+	MIRZA_without_miRNA_expression
1	28608702	28608711	hsa-miR-29c-3p	282.136	+	MIRZA_without_miRNA_expression
1	28748077	28748095	hsa-miR-196b-5p	123.935	+	MIRZA_without_miRNA_expression
1	28823274	28823304	hsa-miR-188-5p	300.607	+	MIRZA_without_miRNA_expression
1	28826804	28826818	hsa-miR-365a-3p	226.778	+	MIRZA_without_miRNA_expression
1	28835697	28835713	hsa-miR-940	21.477	+	MIRZA_without_miRNA_expression
1	28835716	28835732	hsa-miR-106a-5p	499.023	+	MIRZA_without_miRNA_expression
1	28836091	28836107	hsa-miR-148a-3p	31.6517	+	MIRZA_without_miRNA_expression
1	28865283	28865292	hsa-miR-374b-5p	5.77847	+	MIRZA_without_miRNA_expression
1	28865737	28865754	hsa-miR-93-5p	11.4806	+	MIRZA_without_miRNA_expression
1	28975195	28975221	hsa-miR-138-5p	24.4901	+	MIRZA_without_miRNA_expression
1	29042732	29042753	hsa-miR-191-5p	42.5802	+	MIRZA_without_miRNA_expression
1	29043231	29043242	hsa-miR-182-5p	23.2275	+	MIRZA_without_miRNA_expression
1	29068962	29068980	hsa-miR-328	25.7865	+	MIRZA_without_miRNA_expression
1	29069168	29069183	hsa-miR-183-5p	77.5253	+	MIRZA_without_miRNA_expression
1	29096244	29096263	hsa-miR-92a-3p	113.606	+	MIRZA_without_miRNA_expression
1	29259992	29259998	hsa-miR-128	37.1355	+	MIRZA_without_miRNA_expression
1	29383576	29383593	hsa-miR-27a-3p	268.784	+	MIRZA_without_miRNA_expression
1	29445138	29445149	hsa-miR-26b-5p	580.581	+	MIRZA_without_miRNA_expression
1	29474797	29474818	hsa-miR-29b-3p	16.0136	-	MIRZA_without_miRNA_expression
1	29475026	29475042	hsa-miR-122-5p	19.4133	-	MIRZA_without_miRNA_expression
1	31404467	31404483	hsa-miR-15b-5p	14.226	-	MIRZA_without_miRNA_expression
1	31404685	31404701	hsa-miR-219-5p	23.535	-	MIRZA_without_miRNA_expression
1	31404698	31404714	hsa-miR-423-3p	79.5431	-	MIRZA_without_miRNA_expression
1	31404974	31404992	hsa-miR-340-5p	8.87404	-	MIRZA_without_miRNA_expression
1	31405098	31405112	hsa-miR-19a-3p	15.0694	-	MIRZA_without_miRNA_expression
1	31427973	31427994	hsa-miR-16-5p	1831.07	-	MIRZA_without_miRNA_expression
1	31452960	31452986	hsa-miR-15a-5p	32.343	-	MIRZA_without_miRNA_expression
1	31482917	31482932	hsa-miR-93-5p	811.456	-	MIRZA_without_miRNA_expression
1	31494331	31494347	hsa-miR-15a-5p	73.0863	-	MIRZA_without_miRNA_expression
1	32095531	32095548	hsa-miR-130a-3p	328.103	-	MIRZA_without_miRNA_expression
1	32223396	32223409	hsa-miR-21-5p	12.3522	-	MIRZA_without_miRNA_expression
1	32372009	32372026	hsa-miR-106a-5p	52.3476	-	MIRZA_without_miRNA_expression
1	32372409	32372434	hsa-miR-26b-5p	27.8328	-	MIRZA_without_miRNA_expression
1	32373640	32373655	hsa-miR-221-3p	6.46872	-	MIRZA_without_miRNA_expression
1	32374066	32374077	hsa-miR-7-5p	9.89963	-	MIRZA_without_miRNA_expression
1	32374494	32374509	hsa-miR-324-5p	18.4729	-	MIRZA_without_miRNA_expression
1	32374525	32374539	hsa-miR-424-5p	30.0309	-	MIRZA_without_miRNA_expression
1	32384685	32384703	hsa-miR-574-5p	2926.96	-	MIRZA_without_miRNA_expression
1	32384697	32384717	hsa-miR-574-5p	227.303	-	MIRZA_without_miRNA_expression
1	32508226	32508253	hsa-miR-181b-5p	84.3542	+	MIRZA_without_miRNA_expression
1	32525279	32525291	hsa-miR-1	21.3765	+	MIRZA_without_miRNA_expression
1	32636735	32636756	hsa-miR-221-3p	8.06043	+	MIRZA_without_miRNA_expression
1	32636739	32636767	hsa-miR-181b-5p	66.0931	+	MIRZA_without_miRNA_expression
1	32636798	32636812	hsa-miR-328	39.4712	+	MIRZA_without_miRNA_expression
1	32637039	32637044	hsa-miR-455-3p	12.1319	+	MIRZA_without_miRNA_expression
1	32637050	32637074	hsa-miR-32-5p	4.34383	+	MIRZA_without_miRNA_expression
1	32637365	32637387	hsa-miR-130a-3p	85.8428	+	MIRZA_without_miRNA_expression
1	32638007	32638036	hsa-miR-218-5p	33.5586	+	MIRZA_without_miRNA_expression
1	32638733	32638751	hsa-miR-92b-3p	190.1	+	MIRZA_without_miRNA_expression
1	32641944	32641965	hsa-let-7e-5p	9.73279	+	MIRZA_without_miRNA_expression
1	32642152	32642175	hsa-miR-320a	43.5001	+	MIRZA_without_miRNA_expression
1	32661191	32661210	hsa-miR-10b-5p	37.4275	+	MIRZA_without_miRNA_expression
1	32661613	32661631	hsa-miR-505-3p	93.6695	+	MIRZA_without_miRNA_expression
1	32661941	32661959	hsa-miR-1301	5.16647	+	MIRZA_without_miRNA_expression
1	32661942	32661958	hsa-miR-194-5p	214.831	+	MIRZA_without_miRNA_expression
1	32662878	32662898	hsa-let-7f-5p	12.047	+	MIRZA_without_miRNA_expression
1	32663094	32663104	hsa-miR-148a-3p	35.22	+	MIRZA_without_miRNA_expression
1	32663294	32663309	hsa-miR-423-3p	61.6115	+	MIRZA_without_miRNA_expression
1	32663441	32663464	hsa-miR-324-5p	16.9635	+	MIRZA_without_miRNA_expression
1	32799194	32799210	hsa-miR-32-5p	224.191	+	MIRZA_without_miRNA_expression
1	32799523	32799539	hsa-miR-106a-5p	28.3542	-	MIRZA_without_miRNA_expression
1	32799600	32799617	hsa-miR-940	17.5305	-	MIRZA_without_miRNA_expression
1	32799788	32799804	hsa-miR-181c-5p	10.4405	-	MIRZA_without_miRNA_expression
1	32799995	32800015	hsa-miR-193b-3p	45.9563	-	MIRZA_without_miRNA_expression
1	32827677	32827695	hsa-miR-151a-5p	374.895	-	MIRZA_without_miRNA_expression
1	32828097	32828109	hsa-miR-25-3p	88.7868	-	MIRZA_without_miRNA_expression
1	32830888	32830905	hsa-miR-374b-5p	182.509	-	MIRZA_without_miRNA_expression
1	32830894	32830910	hsa-miR-92a-3p	30.3037	-	MIRZA_without_miRNA_expression
1	32954324	32954352	hsa-miR-16-5p	285.02	+	MIRZA_without_miRNA_expression
1	33019167	33019185	hsa-miR-29c-3p	56.5136	+	MIRZA_without_miRNA_expression
1	33046607	33046624	hsa-miR-30b-5p	86.6847	+	MIRZA_without_miRNA_expression
1	33066284	33066303	hsa-miR-652-3p	36.9116	+	MIRZA_without_miRNA_expression
1	33093037	33093060	hsa-miR-219-5p	236.776	-	MIRZA_without_miRNA_expression
1	33238841	33238859	hsa-miR-30b-5p	11.462	+	MIRZA_without_miRNA_expression
1	33241436	33241452	hsa-miR-125b-5p	4.40751	-	MIRZA_without_miRNA_expression
1	33302314	33302326	hsa-miR-320b	19.7159	+	MIRZA_without_miRNA_expression
1	33302465	33302479	hsa-miR-30c-5p	31.6511	+	MIRZA_without_miRNA_expression
1	33303203	33303226	hsa-miR-196b-5p	12.3351	+	MIRZA_without_miRNA_expression
1	33321626	33321646	hsa-miR-26b-5p	21.4093	+	MIRZA_without_miRNA_expression
1	33322330	33322344	hsa-miR-219-5p	158.786	+	MIRZA_without_miRNA_expression
1	33324126	33324145	hsa-miR-1	4.80394	+	MIRZA_without_miRNA_expression
1	33360240	33360260	hsa-miR-148a-3p	91.4202	-	MIRZA_without_miRNA_expression
1	33475788	33475817	hsa-let-7b-5p	24.6918	-	MIRZA_without_miRNA_expression
1	33745841	33745854	hsa-miR-652-3p	43.9389	+	MIRZA_without_miRNA_expression
1	33765441	33765466	hsa-miR-331-3p	204.413	+	MIRZA_without_miRNA_expression
1	34356165	34356185	hsa-miR-129-5p	7.92422	-	MIRZA_without_miRNA_expression
1	34375137	34375148	hsa-miR-25-3p	41.7456	-	MIRZA_without_miRNA_expression
1	34630247	34630267	hsa-miR-484	35.5332	-	MIRZA_without_miRNA_expression
1	34630265	34630283	hsa-miR-324-5p	38.4121	-	MIRZA_without_miRNA_expression
1	35224378	35224398	hsa-miR-532-5p	13.2834	-	MIRZA_without_miRNA_expression
1	35247468	35247487	hsa-miR-424-5p	242.479	+	MIRZA_without_miRNA_expression
1	35320467	35320483	hsa-miR-185-5p	28.6756	-	MIRZA_without_miRNA_expression
1	35320676	35320700	hsa-miR-361-5p	14.9814	-	MIRZA_without_miRNA_expression
1	35320907	35320915	hsa-miR-148b-3p	21.5958	-	MIRZA_without_miRNA_expression
1	35343452	35343470	hsa-miR-24-3p	10.0786	-	MIRZA_without_miRNA_expression
1	35447407	35447421	hsa-miR-106a-5p	8.40026	-	MIRZA_without_miRNA_expression
1	35453256	35453276	hsa-miR-92a-3p	8.95165	-	MIRZA_without_miRNA_expression
1	35483034	35483049	hsa-miR-130a-3p	76.1742	-	MIRZA_without_miRNA_expression
1	35546943	35546959	hsa-miR-130a-3p	27.0044	+	MIRZA_without_miRNA_expression
1	35565834	35565855	hsa-miR-129-5p	13.8143	+	MIRZA_without_miRNA_expression
1	35581215	35581245	hsa-miR-218-5p	13.3471	+	MIRZA_without_miRNA_expression
1	35581265	35581286	hsa-miR-16-5p	359.007	+	MIRZA_without_miRNA_expression
1	35649979	35649998	hsa-miR-130a-3p	91.8331	-	MIRZA_without_miRNA_expression
1	35747578	35747599	hsa-miR-320b	26.4993	+	MIRZA_without_miRNA_expression
1	35759823	35759843	hsa-miR-30e-5p	35.2618	+	MIRZA_without_miRNA_expression
1	35805429	35805440	hsa-miR-19a-3p	308.516	+	MIRZA_without_miRNA_expression
1	35837469	35837478	hsa-miR-423-3p	1246.94	+	MIRZA_without_miRNA_expression
1	35885997	35886018	hsa-miR-32-5p	34.0872	+	MIRZA_without_miRNA_expression
1	35886159	35886184	hsa-miR-423-3p	387.802	+	MIRZA_without_miRNA_expression
1	35899132	35899155	hsa-miR-454-3p	68.0978	-	MIRZA_without_miRNA_expression
1	35899132	35899155	hsa-miR-454-3p	64.634	-	MIRZA_without_miRNA_expression
1	36029274	36029294	hsa-let-7e-5p	33.7504	+	MIRZA_without_miRNA_expression
1	36067217	36067234	hsa-let-7b-5p	19.6696	-	MIRZA_without_miRNA_expression
1	36067601	36067614	hsa-miR-374b-5p	21.7711	-	MIRZA_without_miRNA_expression
1	36068786	36068805	hsa-miR-130a-3p	25.5179	-	MIRZA_without_miRNA_expression
1	36200895	36200915	hsa-miR-16-5p	273.294	-	MIRZA_without_miRNA_expression
1	36201982	36202001	hsa-miR-92a-3p	16.4784	-	MIRZA_without_miRNA_expression
1	36201984	36201999	hsa-miR-33a-5p	110.015	-	MIRZA_without_miRNA_expression
1	36202156	36202175	hsa-let-7c	17.3773	-	MIRZA_without_miRNA_expression
1	36319434	36319450	hsa-miR-30e-5p	74.6341	+	MIRZA_without_miRNA_expression
1	36320073	36320090	hsa-let-7f-5p	247.578	+	MIRZA_without_miRNA_expression
1	36320972	36320997	hsa-miR-33a-5p	46.1569	+	MIRZA_without_miRNA_expression
1	36322001	36322023	hsa-miR-218-5p	57.3854	+	MIRZA_without_miRNA_expression
1	36322579	36322609	hsa-miR-222-3p	112.019	+	MIRZA_without_miRNA_expression
1	36323106	36323128	hsa-miR-106a-5p	33.4383	+	MIRZA_without_miRNA_expression
1	36358236	36358254	hsa-let-7e-5p	8.27988	+	MIRZA_without_miRNA_expression
1	36385899	36385920	hsa-miR-454-3p	10.8546	+	MIRZA_without_miRNA_expression
1	36386192	36386213	hsa-miR-320a	18.406	+	MIRZA_without_miRNA_expression
1	36386693	36386706	hsa-miR-27a-3p	248.336	+	MIRZA_without_miRNA_expression
1	36387294	36387301	hsa-miR-193b-3p	51.5638	+	MIRZA_without_miRNA_expression
1	36394630	36394651	hsa-miR-31-5p	86.4448	+	MIRZA_without_miRNA_expression
1	36394821	36394844	hsa-miR-122-5p	87.3683	+	MIRZA_without_miRNA_expression
1	36395142	36395159	hsa-miR-107	6.44771	+	MIRZA_without_miRNA_expression
1	36418575	36418586	hsa-miR-20b-5p	94.8054	+	MIRZA_without_miRNA_expression
1	36441862	36441874	hsa-miR-132-3p	1.8871	+	MIRZA_without_miRNA_expression
1	36522891	36522905	hsa-miR-29c-3p	263.745	+	MIRZA_without_miRNA_expression
1	36523099	36523116	hsa-miR-30e-5p	105.739	+	MIRZA_without_miRNA_expression
1	36523924	36523946	hsa-miR-328	66.0053	+	MIRZA_without_miRNA_expression
1	36525291	36525310	hsa-miR-505-3p	1178.16	+	MIRZA_without_miRNA_expression
1	36528376	36528397	hsa-miR-484	627.078	+	MIRZA_without_miRNA_expression
1	36528385	36528410	hsa-miR-30c-5p	163.102	+	MIRZA_without_miRNA_expression
1	36528448	36528467	hsa-miR-450a-5p	327.05	+	MIRZA_without_miRNA_expression
1	36528475	36528494	hsa-miR-769-5p	37.262	+	MIRZA_without_miRNA_expression
1	36528973	36528993	hsa-miR-505-3p	56.4745	+	MIRZA_without_miRNA_expression
1	36558806	36558836	hsa-miR-331-3p	408.298	+	MIRZA_without_miRNA_expression
1	36559335	36559354	hsa-miR-424-5p	740.388	+	MIRZA_without_miRNA_expression
1	36645993	36646009	hsa-miR-32-5p	83.6217	+	MIRZA_without_miRNA_expression
1	36646001	36646019	hsa-miR-181b-5p	519.732	+	MIRZA_without_miRNA_expression
1	36646111	36646126	hsa-miR-107	5.52939	+	MIRZA_without_miRNA_expression
1	36646274	36646294	hsa-miR-331-5p	19.8073	+	MIRZA_without_miRNA_expression
1	36757054	36757082	hsa-miR-29a-3p	52.3093	+	MIRZA_without_miRNA_expression
1	36762249	36762265	hsa-miR-484	92.761	+	MIRZA_without_miRNA_expression
1	36769953	36769970	hsa-let-7e-5p	76.2856	+	MIRZA_without_miRNA_expression
1	36770669	36770691	hsa-miR-186-5p	16.2962	+	MIRZA_without_miRNA_expression
1	36806226	36806248	hsa-miR-24-3p	83.9043	-	MIRZA_without_miRNA_expression
1	36806826	36806837	hsa-let-7c	11.0046	-	MIRZA_without_miRNA_expression
1	37396672	37396694	hsa-miR-484	154.174	-	MIRZA_without_miRNA_expression
1	37492047	37492065	hsa-miR-31-5p	13.6674	-	MIRZA_without_miRNA_expression
1	37945851	37945868	hsa-miR-423-3p	26.4326	+	MIRZA_without_miRNA_expression
1	37949363	37949377	hsa-miR-423-3p	26.5038	+	MIRZA_without_miRNA_expression
1	37958891	37958916	hsa-miR-340-5p	25.1425	-	MIRZA_without_miRNA_expression
1	37959652	37959666	hsa-miR-671-5p	85.8257	-	MIRZA_without_miRNA_expression
1	37979123	37979140	hsa-miR-23a-3p	15.594	-	MIRZA_without_miRNA_expression
1	38002550	38002574	hsa-miR-106a-5p	48.934	-	MIRZA_without_miRNA_expression
1	38002754	38002771	hsa-miR-132-3p	45.0424	-	MIRZA_without_miRNA_expression
1	38002809	38002830	hsa-miR-454-3p	141.895	-	MIRZA_without_miRNA_expression
1	38002869	38002883	hsa-let-7c	17.7323	-	MIRZA_without_miRNA_expression
1	38003168	38003183	hsa-miR-181c-5p	11.7971	-	MIRZA_without_miRNA_expression
1	38147262	38147277	hsa-miR-200c-3p	21.6516	-	MIRZA_without_miRNA_expression
1	38171162	38171194	hsa-miR-324-5p	3.51694	+	MIRZA_without_miRNA_expression
1	38174077	38174097	hsa-miR-423-3p	17.5445	+	MIRZA_without_miRNA_expression
1	38265825	38265845	hsa-miR-200c-3p	108.224	+	MIRZA_without_miRNA_expression
1	38266437	38266461	hsa-miR-106a-5p	139.887	+	MIRZA_without_miRNA_expression
1	38268635	38268650	hsa-miR-15b-5p	328.947	-	MIRZA_without_miRNA_expression
1	38268666	38268684	hsa-miR-365a-3p	463.709	-	MIRZA_without_miRNA_expression
1	38268781	38268795	hsa-miR-450a-5p	5.24827	-	MIRZA_without_miRNA_expression
1	38268864	38268884	hsa-miR-331-3p	36.7064	-	MIRZA_without_miRNA_expression
1	38275339	38275361	hsa-miR-454-3p	80.5686	-	MIRZA_without_miRNA_expression
1	38275894	38275914	hsa-miR-331-3p	175.993	-	MIRZA_without_miRNA_expression
1	38277152	38277170	hsa-miR-1	6.75994	-	MIRZA_without_miRNA_expression
1	38277190	38277200	hsa-miR-1301	48.7552	-	MIRZA_without_miRNA_expression
1	38277190	38277209	hsa-miR-1301	39.3258	-	MIRZA_without_miRNA_expression
1	38277349	38277368	hsa-miR-455-3p	83.2008	-	MIRZA_without_miRNA_expression
1	38279495	38279511	hsa-miR-103a-3p	3.85715	-	MIRZA_without_miRNA_expression
1	38279560	38279574	hsa-miR-181c-5p	36.3619	-	MIRZA_without_miRNA_expression
1	38280513	38280522	hsa-miR-374a-5p	9.45627	-	MIRZA_without_miRNA_expression
1	38288291	38288310	hsa-miR-130b-3p	74.697	-	MIRZA_without_miRNA_expression
1	38300774	38300791	hsa-miR-33a-5p	350.313	-	MIRZA_without_miRNA_expression
1	38300784	38300803	hsa-miR-574-5p	68.9882	-	MIRZA_without_miRNA_expression
1	38300833	38300851	hsa-miR-574-5p	29.2575	-	MIRZA_without_miRNA_expression
1	38305697	38305714	hsa-miR-940	11.6127	-	MIRZA_without_miRNA_expression
1	38423461	38423487	hsa-miR-671-5p	85.0816	-	MIRZA_without_miRNA_expression
1	38423814	38423824	hsa-miR-671-5p	5.71923	-	MIRZA_without_miRNA_expression
1	38478447	38478467	hsa-miR-29b-3p	7.56049	+	MIRZA_without_miRNA_expression
1	38489909	38489931	hsa-miR-101-3p	747.295	+	MIRZA_without_miRNA_expression
1	39304643	39304662	hsa-miR-107	92.0699	-	MIRZA_without_miRNA_expression
1	39329335	39329360	hsa-miR-574-5p	13.2866	-	MIRZA_without_miRNA_expression
1	39330212	39330231	hsa-miR-574-5p	119.912	-	MIRZA_without_miRNA_expression
1	39463922	39463934	hsa-miR-505-3p	65.793	+	MIRZA_without_miRNA_expression
1	39469892	39469913	hsa-miR-193b-3p	39.7604	+	MIRZA_without_miRNA_expression
1	39470117	39470150	hsa-miR-29c-3p	77.5545	+	MIRZA_without_miRNA_expression
1	39470269	39470287	hsa-let-7g-5p	7.76485	+	MIRZA_without_miRNA_expression
1	39470471	39470486	hsa-miR-181b-5p	398.487	+	MIRZA_without_miRNA_expression
1	39471219	39471235	hsa-miR-671-5p	9.14821	+	MIRZA_without_miRNA_expression
1	39471482	39471515	hsa-miR-101-3p	30.2512	+	MIRZA_without_miRNA_expression
1	39471512	39471526	hsa-miR-103a-3p	11.9886	+	MIRZA_without_miRNA_expression
1	39471605	39471619	hsa-miR-128	74.6235	+	MIRZA_without_miRNA_expression
1	39579952	39579973	hsa-miR-130a-3p	507.032	+	MIRZA_without_miRNA_expression
1	39593104	39593123	hsa-let-7d-5p	47.3846	+	MIRZA_without_miRNA_expression
1	39721769	39721796	hsa-miR-29a-3p	22.381	+	MIRZA_without_miRNA_expression
1	39750016	39750033	hsa-miR-28-5p	57.9055	+	MIRZA_without_miRNA_expression
1	39875550	39875578	hsa-miR-139-5p	368.456	+	MIRZA_without_miRNA_expression
1	39875559	39875573	hsa-let-7b-5p	319.519	+	MIRZA_without_miRNA_expression
1	39875664	39875692	hsa-miR-23a-3p	9.98821	+	MIRZA_without_miRNA_expression
1	39951832	39951849	hsa-miR-455-3p	113.553	+	MIRZA_without_miRNA_expression
1	40038100	40038119	hsa-miR-20a-5p	271.959	-	MIRZA_without_miRNA_expression
1	40161333	40161358	hsa-miR-455-3p	47.1638	+	MIRZA_without_miRNA_expression
1	40224331	40224346	hsa-miR-106a-5p	422.355	-	MIRZA_without_miRNA_expression
1	40328043	40328063	hsa-miR-16-5p	1030.09	-	MIRZA_without_miRNA_expression
1	40432770	40432788	hsa-miR-107	19.8486	+	MIRZA_without_miRNA_expression
1	40535434	40535464	hsa-miR-101-3p	177.003	+	MIRZA_without_miRNA_expression
1	40537287	40537310	hsa-miR-148b-3p	65.1927	+	MIRZA_without_miRNA_expression
1	40537655	40537669	hsa-miR-148a-3p	9.35252	+	MIRZA_without_miRNA_expression
1	40538174	40538198	hsa-miR-33a-5p	138.249	+	MIRZA_without_miRNA_expression
1	40538993	40539013	hsa-miR-22-3p	42.5385	-	MIRZA_without_miRNA_expression
1	40677185	40677206	hsa-miR-331-5p	109.041	+	MIRZA_without_miRNA_expression
1	40703919	40703943	hsa-miR-185-5p	5.18018	+	MIRZA_without_miRNA_expression
1	40706490	40706504	hsa-miR-181c-5p	32.9137	+	MIRZA_without_miRNA_expression
1	40722837	40722857	hsa-miR-27b-3p	90.1683	-	MIRZA_without_miRNA_expression
1	40726531	40726553	hsa-miR-106a-5p	952.22	+	MIRZA_without_miRNA_expression
1	40726580	40726597	hsa-miR-1296	28.1683	+	MIRZA_without_miRNA_expression
1	40759539	40759563	hsa-miR-191-5p	9.09623	+	MIRZA_without_miRNA_expression
1	40759548	40759566	hsa-miR-30a-5p	23.5004	+	MIRZA_without_miRNA_expression
1	40875182	40875203	hsa-miR-219-5p	34.7295	+	MIRZA_without_miRNA_expression
1	40932414	40932433	hsa-miR-424-5p	95.1633	+	MIRZA_without_miRNA_expression
1	40959183	40959199	hsa-miR-130a-3p	2768.38	-	MIRZA_without_miRNA_expression
1	40960997	40961013	hsa-miR-30e-5p	14.0514	+	MIRZA_without_miRNA_expression
1	40975782	40975788	hsa-miR-497-5p	27.2302	+	MIRZA_without_miRNA_expression
1	41013127	41013151	hsa-miR-33a-5p	43.9606	+	MIRZA_without_miRNA_expression
1	41088144	41088165	hsa-miR-107	777.392	-	MIRZA_without_miRNA_expression
1	41123782	41123794	hsa-let-7g-5p	556.895	-	MIRZA_without_miRNA_expression
1	41220031	41220055	hsa-let-7i-5p	24.1467	+	MIRZA_without_miRNA_expression
1	41220079	41220090	hsa-miR-106a-5p	355.065	+	MIRZA_without_miRNA_expression
1	41220097	41220121	hsa-miR-1271-5p	308.646	+	MIRZA_without_miRNA_expression
1	41222972	41223003	hsa-miR-424-5p	262.512	+	MIRZA_without_miRNA_expression
1	41222980	41222996	hsa-miR-20b-5p	57.204	+	MIRZA_without_miRNA_expression
1	41236533	41236548	hsa-miR-29b-3p	374.147	+	MIRZA_without_miRNA_expression
1	41236622	41236646	hsa-miR-31-5p	29.6881	+	MIRZA_without_miRNA_expression
1	41236675	41236690	hsa-miR-15b-5p	32.3682	+	MIRZA_without_miRNA_expression
1	41403835	41403855	hsa-miR-1277-3p	9.35429	-	MIRZA_without_miRNA_expression
1	41449048	41449068	hsa-miR-301a-3p	43.4121	+	MIRZA_without_miRNA_expression
1	41478044	41478065	hsa-miR-29b-3p	11.6071	+	MIRZA_without_miRNA_expression
1	41578195	41578213	hsa-let-7b-5p	18.2227	-	MIRZA_without_miRNA_expression
1	41593656	41593677	hsa-miR-24-3p	25.9537	-	MIRZA_without_miRNA_expression
1	41972424	41972437	hsa-miR-1	95.7621	-	MIRZA_without_miRNA_expression
1	41972607	41972631	hsa-miR-20a-5p	167.985	-	MIRZA_without_miRNA_expression
1	42642365	42642387	hsa-miR-130a-3p	46.2543	-	MIRZA_without_miRNA_expression
1	42642706	42642724	hsa-miR-331-3p	6.12947	-	MIRZA_without_miRNA_expression
1	42643499	42643511	hsa-miR-26b-5p	222.738	-	MIRZA_without_miRNA_expression
1	42643895	42643914	hsa-miR-200c-3p	12.1731	-	MIRZA_without_miRNA_expression
1	42644532	42644545	hsa-miR-27b-3p	25.7629	-	MIRZA_without_miRNA_expression
1	42657303	42657322	hsa-miR-574-5p	20.6267	-	MIRZA_without_miRNA_expression
1	42689031	42689048	hsa-miR-20b-5p	7.0443	-	MIRZA_without_miRNA_expression
1	42744131	42744144	hsa-miR-31-5p	63.7443	-	MIRZA_without_miRNA_expression
1	42880263	42880281	hsa-miR-19b-3p	644.966	+	MIRZA_without_miRNA_expression
1	42880494	42880520	hsa-miR-505-3p	499.271	+	MIRZA_without_miRNA_expression
1	42880676	42880700	hsa-miR-200c-3p	1023.68	+	MIRZA_without_miRNA_expression
1	42885865	42885881	hsa-miR-15b-5p	105.146	+	MIRZA_without_miRNA_expression
1	42887136	42887145	hsa-miR-324-5p	5.73499	+	MIRZA_without_miRNA_expression
1	42926028	42926046	hsa-miR-423-3p	185.217	+	MIRZA_without_miRNA_expression
1	42935653	42935671	hsa-miR-186-5p	292.427	+	MIRZA_without_miRNA_expression
1	43316883	43316907	hsa-miR-424-5p	145.559	+	MIRZA_without_miRNA_expression
1	43850331	43850350	hsa-let-7a-5p	45.4772	-	MIRZA_without_miRNA_expression
1	43850526	43850543	hsa-miR-484	72.4416	-	MIRZA_without_miRNA_expression
1	43850733	43850746	hsa-miR-671-5p	115.887	-	MIRZA_without_miRNA_expression
1	43866249	43866271	hsa-miR-10a-5p	64.6796	+	MIRZA_without_miRNA_expression
1	43917551	43917570	hsa-miR-1	70.8108	+	MIRZA_without_miRNA_expression
1	44086575	44086595	hsa-miR-27b-3p	207.327	+	MIRZA_without_miRNA_expression
1	44171136	44171152	hsa-miR-27a-3p	658.212	+	MIRZA_without_miRNA_expression
1	44178011	44178026	hsa-miR-769-5p	16.6888	+	MIRZA_without_miRNA_expression
1	44379482	44379503	hsa-miR-183-5p	32.6447	+	MIRZA_without_miRNA_expression
1	44436515	44436529	hsa-miR-30a-5p	600.666	+	MIRZA_without_miRNA_expression
1	44443588	44443604	hsa-miR-122-5p	9.75451	+	MIRZA_without_miRNA_expression
1	44443708	44443727	hsa-miR-99a-5p	12.6758	+	MIRZA_without_miRNA_expression
1	44462244	44462264	hsa-miR-222-3p	10.2089	-	MIRZA_without_miRNA_expression
1	44462245	44462265	hsa-miR-222-3p	9.55902	-	MIRZA_without_miRNA_expression
1	44463023	44463042	hsa-miR-96-5p	23.0296	-	MIRZA_without_miRNA_expression
1	44802446	44802466	hsa-miR-15a-5p	64.8571	-	MIRZA_without_miRNA_expression
1	44884276	44884295	hsa-miR-128	12.6148	+	MIRZA_without_miRNA_expression
1	44961825	44961839	hsa-miR-10a-5p	19.2676	+	MIRZA_without_miRNA_expression
1	45187495	45187513	hsa-miR-23a-3p	5.03869	-	MIRZA_without_miRNA_expression
1	45187532	45187539	hsa-miR-320a	3.16028	-	MIRZA_without_miRNA_expression
1	45196783	45196806	hsa-miR-191-5p	3.90924	-	MIRZA_without_miRNA_expression
1	45233260	45233282	hsa-miR-218-5p	60.8132	+	MIRZA_without_miRNA_expression
1	45233313	45233329	hsa-miR-155-5p	34.2903	+	MIRZA_without_miRNA_expression
1	45241701	45241720	hsa-miR-30e-5p	17.8289	+	MIRZA_without_miRNA_expression
1	45285657	45285675	hsa-miR-99a-5p	4.07593	-	MIRZA_without_miRNA_expression
1	45418670	45418694	hsa-miR-196a-5p	20.38	-	MIRZA_without_miRNA_expression
1	45468513	45468536	hsa-miR-574-5p	49.104	-	MIRZA_without_miRNA_expression
1	45483302	45483324	hsa-miR-140-3p	112.08	-	MIRZA_without_miRNA_expression
1	45483675	45483697	hsa-miR-26b-5p	29.1637	-	MIRZA_without_miRNA_expression
1	45671140	45671160	hsa-miR-128	15.289	-	MIRZA_without_miRNA_expression
1	45795013	45795038	hsa-miR-1	6.16511	-	MIRZA_without_miRNA_expression
1	45810008	45810031	hsa-miR-301a-3p	323.348	-	MIRZA_without_miRNA_expression
1	45976743	45976764	hsa-miR-221-3p	19.2296	-	MIRZA_without_miRNA_expression
1	45976917	45976927	hsa-miR-450a-5p	5.09385	-	MIRZA_without_miRNA_expression
1	46032277	46032301	hsa-miR-424-5p	61.3525	+	MIRZA_without_miRNA_expression
1	46093004	46093021	hsa-miR-32-5p	299.155	-	MIRZA_without_miRNA_expression
1	46093004	46093022	hsa-miR-92a-3p	172.782	-	MIRZA_without_miRNA_expression
1	46093181	46093192	hsa-miR-26b-5p	4.98544	-	MIRZA_without_miRNA_expression
1	46093421	46093441	hsa-miR-99a-5p	7.38081	-	MIRZA_without_miRNA_expression
1	46093461	46093480	hsa-miR-16-5p	53.7511	-	MIRZA_without_miRNA_expression
1	46093560	46093579	hsa-miR-27a-3p	23.8727	-	MIRZA_without_miRNA_expression
1	46093674	46093698	hsa-miR-574-5p	456.662	-	MIRZA_without_miRNA_expression
1	46105877	46105894	hsa-miR-532-5p	66.6087	-	MIRZA_without_miRNA_expression
1	46106056	46106077	hsa-miR-96-5p	419.337	-	MIRZA_without_miRNA_expression
1	46126433	46126452	hsa-miR-1277-3p	39.5926	-	MIRZA_without_miRNA_expression
1	46126583	46126602	hsa-miR-340-5p	59.2333	-	MIRZA_without_miRNA_expression
1	46126631	46126650	hsa-miR-340-5p	35.2589	-	MIRZA_without_miRNA_expression
1	46159101	46159120	hsa-miR-10a-5p	41.9596	+	MIRZA_without_miRNA_expression
1	46159822	46159836	hsa-miR-301a-3p	87.0115	+	MIRZA_without_miRNA_expression
1	46463430	46463447	hsa-let-7b-5p	82.7648	+	MIRZA_without_miRNA_expression
1	46508627	46508642	hsa-miR-181c-5p	134.707	-	MIRZA_without_miRNA_expression
1	46596873	46596884	hsa-miR-92a-3p	114.809	-	MIRZA_without_miRNA_expression
1	46782420	46782439	hsa-miR-151a-3p	21.1886	+	MIRZA_without_miRNA_expression
1	46827278	46827293	hsa-miR-331-5p	211.52	+	MIRZA_without_miRNA_expression
1	46829522	46829539	hsa-miR-324-5p	4.96783	+	MIRZA_without_miRNA_expression
1	47023113	47023132	hsa-miR-130a-3p	18.2863	-	MIRZA_without_miRNA_expression
1	47024566	47024584	hsa-miR-23a-3p	8.93324	-	MIRZA_without_miRNA_expression
1	47098555	47098574	hsa-miR-1277-3p	52.6485	-	MIRZA_without_miRNA_expression
1	47098636	47098660	hsa-miR-140-3p	42.0463	-	MIRZA_without_miRNA_expression
1	47099058	47099075	hsa-let-7g-5p	407.25	-	MIRZA_without_miRNA_expression
1	47101165	47101179	hsa-miR-505-3p	21.7954	-	MIRZA_without_miRNA_expression
1	47101283	47101296	hsa-miR-26b-5p	123.791	-	MIRZA_without_miRNA_expression
1	47110842	47110859	hsa-miR-20a-5p	78.0899	-	MIRZA_without_miRNA_expression
1	47114944	47114956	hsa-miR-15a-5p	629.98	-	MIRZA_without_miRNA_expression
1	47142090	47142115	hsa-miR-22-3p	19.7151	-	MIRZA_without_miRNA_expression
1	47142234	47142257	hsa-miR-374b-5p	9.02326	-	MIRZA_without_miRNA_expression
1	47142368	47142380	hsa-miR-20a-5p	205.897	-	MIRZA_without_miRNA_expression
1	47142401	47142417	hsa-miR-20b-5p	15.2998	-	MIRZA_without_miRNA_expression
1	47143742	47143753	hsa-miR-20a-5p	307.102	-	MIRZA_without_miRNA_expression
1	47143826	47143845	hsa-miR-423-3p	22.3272	-	MIRZA_without_miRNA_expression
1	47143885	47143898	hsa-miR-96-5p	19.7799	-	MIRZA_without_miRNA_expression
1	47144048	47144069	hsa-let-7b-5p	34.5308	-	MIRZA_without_miRNA_expression
1	47502682	47502700	hsa-miR-30a-5p	118.528	+	MIRZA_without_miRNA_expression
1	47842480	47842499	hsa-miR-92b-3p	12.7361	+	MIRZA_without_miRNA_expression
1	47842979	47842995	hsa-miR-26b-5p	31.3383	+	MIRZA_without_miRNA_expression
1	47843066	47843089	hsa-miR-505-3p	207.635	+	MIRZA_without_miRNA_expression
1	47843118	47843134	hsa-miR-29b-3p	16.1247	+	MIRZA_without_miRNA_expression
1	47843429	47843446	hsa-let-7d-5p	128.5	+	MIRZA_without_miRNA_expression
1	47843687	47843704	hsa-miR-1296	54.115	+	MIRZA_without_miRNA_expression
1	47843718	47843738	hsa-miR-92a-3p	619.324	+	MIRZA_without_miRNA_expression
1	48231006	48231025	hsa-miR-107	558.079	-	MIRZA_without_miRNA_expression
1	48455058	48455073	hsa-miR-129-5p	17.0345	-	MIRZA_without_miRNA_expression
1	48455068	48455082	hsa-miR-450a-5p	6.67347	-	MIRZA_without_miRNA_expression
1	48845189	48845204	hsa-miR-26b-5p	1001.44	-	MIRZA_without_miRNA_expression
1	48880351	48880376	hsa-miR-1296	7.62654	-	MIRZA_without_miRNA_expression
1	49641947	49641968	hsa-miR-26b-5p	30.1652	-	MIRZA_without_miRNA_expression
1	50157530	50157551	hsa-miR-532-5p	27.6729	-	MIRZA_without_miRNA_expression
1	50186153	50186172	hsa-miR-222-3p	125.83	-	MIRZA_without_miRNA_expression
1	50186153	50186172	hsa-miR-221-3p	197.057	-	MIRZA_without_miRNA_expression
1	50883662	50883681	hsa-miR-1277-3p	24.4893	-	MIRZA_without_miRNA_expression
1	51005372	51005398	hsa-miR-20b-5p	138.696	-	MIRZA_without_miRNA_expression
1	51006045	51006066	hsa-miR-301a-3p	17.1625	-	MIRZA_without_miRNA_expression
1	51032826	51032840	hsa-miR-107	11.0155	-	MIRZA_without_miRNA_expression
1	51137317	51137341	hsa-miR-15a-5p	2111.71	-	MIRZA_without_miRNA_expression
1	51246013	51246026	hsa-miR-22-3p	153.651	-	MIRZA_without_miRNA_expression
1	51253304	51253322	hsa-miR-16-5p	418.261	-	MIRZA_without_miRNA_expression
1	51402346	51402370	hsa-miR-15a-5p	155.724	-	MIRZA_without_miRNA_expression
1	51437478	51437503	hsa-miR-186-5p	5.88529	+	MIRZA_without_miRNA_expression
1	51439943	51439967	hsa-miR-132-3p	11.7355	+	MIRZA_without_miRNA_expression
1	51440019	51440029	hsa-miR-30e-5p	32.996	+	MIRZA_without_miRNA_expression
1	51440286	51440296	hsa-miR-148a-3p	17.3105	+	MIRZA_without_miRNA_expression
1	51717148	51717168	hsa-miR-129-5p	111.61	+	MIRZA_without_miRNA_expression
1	51736860	51736899	hsa-miR-148b-3p	35.4496	+	MIRZA_without_miRNA_expression
1	51737105	51737127	hsa-miR-221-3p	31.3187	+	MIRZA_without_miRNA_expression
1	51737112	51737131	hsa-miR-218-5p	21.6014	+	MIRZA_without_miRNA_expression
1	51737436	51737457	hsa-miR-218-5p	2.23231	+	MIRZA_without_miRNA_expression
1	51737555	51737577	hsa-miR-27a-3p	227.45	+	MIRZA_without_miRNA_expression
1	51737954	51737978	hsa-miR-424-5p	50.563	+	MIRZA_without_miRNA_expression
1	51738441	51738471	hsa-miR-148a-3p	201.953	+	MIRZA_without_miRNA_expression
1	51738780	51738801	hsa-miR-155-5p	41.0548	+	MIRZA_without_miRNA_expression
1	51739045	51739062	hsa-miR-96-5p	538.142	+	MIRZA_without_miRNA_expression
1	51820815	51820836	hsa-miR-301a-3p	290.114	-	MIRZA_without_miRNA_expression
1	51826896	51826927	hsa-miR-16-5p	13.7331	-	MIRZA_without_miRNA_expression
1	51863214	51863228	hsa-miR-15a-5p	617.113	-	MIRZA_without_miRNA_expression
1	52253560	52253582	hsa-miR-196a-5p	80.6805	+	MIRZA_without_miRNA_expression
1	52253867	52253881	hsa-miR-219-5p	64.4048	+	MIRZA_without_miRNA_expression
1	52253895	52253907	hsa-miR-138-5p	904.584	+	MIRZA_without_miRNA_expression
1	52254314	52254342	hsa-miR-27b-3p	174.866	+	MIRZA_without_miRNA_expression
1	52258383	52258407	hsa-miR-181c-5p	5.19183	-	MIRZA_without_miRNA_expression
1	52486216	52486235	hsa-miR-31-5p	8.04417	-	MIRZA_without_miRNA_expression
1	52486297	52486308	hsa-miR-151a-5p	105.538	-	MIRZA_without_miRNA_expression
1	52486491	52486513	hsa-miR-196b-5p	31.4345	-	MIRZA_without_miRNA_expression
1	52498069	52498087	hsa-miR-155-5p	619.495	-	MIRZA_without_miRNA_expression
1	52499168	52499185	hsa-miR-191-5p	24.3838	-	MIRZA_without_miRNA_expression
1	52552508	52552521	hsa-miR-148a-3p	54.1477	+	MIRZA_without_miRNA_expression
1	52552590	52552622	hsa-miR-138-5p	3221.74	+	MIRZA_without_miRNA_expression
1	52553134	52553154	hsa-miR-132-3p	101.324	+	MIRZA_without_miRNA_expression
1	52553500	52553521	hsa-miR-29b-3p	239.227	+	MIRZA_without_miRNA_expression
1	52553669	52553693	hsa-miR-23c	9.81284	+	MIRZA_without_miRNA_expression
1	52554005	52554020	hsa-miR-30c-5p	17.1136	+	MIRZA_without_miRNA_expression
1	52554390	52554409	hsa-miR-29a-3p	254.047	+	MIRZA_without_miRNA_expression
1	52554857	52554877	hsa-miR-30e-5p	6.3752	+	MIRZA_without_miRNA_expression
1	52554965	52554987	hsa-miR-320b	216.039	+	MIRZA_without_miRNA_expression
1	52555487	52555512	hsa-miR-148a-3p	33.7798	+	MIRZA_without_miRNA_expression
1	52555490	52555518	hsa-miR-374a-5p	59.3785	+	MIRZA_without_miRNA_expression
1	52555534	52555562	hsa-miR-138-5p	10.0393	+	MIRZA_without_miRNA_expression
1	52811160	52811180	hsa-let-7b-5p	8.34249	+	MIRZA_without_miRNA_expression
1	52811944	52811963	hsa-miR-130a-3p	39.0746	+	MIRZA_without_miRNA_expression
1	52811947	52811966	hsa-miR-155-5p	16.7867	+	MIRZA_without_miRNA_expression
1	52818794	52818807	hsa-miR-107	636.54	-	MIRZA_without_miRNA_expression
1	52824780	52824796	hsa-miR-93-5p	13.089	-	MIRZA_without_miRNA_expression
1	52886428	52886454	hsa-miR-132-3p	17.0497	+	MIRZA_without_miRNA_expression
1	52897066	52897089	hsa-miR-15a-5p	38.3933	-	MIRZA_without_miRNA_expression
1	52911644	52911656	hsa-miR-29a-3p	115.051	-	MIRZA_without_miRNA_expression
1	52938978	52938997	hsa-miR-130a-3p	16.9011	-	MIRZA_without_miRNA_expression
1	52981886	52981898	hsa-let-7g-5p	21.1129	-	MIRZA_without_miRNA_expression
1	53195181	53195194	hsa-let-7a-5p	30.9171	+	MIRZA_without_miRNA_expression
1	53237087	53237113	hsa-miR-221-3p	37.8513	+	MIRZA_without_miRNA_expression
1	53516467	53516485	hsa-miR-218-5p	13.0815	+	MIRZA_without_miRNA_expression
1	53516825	53516841	hsa-miR-151a-5p	25.5979	+	MIRZA_without_miRNA_expression
1	53692639	53692656	hsa-miR-340-5p	11.2182	-	MIRZA_without_miRNA_expression
1	53709004	53709028	hsa-miR-183-5p	28.1827	-	MIRZA_without_miRNA_expression
1	53712360	53712377	hsa-let-7b-5p	9.71641	-	MIRZA_without_miRNA_expression
1	53712445	53712463	hsa-miR-130a-3p	1413.08	-	MIRZA_without_miRNA_expression
1	54015487	54015508	hsa-let-7g-5p	1112.3	-	MIRZA_without_miRNA_expression
1	54231157	54231177	hsa-miR-23a-3p	21.9322	-	MIRZA_without_miRNA_expression
1	54232267	54232289	hsa-miR-29a-3p	102.948	-	MIRZA_without_miRNA_expression
1	54233500	54233513	hsa-miR-20a-5p	5.30859	-	MIRZA_without_miRNA_expression
1	54256596	54256617	hsa-miR-574-5p	24.458	-	MIRZA_without_miRNA_expression
1	54262434	54262454	hsa-let-7g-5p	36.8373	-	MIRZA_without_miRNA_expression
1	54262434	54262457	hsa-let-7d-5p	169.913	-	MIRZA_without_miRNA_expression
1	54291486	54291506	hsa-miR-7-5p	44.958	-	MIRZA_without_miRNA_expression
1	54293756	54293779	hsa-miR-1301	101.638	-	MIRZA_without_miRNA_expression
1	54293758	54293777	hsa-miR-107	62.693	-	MIRZA_without_miRNA_expression
1	54497589	54497609	hsa-miR-222-3p	28.6154	-	MIRZA_without_miRNA_expression
1	54497772	54497785	hsa-miR-122-5p	4.41489	-	MIRZA_without_miRNA_expression
1	54509085	54509102	hsa-miR-106a-5p	5.96813	-	MIRZA_without_miRNA_expression
1	54509158	54509181	hsa-let-7b-5p	31.1748	-	MIRZA_without_miRNA_expression
1	54512266	54512280	hsa-miR-22-3p	7.96179	-	MIRZA_without_miRNA_expression
1	54570572	54570585	hsa-let-7d-5p	13.3582	+	MIRZA_without_miRNA_expression
1	54570574	54570585	hsa-let-7i-5p	30.6602	+	MIRZA_without_miRNA_expression
1	54635360	54635384	hsa-miR-191-5p	33.2836	-	MIRZA_without_miRNA_expression
1	54872070	54872084	hsa-miR-28-5p	22.844	-	MIRZA_without_miRNA_expression
1	55131034	55131061	hsa-miR-23c	30.5735	+	MIRZA_without_miRNA_expression
1	55186912	55186932	hsa-miR-455-3p	61.4722	+	MIRZA_without_miRNA_expression
1	55319865	55319895	hsa-let-7g-5p	65.7293	-	MIRZA_without_miRNA_expression
1	55604299	55604312	hsa-miR-182-5p	16.858	-	MIRZA_without_miRNA_expression
1	55620389	55620402	hsa-miR-27b-3p	48.5856	-	MIRZA_without_miRNA_expression
1	56141449	56141464	hsa-miR-423-3p	16.3023	+	MIRZA_without_miRNA_expression
1	56960690	56960711	hsa-miR-16-5p	87.4415	-	MIRZA_without_miRNA_expression
1	56960738	56960756	hsa-miR-7-5p	5.58067	-	MIRZA_without_miRNA_expression
1	56960821	56960847	hsa-miR-374b-5p	24.0161	-	MIRZA_without_miRNA_expression
1	56961556	56961569	hsa-let-7i-5p	10.7062	-	MIRZA_without_miRNA_expression
1	56961759	56961778	hsa-miR-148a-3p	40.2743	-	MIRZA_without_miRNA_expression
1	56962065	56962081	hsa-miR-7-5p	7.52266	-	MIRZA_without_miRNA_expression
1	56962134	56962151	hsa-miR-181c-5p	35.1748	-	MIRZA_without_miRNA_expression
1	56962161	56962177	hsa-miR-15a-5p	95.1727	-	MIRZA_without_miRNA_expression
1	56962239	56962258	hsa-miR-219-5p	45.9592	-	MIRZA_without_miRNA_expression
1	57131152	57131167	hsa-let-7g-5p	60.6598	+	MIRZA_without_miRNA_expression
1	57157131	57157141	hsa-miR-130b-3p	17.4465	+	MIRZA_without_miRNA_expression
1	57157149	57157167	hsa-miR-132-3p	59.5821	+	MIRZA_without_miRNA_expression
1	57173486	57173504	hsa-let-7e-5p	64.7181	+	MIRZA_without_miRNA_expression
1	57174661	57174677	hsa-miR-10a-5p	17.0538	+	MIRZA_without_miRNA_expression
1	57174788	57174812	hsa-miR-328	24.8447	+	MIRZA_without_miRNA_expression
1	57176725	57176753	hsa-miR-32-5p	358.685	+	MIRZA_without_miRNA_expression
1	57176739	57176760	hsa-miR-15b-5p	353.863	+	MIRZA_without_miRNA_expression
1	57176797	57176815	hsa-miR-151a-5p	17.5986	+	MIRZA_without_miRNA_expression
1	57177373	57177393	hsa-miR-218-5p	3.75578	+	MIRZA_without_miRNA_expression
1	57177764	57177783	hsa-miR-148a-3p	286.385	+	MIRZA_without_miRNA_expression
1	57177766	57177783	hsa-miR-769-5p	12.604	+	MIRZA_without_miRNA_expression
1	57178040	57178051	hsa-miR-151a-5p	11.1451	+	MIRZA_without_miRNA_expression
1	57178040	57178057	hsa-miR-30b-5p	216.117	+	MIRZA_without_miRNA_expression
1	57178966	57178977	hsa-miR-132-3p	270.956	+	MIRZA_without_miRNA_expression
1	57589169	57589189	hsa-miR-30b-5p	10.9683	-	MIRZA_without_miRNA_expression
1	57627564	57627581	hsa-miR-129-5p	6.7761	-	MIRZA_without_miRNA_expression
1	57651254	57651272	hsa-miR-365a-3p	7.58674	-	MIRZA_without_miRNA_expression
1	57789966	57789981	hsa-miR-128	8.24458	-	MIRZA_without_miRNA_expression
1	58026292	58026324	hsa-miR-22-3p	56.6447	-	MIRZA_without_miRNA_expression
1	58419643	58419657	hsa-miR-556-3p	6.60864	-	MIRZA_without_miRNA_expression
1	58487079	58487098	hsa-miR-7-5p	5.97597	-	MIRZA_without_miRNA_expression
1	58971748	58971767	hsa-miR-26b-5p	16.6013	-	MIRZA_without_miRNA_expression
1	59120511	59120537	hsa-miR-27b-3p	64.3427	-	MIRZA_without_miRNA_expression
1	59121342	59121357	hsa-miR-556-3p	68.7987	-	MIRZA_without_miRNA_expression
1	59124876	59124894	hsa-let-7b-5p	6.73585	-	MIRZA_without_miRNA_expression
1	59126588	59126606	hsa-miR-374b-5p	7.04975	-	MIRZA_without_miRNA_expression
1	59143573	59143589	hsa-miR-26b-5p	485.396	-	MIRZA_without_miRNA_expression
1	59246442	59246465	hsa-miR-324-5p	10.0316	-	MIRZA_without_miRNA_expression
1	59246615	59246636	hsa-miR-29a-3p	64.9371	-	MIRZA_without_miRNA_expression
1	59246615	59246636	hsa-miR-29c-3p	78.3619	-	MIRZA_without_miRNA_expression
1	59246663	59246679	hsa-miR-532-5p	11.7615	-	MIRZA_without_miRNA_expression
1	59246893	59246904	hsa-miR-671-5p	10.8508	-	MIRZA_without_miRNA_expression
1	59247210	59247231	hsa-miR-1277-3p	5.09605	-	MIRZA_without_miRNA_expression
1	59247266	59247282	hsa-miR-484	8.67362	-	MIRZA_without_miRNA_expression
1	59247408	59247426	hsa-miR-155-5p	45.1642	-	MIRZA_without_miRNA_expression
1	59249565	59249582	hsa-miR-378c	5.92304	-	MIRZA_without_miRNA_expression
1	59532649	59532670	hsa-miR-151a-3p	17.9975	-	MIRZA_without_miRNA_expression
1	60233128	60233152	hsa-miR-155-5p	40.0329	-	MIRZA_without_miRNA_expression
1	60339783	60339796	hsa-miR-1301	6.39741	+	MIRZA_without_miRNA_expression
1	60340295	60340313	hsa-miR-129-5p	130.985	+	MIRZA_without_miRNA_expression
1	60341617	60341638	hsa-miR-328	307.514	+	MIRZA_without_miRNA_expression
1	60341806	60341830	hsa-miR-193b-3p	124.018	+	MIRZA_without_miRNA_expression
1	60341852	60341864	hsa-miR-92a-3p	6.60838	+	MIRZA_without_miRNA_expression
1	61173562	61173575	hsa-let-7g-5p	167.553	-	MIRZA_without_miRNA_expression
1	61183115	61183141	hsa-miR-20a-5p	24.09	-	MIRZA_without_miRNA_expression
1	61434692	61434705	hsa-miR-30e-5p	22.9832	-	MIRZA_without_miRNA_expression
1	61568038	61568059	hsa-miR-1	13.8117	+	MIRZA_without_miRNA_expression
1	61611915	61611935	hsa-miR-1277-3p	237.971	+	MIRZA_without_miRNA_expression
1	61651607	61651620	hsa-miR-21-5p	131.777	+	MIRZA_without_miRNA_expression
1	61651668	61651691	hsa-miR-181c-5p	205.707	+	MIRZA_without_miRNA_expression
1	61723744	61723761	hsa-miR-33a-5p	9.93595	+	MIRZA_without_miRNA_expression
1	61921781	61921795	hsa-miR-29b-3p	325.849	+	MIRZA_without_miRNA_expression
1	61921786	61921807	hsa-miR-130b-3p	3815.86	+	MIRZA_without_miRNA_expression
1	61922050	61922063	hsa-miR-450a-5p	169.949	+	MIRZA_without_miRNA_expression
1	61922067	61922094	hsa-miR-92a-3p	6.28441	+	MIRZA_without_miRNA_expression
1	61922165	61922178	hsa-miR-20a-5p	133.217	+	MIRZA_without_miRNA_expression
1	61922216	61922238	hsa-miR-27a-3p	906.332	+	MIRZA_without_miRNA_expression
1	61922436	61922463	hsa-miR-92a-3p	220.067	+	MIRZA_without_miRNA_expression
1	61922593	61922610	hsa-miR-196b-5p	74.9761	+	MIRZA_without_miRNA_expression
1	61922801	61922810	hsa-let-7c	20.6945	+	MIRZA_without_miRNA_expression
1	61922825	61922847	hsa-miR-365a-3p	140.549	+	MIRZA_without_miRNA_expression
1	61922913	61922941	hsa-miR-186-5p	9.58854	+	MIRZA_without_miRNA_expression
1	61922917	61922942	hsa-miR-20a-5p	8.85178	+	MIRZA_without_miRNA_expression
1	61923174	61923199	hsa-miR-652-3p	10.5834	+	MIRZA_without_miRNA_expression
1	61923271	61923283	hsa-miR-29b-3p	6.73434	+	MIRZA_without_miRNA_expression
1	61923610	61923625	hsa-miR-301a-3p	150.701	+	MIRZA_without_miRNA_expression
1	61923838	61923857	hsa-miR-23a-3p	6.80763	+	MIRZA_without_miRNA_expression
1	61923988	61924010	hsa-miR-32-5p	75.0012	+	MIRZA_without_miRNA_expression
1	61924182	61924205	hsa-miR-130b-3p	85.2936	+	MIRZA_without_miRNA_expression
1	61924869	61924883	hsa-miR-31-5p	257.091	+	MIRZA_without_miRNA_expression
1	61926641	61926661	hsa-miR-181c-5p	86.9351	+	MIRZA_without_miRNA_expression
1	62146766	62146784	hsa-miR-532-5p	12.1962	-	MIRZA_without_miRNA_expression
1	62147514	62147534	hsa-miR-7-5p	45.4436	-	MIRZA_without_miRNA_expression
1	62147607	62147624	hsa-let-7g-5p	50.1215	-	MIRZA_without_miRNA_expression
1	62176221	62176242	hsa-miR-29a-3p	727.858	-	MIRZA_without_miRNA_expression
1	62377890	62377908	hsa-miR-328	52.6468	+	MIRZA_without_miRNA_expression
1	62461653	62461680	hsa-miR-1	28.0529	+	MIRZA_without_miRNA_expression
1	62461661	62461676	hsa-miR-29c-3p	175.548	+	MIRZA_without_miRNA_expression
1	62626798	62626815	hsa-miR-182-5p	24.6082	+	MIRZA_without_miRNA_expression
1	62905504	62905526	hsa-miR-423-3p	183.121	+	MIRZA_without_miRNA_expression
1	62907903	62907925	hsa-let-7c	13.7913	+	MIRZA_without_miRNA_expression
1	62909150	62909168	hsa-miR-301a-3p	33.0354	+	MIRZA_without_miRNA_expression
1	62914281	62914292	hsa-miR-148a-3p	89.0133	+	MIRZA_without_miRNA_expression
1	62915944	62915973	hsa-let-7i-5p	6.42737	+	MIRZA_without_miRNA_expression
1	62916577	62916584	hsa-miR-93-5p	104.693	+	MIRZA_without_miRNA_expression
1	62916660	62916673	hsa-miR-151a-5p	90.7546	+	MIRZA_without_miRNA_expression
1	62917334	62917348	hsa-miR-29b-3p	27.705	+	MIRZA_without_miRNA_expression
1	62917385	62917402	hsa-miR-29c-3p	1488.04	+	MIRZA_without_miRNA_expression
1	63091806	63091830	hsa-miR-320b	30.3329	-	MIRZA_without_miRNA_expression
1	63294817	63294834	hsa-miR-130a-3p	20.4552	+	MIRZA_without_miRNA_expression
1	63915314	63915334	hsa-let-7g-5p	97.6307	-	MIRZA_without_miRNA_expression
1	63975289	63975304	hsa-miR-148a-3p	34.7095	-	MIRZA_without_miRNA_expression
1	64038246	64038266	hsa-miR-130a-3p	46.5264	+	MIRZA_without_miRNA_expression
1	64356559	64356581	hsa-miR-132-3p	38.7521	+	MIRZA_without_miRNA_expression
1	64393214	64393224	hsa-miR-320a	173.72	+	MIRZA_without_miRNA_expression
1	64646805	64646832	hsa-miR-29b-3p	11.0822	+	MIRZA_without_miRNA_expression
1	64646807	64646829	hsa-miR-92a-3p	33.4686	+	MIRZA_without_miRNA_expression
1	64647035	64647052	hsa-miR-33a-5p	129.895	+	MIRZA_without_miRNA_expression
1	65047646	65047670	hsa-miR-138-5p	3.75723	+	MIRZA_without_miRNA_expression
1	65047660	65047677	hsa-miR-29a-3p	37.4874	+	MIRZA_without_miRNA_expression
1	65158409	65158426	hsa-miR-320b	77.8538	+	MIRZA_without_miRNA_expression
1	65215195	65215206	hsa-miR-148a-3p	5.29061	+	MIRZA_without_miRNA_expression
1	65296732	65296749	hsa-miR-32-5p	11.9026	+	MIRZA_without_miRNA_expression
1	65298949	65298975	hsa-miR-20b-5p	1044.93	-	MIRZA_without_miRNA_expression
1	65299415	65299431	hsa-miR-20b-5p	56.99	-	MIRZA_without_miRNA_expression
1	65312359	65312377	hsa-let-7g-5p	25.1163	-	MIRZA_without_miRNA_expression
1	65524163	65524183	hsa-miR-101-3p	73.0535	-	MIRZA_without_miRNA_expression
1	65696032	65696043	hsa-miR-671-5p	1081.4	+	MIRZA_without_miRNA_expression
1	65881566	65881589	hsa-miR-301a-3p	205.102	+	MIRZA_without_miRNA_expression
1	65891040	65891062	hsa-miR-218-5p	174.832	+	MIRZA_without_miRNA_expression
1	65897672	65897699	hsa-miR-138-5p	33.2596	+	MIRZA_without_miRNA_expression
1	65899281	65899306	hsa-miR-29b-3p	292.344	+	MIRZA_without_miRNA_expression
1	65899284	65899306	hsa-miR-15a-5p	34.9912	+	MIRZA_without_miRNA_expression
1	65899425	65899437	hsa-miR-328	626.623	+	MIRZA_without_miRNA_expression
1	65899703	65899730	hsa-miR-30b-5p	99.6279	+	MIRZA_without_miRNA_expression
1	65899773	65899791	hsa-miR-374a-5p	37.4364	+	MIRZA_without_miRNA_expression
1	66095015	66095039	hsa-miR-331-5p	210.814	+	MIRZA_without_miRNA_expression
1	66100409	66100426	hsa-miR-484	156.03	+	MIRZA_without_miRNA_expression
1	66492193	66492215	hsa-miR-183-5p	35.1668	+	MIRZA_without_miRNA_expression
1	66673569	66673588	hsa-miR-27a-3p	550.029	+	MIRZA_without_miRNA_expression
1	67112274	67112285	hsa-miR-26b-5p	47.8335	+	MIRZA_without_miRNA_expression
1	67412146	67412165	hsa-miR-106a-5p	259.48	+	MIRZA_without_miRNA_expression
1	67412170	67412193	hsa-miR-132-3p	35.4112	+	MIRZA_without_miRNA_expression
1	67413822	67413835	hsa-let-7c	31.6155	+	MIRZA_without_miRNA_expression
1	67451204	67451231	hsa-miR-130a-3p	54.3278	+	MIRZA_without_miRNA_expression
1	67451461	67451478	hsa-miR-30a-5p	134.822	+	MIRZA_without_miRNA_expression
1	67452728	67452742	hsa-miR-107	30.6099	+	MIRZA_without_miRNA_expression
1	67452861	67452882	hsa-miR-23c	4.87208	+	MIRZA_without_miRNA_expression
1	67453203	67453222	hsa-miR-30a-5p	7.92623	+	MIRZA_without_miRNA_expression
1	67453291	67453310	hsa-miR-769-5p	57.112	+	MIRZA_without_miRNA_expression
1	67453491	67453510	hsa-miR-181b-5p	1866.78	+	MIRZA_without_miRNA_expression
1	67469620	67469637	hsa-miR-151a-3p	42.8852	-	MIRZA_without_miRNA_expression
1	67469734	67469753	hsa-miR-181c-5p	8.29091	-	MIRZA_without_miRNA_expression
1	67469901	67469919	hsa-miR-301a-3p	92.0901	-	MIRZA_without_miRNA_expression
1	67473683	67473703	hsa-miR-505-3p	236.166	-	MIRZA_without_miRNA_expression
1	67517745	67517763	hsa-let-7g-5p	22.7556	-	MIRZA_without_miRNA_expression
1	67661933	67661947	hsa-miR-1	6.69358	-	MIRZA_without_miRNA_expression
1	67873716	67873734	hsa-miR-301a-3p	239.052	-	MIRZA_without_miRNA_expression
1	67873878	67873903	hsa-miR-29a-3p	17.7597	-	MIRZA_without_miRNA_expression
1	67874557	67874578	hsa-miR-1277-3p	3.9334	-	MIRZA_without_miRNA_expression
1	67876726	67876749	hsa-miR-450a-5p	3.50206	-	MIRZA_without_miRNA_expression
1	67876943	67876961	hsa-miR-183-5p	18.9168	-	MIRZA_without_miRNA_expression
1	67877146	67877167	hsa-miR-29a-3p	5.4984	-	MIRZA_without_miRNA_expression
1	67877185	67877195	hsa-miR-29b-3p	26.6655	-	MIRZA_without_miRNA_expression
1	67877642	67877659	hsa-miR-185-5p	44.4164	-	MIRZA_without_miRNA_expression
1	67878170	67878190	hsa-miR-1	22.3649	-	MIRZA_without_miRNA_expression
1	67889944	67889969	hsa-miR-219-5p	24.4389	-	MIRZA_without_miRNA_expression
1	68153529	68153557	hsa-miR-106a-5p	23.7186	+	MIRZA_without_miRNA_expression
1	68167328	68167346	hsa-miR-27b-3p	57.1448	-	MIRZA_without_miRNA_expression
1	68167600	68167618	hsa-miR-29a-3p	142.32	-	MIRZA_without_miRNA_expression
1	68168141	68168154	hsa-miR-185-5p	7.99212	-	MIRZA_without_miRNA_expression
1	68168490	68168509	hsa-miR-107	888.231	-	MIRZA_without_miRNA_expression
1	68168701	68168719	hsa-miR-106a-5p	27.2224	-	MIRZA_without_miRNA_expression
1	68168835	68168859	hsa-miR-532-5p	48.1776	-	MIRZA_without_miRNA_expression
1	68169097	68169115	hsa-miR-222-3p	246.374	-	MIRZA_without_miRNA_expression
1	68169195	68169214	hsa-miR-1	29.0031	-	MIRZA_without_miRNA_expression
1	68170727	68170744	hsa-miR-340-5p	167.397	-	MIRZA_without_miRNA_expression
1	68170897	68170913	hsa-miR-23c	12.0139	-	MIRZA_without_miRNA_expression
1	68267244	68267263	hsa-miR-181c-5p	26.6493	-	MIRZA_without_miRNA_expression
1	68282650	68282667	hsa-miR-106a-5p	1514.45	-	MIRZA_without_miRNA_expression
1	68577079	68577105	hsa-miR-92a-3p	46.9084	+	MIRZA_without_miRNA_expression
1	68624801	68624821	hsa-miR-532-5p	35.056	-	MIRZA_without_miRNA_expression
1	68905706	68905730	hsa-miR-365a-3p	6.40995	-	MIRZA_without_miRNA_expression
1	68905717	68905734	hsa-miR-101-3p	40.1364	-	MIRZA_without_miRNA_expression
1	68942133	68942151	hsa-miR-301a-3p	160.062	-	MIRZA_without_miRNA_expression
1	68942137	68942155	hsa-miR-301a-3p	86.6041	-	MIRZA_without_miRNA_expression
1	68942333	68942355	hsa-miR-26b-5p	341.833	-	MIRZA_without_miRNA_expression
1	68946705	68946726	hsa-miR-769-5p	5.00457	-	MIRZA_without_miRNA_expression
1	68955273	68955291	hsa-miR-24-3p	50.5013	-	MIRZA_without_miRNA_expression
1	68960315	68960334	hsa-miR-20a-5p	29.7319	-	MIRZA_without_miRNA_expression
1	69599340	69599360	hsa-miR-188-5p	12.6887	+	MIRZA_without_miRNA_expression
1	69599360	69599387	hsa-miR-30a-5p	269.965	+	MIRZA_without_miRNA_expression
1	70698027	70698042	hsa-miR-484	48.918	+	MIRZA_without_miRNA_expression
1	70716723	70716739	hsa-miR-107	11.4055	+	MIRZA_without_miRNA_expression
1	70717232	70717266	hsa-miR-29c-3p	11.2639	+	MIRZA_without_miRNA_expression
1	70717268	70717288	hsa-miR-130b-3p	292.358	+	MIRZA_without_miRNA_expression
1	70717364	70717386	hsa-miR-140-3p	14.7902	+	MIRZA_without_miRNA_expression
1	70717745	70717759	hsa-miR-93-5p	9.90228	+	MIRZA_without_miRNA_expression
1	70718311	70718327	hsa-miR-301a-3p	66.9448	+	MIRZA_without_miRNA_expression
1	70727228	70727241	hsa-miR-130a-3p	229.16	-	MIRZA_without_miRNA_expression
1	70727313	70727334	hsa-miR-122-5p	2.77034	-	MIRZA_without_miRNA_expression
1	70727772	70727785	hsa-miR-1	41.0798	-	MIRZA_without_miRNA_expression
1	70727945	70727963	hsa-miR-340-5p	8.81076	-	MIRZA_without_miRNA_expression
1	70736596	70736615	hsa-miR-20a-5p	428.487	-	MIRZA_without_miRNA_expression
1	70746412	70746433	hsa-miR-20a-5p	2181.99	-	MIRZA_without_miRNA_expression
1	70761854	70761873	hsa-miR-7-5p	40.2701	-	MIRZA_without_miRNA_expression
1	70904933	70904948	hsa-miR-132-3p	135.944	+	MIRZA_without_miRNA_expression
1	71529434	71529449	hsa-miR-181c-5p	82.2483	-	MIRZA_without_miRNA_expression
1	71529531	71529548	hsa-miR-191-5p	144.475	-	MIRZA_without_miRNA_expression
1	71531886	71531903	hsa-miR-106a-5p	128.013	-	MIRZA_without_miRNA_expression
1	71533360	71533376	hsa-miR-671-5p	102.683	-	MIRZA_without_miRNA_expression
1	71536629	71536641	hsa-miR-378c	3.84438	-	MIRZA_without_miRNA_expression
1	71703118	71703141	hsa-miR-29c-3p	8.87325	+	MIRZA_without_miRNA_expression
1	71865229	71865245	hsa-miR-26b-5p	68.8199	+	MIRZA_without_miRNA_expression
1	72444598	72444612	hsa-miR-25-3p	311.401	-	MIRZA_without_miRNA_expression
1	72657776	72657796	hsa-miR-26b-5p	5.56624	-	MIRZA_without_miRNA_expression
1	72657800	72657820	hsa-miR-23a-3p	12.2426	-	MIRZA_without_miRNA_expression
1	74665380	74665402	hsa-let-7i-5p	9.15657	+	MIRZA_without_miRNA_expression
1	74671617	74671636	hsa-miR-505-3p	437.737	+	MIRZA_without_miRNA_expression
1	75062448	75062469	hsa-miR-28-5p	93.7041	-	MIRZA_without_miRNA_expression
1	75171466	75171484	hsa-miR-219-5p	16.7391	-	MIRZA_without_miRNA_expression
1	75229639	75229659	hsa-miR-769-5p	13.1829	+	MIRZA_without_miRNA_expression
1	75229859	75229883	hsa-miR-505-3p	29.0431	+	MIRZA_without_miRNA_expression
1	75668815	75668839	hsa-miR-320b	19.3512	-	MIRZA_without_miRNA_expression
1	75704275	75704296	hsa-miR-20a-5p	289.641	-	MIRZA_without_miRNA_expression
1	76228656	76228669	hsa-let-7d-5p	19.9018	+	MIRZA_without_miRNA_expression
1	76228682	76228694	hsa-miR-129-5p	243.523	+	MIRZA_without_miRNA_expression
1	76266671	76266692	hsa-miR-30a-5p	79.6433	+	MIRZA_without_miRNA_expression
1	76683638	76683657	hsa-miR-139-5p	31.2577	+	MIRZA_without_miRNA_expression
1	76744895	76744919	hsa-miR-30c-5p	65.2616	+	MIRZA_without_miRNA_expression
1	77095301	77095320	hsa-miR-32-5p	417.66	+	MIRZA_without_miRNA_expression
1	77554965	77554984	hsa-miR-574-5p	73.5273	-	MIRZA_without_miRNA_expression
1	77557627	77557641	hsa-miR-181c-5p	9.43291	-	MIRZA_without_miRNA_expression
1	77664154	77664174	hsa-miR-182-5p	12.9558	-	MIRZA_without_miRNA_expression
1	78028322	78028351	hsa-miR-29a-3p	14.2343	-	MIRZA_without_miRNA_expression
1	78030546	78030564	hsa-miR-155-5p	5.69836	-	MIRZA_without_miRNA_expression
1	78047794	78047815	hsa-miR-671-5p	207.885	-	MIRZA_without_miRNA_expression
1	78059421	78059441	hsa-miR-25-3p	50.3769	-	MIRZA_without_miRNA_expression
1	78080543	78080555	hsa-miR-181b-5p	118.729	-	MIRZA_without_miRNA_expression
1	78093611	78093633	hsa-miR-183-5p	6.59114	-	MIRZA_without_miRNA_expression
1	78096818	78096833	hsa-miR-10b-5p	3.5477	-	MIRZA_without_miRNA_expression
1	78141518	78141538	hsa-miR-30c-5p	125.99	-	MIRZA_without_miRNA_expression
1	78171889	78171903	hsa-miR-192-5p	5.40367	-	MIRZA_without_miRNA_expression
1	78171902	78171923	hsa-miR-556-3p	2.70366	-	MIRZA_without_miRNA_expression
1	78329676	78329693	hsa-miR-15b-5p	441.26	+	MIRZA_without_miRNA_expression
1	78338991	78339012	hsa-miR-320b	148.253	+	MIRZA_without_miRNA_expression
1	78341105	78341129	hsa-miR-484	27.6396	+	MIRZA_without_miRNA_expression
1	78343420	78343448	hsa-miR-671-5p	76.1861	+	MIRZA_without_miRNA_expression
1	78410097	78410120	hsa-miR-29a-3p	344.515	-	MIRZA_without_miRNA_expression
1	78410125	78410139	hsa-miR-21-5p	50.7669	-	MIRZA_without_miRNA_expression
1	78411532	78411562	hsa-miR-16-5p	5.72458	-	MIRZA_without_miRNA_expression
1	78412861	78412877	hsa-miR-29a-3p	271.809	-	MIRZA_without_miRNA_expression
1	78413386	78413400	hsa-miR-26b-5p	298.948	-	MIRZA_without_miRNA_expression
1	78413997	78414016	hsa-miR-21-5p	101.522	-	MIRZA_without_miRNA_expression
1	78426059	78426079	hsa-let-7c	257.337	-	MIRZA_without_miRNA_expression
1	78435202	78435222	hsa-miR-130a-3p	69.2269	-	MIRZA_without_miRNA_expression
1	78455171	78455193	hsa-miR-29a-3p	55.8421	+	MIRZA_without_miRNA_expression
1	78479275	78479295	hsa-miR-193b-3p	82.9845	+	MIRZA_without_miRNA_expression
1	78481954	78481985	hsa-miR-331-3p	46.1114	+	MIRZA_without_miRNA_expression
1	78482399	78482417	hsa-miR-532-5p	6.22519	+	MIRZA_without_miRNA_expression
1	78482779	78482802	hsa-miR-28-5p	6.65643	+	MIRZA_without_miRNA_expression
1	78482781	78482793	hsa-miR-331-5p	20.4809	+	MIRZA_without_miRNA_expression
1	78482888	78482906	hsa-miR-92b-3p	440.384	+	MIRZA_without_miRNA_expression
1	78482892	78482912	hsa-let-7e-5p	83.0429	+	MIRZA_without_miRNA_expression
1	78482910	78482921	hsa-miR-32-5p	80.5238	+	MIRZA_without_miRNA_expression
1	78482948	78482967	hsa-miR-29a-3p	38.6891	+	MIRZA_without_miRNA_expression
1	78483580	78483601	hsa-miR-27b-3p	8.72847	+	MIRZA_without_miRNA_expression
1	78483599	78483611	hsa-miR-193b-3p	41.8036	+	MIRZA_without_miRNA_expression
1	78490731	78490752	hsa-miR-194-5p	248.188	+	MIRZA_without_miRNA_expression
1	81023976	81023999	hsa-miR-454-3p	784.396	+	MIRZA_without_miRNA_expression
1	81934638	81934651	hsa-miR-15b-5p	427.776	+	MIRZA_without_miRNA_expression
1	82066353	82066373	hsa-miR-181d	31.1844	+	MIRZA_without_miRNA_expression
1	82282035	82282052	hsa-miR-301a-3p	1600.86	+	MIRZA_without_miRNA_expression
1	82283488	82283509	hsa-miR-15a-5p	12.7625	+	MIRZA_without_miRNA_expression
1	82286262	82286283	hsa-miR-219-5p	6.14432	+	MIRZA_without_miRNA_expression
1	82301606	82301622	hsa-miR-652-3p	7.63466	+	MIRZA_without_miRNA_expression
1	82311141	82311156	hsa-miR-148a-3p	18.5953	+	MIRZA_without_miRNA_expression
1	82401805	82401825	hsa-miR-140-3p	6.9674	+	MIRZA_without_miRNA_expression
1	82408748	82408761	hsa-miR-32-5p	19.4443	+	MIRZA_without_miRNA_expression
1	82408858	82408881	hsa-miR-148a-3p	4.56868	+	MIRZA_without_miRNA_expression
1	82428025	82428043	hsa-miR-148a-3p	77.0053	+	MIRZA_without_miRNA_expression
1	82428863	82428882	hsa-miR-320b	22.6135	+	MIRZA_without_miRNA_expression
1	82436018	82436034	hsa-miR-106a-5p	169.074	+	MIRZA_without_miRNA_expression
1	82436042	82436062	hsa-miR-324-5p	25.1942	+	MIRZA_without_miRNA_expression
1	82450976	82450987	hsa-miR-219-5p	86.3161	+	MIRZA_without_miRNA_expression
1	82450993	82451018	hsa-miR-32-5p	292.054	+	MIRZA_without_miRNA_expression
1	82452718	82452725	hsa-miR-30a-5p	914.682	+	MIRZA_without_miRNA_expression
1	82456847	82456864	hsa-miR-1301	113.493	+	MIRZA_without_miRNA_expression
1	82456854	82456873	hsa-miR-30e-5p	276.384	+	MIRZA_without_miRNA_expression
1	82457227	82457246	hsa-miR-96-5p	13.7536	+	MIRZA_without_miRNA_expression
1	82457536	82457567	hsa-miR-30c-5p	28.5924	+	MIRZA_without_miRNA_expression
1	82457539	82457574	hsa-miR-16-5p	746.821	+	MIRZA_without_miRNA_expression
1	82457616	82457635	hsa-miR-301a-3p	69.5559	+	MIRZA_without_miRNA_expression
1	82457693	82457710	hsa-miR-132-3p	171.164	+	MIRZA_without_miRNA_expression
1	82457818	82457831	hsa-miR-454-3p	840.772	+	MIRZA_without_miRNA_expression
1	84133471	84133491	hsa-miR-219-5p	21.1236	-	MIRZA_without_miRNA_expression
1	84332991	84333007	hsa-miR-455-3p	1036.67	-	MIRZA_without_miRNA_expression
1	84333961	84333987	hsa-miR-16-5p	201.583	-	MIRZA_without_miRNA_expression
1	84702346	84702355	hsa-miR-505-3p	399.336	+	MIRZA_without_miRNA_expression
1	84702357	84702378	hsa-miR-26b-5p	361.677	+	MIRZA_without_miRNA_expression
1	84702374	84702385	hsa-miR-769-5p	5.39745	+	MIRZA_without_miRNA_expression
1	84961593	84961600	hsa-let-7d-5p	5.52154	+	MIRZA_without_miRNA_expression
1	84961671	84961680	hsa-let-7g-5p	31.2607	+	MIRZA_without_miRNA_expression
1	84963236	84963253	hsa-miR-324-5p	5.92228	+	MIRZA_without_miRNA_expression
1	84963278	84963300	hsa-miR-32-5p	30.1161	+	MIRZA_without_miRNA_expression
1	84964137	84964153	hsa-miR-183-5p	99.2087	-	MIRZA_without_miRNA_expression
1	85111478	85111494	hsa-miR-1277-3p	11.4893	-	MIRZA_without_miRNA_expression
1	85112409	85112433	hsa-miR-219-5p	28.4569	-	MIRZA_without_miRNA_expression
1	85112809	85112826	hsa-miR-106a-5p	205.629	-	MIRZA_without_miRNA_expression
1	85116088	85116107	hsa-miR-24-3p	41.5976	-	MIRZA_without_miRNA_expression
1	85136470	85136487	hsa-let-7g-5p	79.9919	-	MIRZA_without_miRNA_expression
1	85136470	85136487	hsa-let-7i-5p	146.431	-	MIRZA_without_miRNA_expression
1	85277506	85277522	hsa-miR-222-3p	69.8292	-	MIRZA_without_miRNA_expression
1	85279138	85279157	hsa-miR-16-5p	28.4654	-	MIRZA_without_miRNA_expression
1	85392139	85392156	hsa-miR-92a-3p	707.71	-	MIRZA_without_miRNA_expression
1	85392147	85392166	hsa-miR-365a-3p	96.4767	-	MIRZA_without_miRNA_expression
1	85486780	85486795	hsa-miR-130a-3p	4086.68	-	MIRZA_without_miRNA_expression
1	85623280	85623301	hsa-miR-23a-3p	10.9463	-	MIRZA_without_miRNA_expression
1	85623453	85623463	hsa-miR-182-5p	4.86743	-	MIRZA_without_miRNA_expression
1	85624184	85624207	hsa-miR-130a-3p	5.77352	-	MIRZA_without_miRNA_expression
1	85639978	85639999	hsa-miR-15a-5p	19.4336	-	MIRZA_without_miRNA_expression
1	85640241	85640259	hsa-miR-196a-5p	151.46	-	MIRZA_without_miRNA_expression
1	85640241	85640260	hsa-miR-196a-5p	31.756	-	MIRZA_without_miRNA_expression
1	85640516	85640528	hsa-miR-191-5p	40.226	-	MIRZA_without_miRNA_expression
1	85648425	85648446	hsa-miR-138-5p	16.298	-	MIRZA_without_miRNA_expression
1	85717876	85717894	hsa-miR-1277-3p	9.76366	-	MIRZA_without_miRNA_expression
1	85717951	85717970	hsa-miR-27b-3p	82.6943	-	MIRZA_without_miRNA_expression
1	85718072	85718091	hsa-miR-1	8.38077	-	MIRZA_without_miRNA_expression
1	85731943	85731968	hsa-miR-23a-3p	24.0615	-	MIRZA_without_miRNA_expression
1	85732672	85732690	hsa-miR-1	35.049	-	MIRZA_without_miRNA_expression
1	85733062	85733077	hsa-miR-106a-5p	9.32636	-	MIRZA_without_miRNA_expression
1	85733245	85733265	hsa-miR-340-5p	25.1902	-	MIRZA_without_miRNA_expression
1	85733303	85733328	hsa-miR-20a-5p	32.7799	-	MIRZA_without_miRNA_expression
1	85733441	85733463	hsa-miR-1277-3p	7.11233	-	MIRZA_without_miRNA_expression
1	85733513	85733524	hsa-miR-320a	18.2504	-	MIRZA_without_miRNA_expression
1	85736486	85736503	hsa-miR-139-5p	11.304	-	MIRZA_without_miRNA_expression
1	85784291	85784306	hsa-miR-96-5p	8.44064	-	MIRZA_without_miRNA_expression
1	85784291	85784307	hsa-miR-96-5p	312.276	-	MIRZA_without_miRNA_expression
1	85786808	85786829	hsa-miR-183-5p	8.23455	-	MIRZA_without_miRNA_expression
1	85787014	85787022	hsa-miR-30e-5p	10.8623	-	MIRZA_without_miRNA_expression
1	85989344	85989352	hsa-miR-574-5p	88.7889	-	MIRZA_without_miRNA_expression
1	86049250	86049273	hsa-miR-365a-3p	76.0817	+	MIRZA_without_miRNA_expression
1	86115576	86115593	hsa-miR-16-5p	215.636	-	MIRZA_without_miRNA_expression
1	86118602	86118616	hsa-miR-22-3p	138.734	-	MIRZA_without_miRNA_expression
1	86168814	86168833	hsa-miR-200c-3p	4.22337	-	MIRZA_without_miRNA_expression
1	86850652	86850669	hsa-miR-130a-3p	60.2357	-	MIRZA_without_miRNA_expression
1	87100033	87100055	hsa-miR-28-5p	7.72516	-	MIRZA_without_miRNA_expression
1	87210461	87210482	hsa-let-7d-5p	18.3791	+	MIRZA_without_miRNA_expression
1	87211684	87211696	hsa-miR-484	289.582	+	MIRZA_without_miRNA_expression
1	87212048	87212072	hsa-miR-505-3p	620.415	+	MIRZA_without_miRNA_expression
1	87213781	87213797	hsa-miR-138-5p	632.779	+	MIRZA_without_miRNA_expression
1	87328618	87328634	hsa-miR-222-3p	25.0691	-	MIRZA_without_miRNA_expression
1	87328647	87328662	hsa-miR-30e-5p	18.6632	-	MIRZA_without_miRNA_expression
1	87328957	87328977	hsa-miR-340-5p	37.9609	-	MIRZA_without_miRNA_expression
1	87329040	87329062	hsa-miR-365a-3p	119.838	-	MIRZA_without_miRNA_expression
1	87345317	87345331	hsa-let-7g-5p	178.149	-	MIRZA_without_miRNA_expression
1	87351160	87351176	hsa-miR-106a-5p	421.397	-	MIRZA_without_miRNA_expression
1	87425932	87425952	hsa-miR-301a-3p	56.5246	+	MIRZA_without_miRNA_expression
1	87512174	87512191	hsa-miR-29b-3p	111.016	+	MIRZA_without_miRNA_expression
1	87571246	87571263	hsa-miR-454-3p	16.138	+	MIRZA_without_miRNA_expression
1	87571704	87571717	hsa-miR-424-5p	46.9023	+	MIRZA_without_miRNA_expression
1	87572075	87572085	hsa-miR-132-3p	14.0016	+	MIRZA_without_miRNA_expression
1	87573401	87573430	hsa-miR-218-5p	60.9738	+	MIRZA_without_miRNA_expression
1	87805775	87805799	hsa-miR-532-5p	16.6204	+	MIRZA_without_miRNA_expression
1	87805846	87805868	hsa-miR-218-5p	3.07999	+	MIRZA_without_miRNA_expression
1	87807392	87807401	hsa-miR-22-3p	53.9195	+	MIRZA_without_miRNA_expression
1	87810578	87810590	hsa-miR-96-5p	3.02962	+	MIRZA_without_miRNA_expression
1	87810693	87810709	hsa-miR-221-3p	8.33519	+	MIRZA_without_miRNA_expression
1	87810884	87810903	hsa-miR-92a-3p	26.8537	+	MIRZA_without_miRNA_expression
1	87810921	87810940	hsa-miR-30a-5p	15.433	+	MIRZA_without_miRNA_expression
1	87811013	87811020	hsa-miR-324-5p	14.0116	+	MIRZA_without_miRNA_expression
1	87811156	87811173	hsa-miR-301a-3p	682.869	+	MIRZA_without_miRNA_expression
1	87811234	87811244	hsa-miR-219-5p	45.8755	+	MIRZA_without_miRNA_expression
1	89237445	89237474	hsa-miR-103a-3p	371.909	+	MIRZA_without_miRNA_expression
1	89237464	89237480	hsa-miR-30e-5p	53.9662	+	MIRZA_without_miRNA_expression
1	89259053	89259077	hsa-miR-129-5p	491.175	+	MIRZA_without_miRNA_expression
1	89300151	89300175	hsa-miR-148a-3p	562.114	+	MIRZA_without_miRNA_expression
1	89300152	89300179	hsa-miR-192-5p	46.6942	+	MIRZA_without_miRNA_expression
1	89301418	89301434	hsa-miR-331-3p	151.104	+	MIRZA_without_miRNA_expression
1	89301467	89301479	hsa-miR-455-3p	161.191	+	MIRZA_without_miRNA_expression
1	89318669	89318678	hsa-miR-23a-3p	5.87499	-	MIRZA_without_miRNA_expression
1	89431122	89431148	hsa-miR-652-3p	59.9193	-	MIRZA_without_miRNA_expression
1	89446005	89446016	hsa-miR-22-3p	204.572	-	MIRZA_without_miRNA_expression
1	90048300	90048319	hsa-miR-103a-3p	6.58903	+	MIRZA_without_miRNA_expression
1	90049039	90049061	hsa-let-7b-5p	12.1363	+	MIRZA_without_miRNA_expression
1	90058521	90058532	hsa-miR-128	52.1891	+	MIRZA_without_miRNA_expression
1	90059264	90059283	hsa-miR-128	5.06499	+	MIRZA_without_miRNA_expression
1	90059265	90059285	hsa-miR-769-5p	10.5782	+	MIRZA_without_miRNA_expression
1	90059428	90059439	hsa-miR-20b-5p	51.949	+	MIRZA_without_miRNA_expression
1	90059951	90059960	hsa-miR-25-3p	56.0435	+	MIRZA_without_miRNA_expression
1	90060392	90060411	hsa-miR-106a-5p	49.4759	+	MIRZA_without_miRNA_expression
1	90061323	90061341	hsa-miR-128	208.351	+	MIRZA_without_miRNA_expression
1	90061810	90061825	hsa-miR-107	3.0017	+	MIRZA_without_miRNA_expression
1	90063031	90063041	hsa-miR-32-5p	468.32	+	MIRZA_without_miRNA_expression
1	90180587	90180611	hsa-miR-455-3p	66.3308	+	MIRZA_without_miRNA_expression
1	90180892	90180907	hsa-miR-181b-5p	860.805	+	MIRZA_without_miRNA_expression
1	90184891	90184901	hsa-let-7e-5p	59.5195	+	MIRZA_without_miRNA_expression
1	90236217	90236228	hsa-miR-331-3p	6.64766	+	MIRZA_without_miRNA_expression
1	90400685	90400709	hsa-miR-1271-5p	128.157	+	MIRZA_without_miRNA_expression
1	90401537	90401549	hsa-miR-129-5p	27.5819	+	MIRZA_without_miRNA_expression
1	90475703	90475724	hsa-miR-32-5p	352.021	+	MIRZA_without_miRNA_expression
1	90493569	90493582	hsa-let-7c	11.3549	+	MIRZA_without_miRNA_expression
1	91381422	91381437	hsa-miR-103a-3p	8.92533	-	MIRZA_without_miRNA_expression
1	91381423	91381450	hsa-miR-33a-5p	24.7824	-	MIRZA_without_miRNA_expression
1	91381537	91381549	hsa-miR-1	8.06233	-	MIRZA_without_miRNA_expression
1	91381631	91381650	hsa-let-7g-5p	69.761	-	MIRZA_without_miRNA_expression
1	91381885	91381909	hsa-miR-365a-3p	888.517	-	MIRZA_without_miRNA_expression
1	91382066	91382085	hsa-miR-301a-3p	13.4259	-	MIRZA_without_miRNA_expression
1	91382269	91382289	hsa-miR-194-5p	5.39242	-	MIRZA_without_miRNA_expression
1	91395443	91395461	hsa-miR-25-3p	113.089	-	MIRZA_without_miRNA_expression
1	91403355	91403377	hsa-let-7g-5p	16.4688	-	MIRZA_without_miRNA_expression
1	91403406	91403424	hsa-miR-222-3p	55.6429	-	MIRZA_without_miRNA_expression
1	91404654	91404670	hsa-miR-450a-5p	3.65893	-	MIRZA_without_miRNA_expression
1	91404810	91404830	hsa-miR-25-3p	73.4668	-	MIRZA_without_miRNA_expression
1	91405154	91405172	hsa-miR-196a-5p	41.7071	-	MIRZA_without_miRNA_expression
1	91405765	91405786	hsa-miR-106a-5p	774.145	-	MIRZA_without_miRNA_expression
1	91406324	91406341	hsa-miR-196b-5p	1873.41	-	MIRZA_without_miRNA_expression
1	91406325	91406342	hsa-miR-196a-5p	502.795	-	MIRZA_without_miRNA_expression
1	91407196	91407215	hsa-miR-340-5p	7.77503	-	MIRZA_without_miRNA_expression
1	91407317	91407339	hsa-miR-361-5p	18.2032	-	MIRZA_without_miRNA_expression
1	91852916	91852933	hsa-miR-125b-5p	19.5444	-	MIRZA_without_miRNA_expression
1	91853125	91853140	hsa-miR-125b-5p	9.68163	-	MIRZA_without_miRNA_expression
1	91978727	91978757	hsa-miR-21-5p	135.407	+	MIRZA_without_miRNA_expression
1	91985810	91985834	hsa-miR-574-5p	37.0896	+	MIRZA_without_miRNA_expression
1	91989767	91989781	hsa-let-7f-5p	132.738	+	MIRZA_without_miRNA_expression
1	91990442	91990463	hsa-miR-1	83.9659	+	MIRZA_without_miRNA_expression
1	92146036	92146045	hsa-miR-193b-3p	16.206	-	MIRZA_without_miRNA_expression
1	92146102	92146121	hsa-miR-484	568.402	-	MIRZA_without_miRNA_expression
1	92146295	92146314	hsa-let-7g-5p	870.585	-	MIRZA_without_miRNA_expression
1	92790126	92790135	hsa-miR-423-3p	550.014	+	MIRZA_without_miRNA_expression
1	92790129	92790144	hsa-miR-151a-5p	9.16989	+	MIRZA_without_miRNA_expression
1	92974558	92974575	hsa-miR-15a-5p	79.8128	-	MIRZA_without_miRNA_expression
1	92974730	92974751	hsa-miR-130a-3p	35.0504	-	MIRZA_without_miRNA_expression
1	92977641	92977654	hsa-miR-301a-3p	58.459	-	MIRZA_without_miRNA_expression
1	92978909	92978927	hsa-miR-1277-3p	10.4846	-	MIRZA_without_miRNA_expression
1	92979021	92979053	hsa-miR-130a-3p	23.1721	-	MIRZA_without_miRNA_expression
1	93023184	93023210	hsa-miR-26b-5p	18.5258	-	MIRZA_without_miRNA_expression
1	93160909	93160930	hsa-miR-1	13.3459	-	MIRZA_without_miRNA_expression
1	93210196	93210211	hsa-miR-140-3p	22.7325	-	MIRZA_without_miRNA_expression
1	93246191	93246212	hsa-miR-106a-5p	8151.1	-	MIRZA_without_miRNA_expression
1	93299071	93299088	hsa-miR-331-5p	232.994	+	MIRZA_without_miRNA_expression
1	93306368	93306390	hsa-let-7i-5p	29.3893	+	MIRZA_without_miRNA_expression
1	93307402	93307425	hsa-miR-130b-3p	24.0114	+	MIRZA_without_miRNA_expression
1	93308399	93308415	hsa-let-7c	15.2207	-	MIRZA_without_miRNA_expression
1	93308538	93308564	hsa-miR-196a-5p	3.58845	-	MIRZA_without_miRNA_expression
1	93308662	93308689	hsa-miR-27a-3p	82.7102	-	MIRZA_without_miRNA_expression
1	93341888	93341911	hsa-let-7g-5p	9.97281	-	MIRZA_without_miRNA_expression
1	93602702	93602722	hsa-miR-328	671.002	+	MIRZA_without_miRNA_expression
1	93602884	93602906	hsa-miR-181b-5p	3.37355	+	MIRZA_without_miRNA_expression
1	93603254	93603267	hsa-miR-331-5p	6.00276	+	MIRZA_without_miRNA_expression
1	93603477	93603497	hsa-miR-106a-5p	39.8039	+	MIRZA_without_miRNA_expression
1	93603647	93603676	hsa-miR-96-5p	4.79977	+	MIRZA_without_miRNA_expression
1	93603664	93603684	hsa-miR-200c-3p	66.0792	+	MIRZA_without_miRNA_expression
1	93603723	93603744	hsa-miR-301a-3p	217.226	+	MIRZA_without_miRNA_expression
1	93603749	93603769	hsa-miR-93-5p	76.2946	+	MIRZA_without_miRNA_expression
1	93604186	93604208	hsa-miR-301a-3p	95.1837	+	MIRZA_without_miRNA_expression
1	93616784	93616805	hsa-miR-148b-3p	333.052	-	MIRZA_without_miRNA_expression
1	93617437	93617461	hsa-miR-148a-3p	9.72209	-	MIRZA_without_miRNA_expression
1	93617786	93617800	hsa-miR-222-3p	86.9194	-	MIRZA_without_miRNA_expression
1	93617918	93617936	hsa-miR-1	47.5304	-	MIRZA_without_miRNA_expression
1	93618228	93618249	hsa-miR-132-3p	41.2155	-	MIRZA_without_miRNA_expression
1	93618243	93618260	hsa-let-7d-5p	426.621	-	MIRZA_without_miRNA_expression
1	93618257	93618271	hsa-miR-27b-3p	53.7027	-	MIRZA_without_miRNA_expression
1	93618757	93618768	hsa-miR-32-5p	3.51671	-	MIRZA_without_miRNA_expression
1	93618936	93618956	hsa-miR-200c-3p	5.68881	-	MIRZA_without_miRNA_expression
1	93620072	93620080	hsa-miR-20b-5p	8.50635	-	MIRZA_without_miRNA_expression
1	93621981	93622004	hsa-miR-301a-3p	30.148	-	MIRZA_without_miRNA_expression
1	93744089	93744104	hsa-miR-181d	74.7365	+	MIRZA_without_miRNA_expression
1	93782677	93782696	hsa-miR-574-5p	47.8612	-	MIRZA_without_miRNA_expression
1	93812231	93812242	hsa-miR-148a-3p	15.5204	+	MIRZA_without_miRNA_expression
1	93812316	93812338	hsa-miR-218-5p	11.9868	+	MIRZA_without_miRNA_expression
1	93812317	93812336	hsa-miR-301a-3p	91.1034	+	MIRZA_without_miRNA_expression
1	93826160	93826178	hsa-miR-221-3p	7.97637	+	MIRZA_without_miRNA_expression
1	93826991	93827023	hsa-miR-29b-3p	579.167	+	MIRZA_without_miRNA_expression
1	93827003	93827029	hsa-miR-505-3p	4.68001	+	MIRZA_without_miRNA_expression
1	93827925	93827944	hsa-let-7e-5p	68.1504	+	MIRZA_without_miRNA_expression
1	93828838	93828858	hsa-miR-20b-5p	16.4077	+	MIRZA_without_miRNA_expression
1	93829656	93829677	hsa-miR-140-3p	28.1469	+	MIRZA_without_miRNA_expression
1	94018842	94018858	hsa-miR-20a-5p	180.888	+	MIRZA_without_miRNA_expression
1	94019535	94019556	hsa-miR-30c-5p	13.0358	+	MIRZA_without_miRNA_expression
1	94019690	94019708	hsa-miR-200c-3p	11.4441	+	MIRZA_without_miRNA_expression
1	94020091	94020105	hsa-miR-450a-5p	4.8205	+	MIRZA_without_miRNA_expression
1	94027635	94027654	hsa-miR-574-5p	103.276	-	MIRZA_without_miRNA_expression
1	94068828	94068850	hsa-miR-30a-5p	18.1026	+	MIRZA_without_miRNA_expression
1	94068830	94068849	hsa-miR-148b-3p	6.75592	+	MIRZA_without_miRNA_expression
1	94313199	94313220	hsa-miR-221-3p	3.96647	+	MIRZA_without_miRNA_expression
1	94313199	94313221	hsa-miR-29a-3p	399.671	+	MIRZA_without_miRNA_expression
1	94334609	94334626	hsa-miR-20a-5p	82.8312	-	MIRZA_without_miRNA_expression
1	94335379	94335397	hsa-miR-1	11.7136	-	MIRZA_without_miRNA_expression
1	94342379	94342398	hsa-miR-27b-3p	67.4405	-	MIRZA_without_miRNA_expression
1	94351171	94351192	hsa-miR-196a-5p	6.07345	-	MIRZA_without_miRNA_expression
1	94351707	94351727	hsa-miR-130a-3p	9.02955	-	MIRZA_without_miRNA_expression
1	94354147	94354167	hsa-miR-374a-5p	213.682	-	MIRZA_without_miRNA_expression
1	94354378	94354399	hsa-miR-1277-3p	8.34588	-	MIRZA_without_miRNA_expression
1	94521083	94521103	hsa-miR-101-3p	19.4947	-	MIRZA_without_miRNA_expression
1	94521084	94521107	hsa-miR-455-3p	10.0509	-	MIRZA_without_miRNA_expression
1	94639949	94639965	hsa-miR-96-5p	6.44896	-	MIRZA_without_miRNA_expression
1	94907793	94907815	hsa-miR-181c-5p	11.0922	+	MIRZA_without_miRNA_expression
1	94929019	94929031	hsa-miR-652-3p	10.6095	+	MIRZA_without_miRNA_expression
1	94939370	94939400	hsa-miR-200c-3p	53.5704	+	MIRZA_without_miRNA_expression
1	94983011	94983027	hsa-miR-194-5p	723.784	+	MIRZA_without_miRNA_expression
1	94994876	94994888	hsa-miR-23c	9.56723	-	MIRZA_without_miRNA_expression
1	94995531	94995548	hsa-let-7g-5p	28.1183	-	MIRZA_without_miRNA_expression
1	94995766	94995783	hsa-miR-106a-5p	14.8221	-	MIRZA_without_miRNA_expression
1	94998674	94998693	hsa-miR-20a-5p	45.7102	-	MIRZA_without_miRNA_expression
1	95295311	95295328	hsa-miR-328	221.061	+	MIRZA_without_miRNA_expression
1	95295313	95295328	hsa-miR-455-3p	101.858	+	MIRZA_without_miRNA_expression
1	95362572	95362595	hsa-miR-16-5p	73.9754	-	MIRZA_without_miRNA_expression
1	95363191	95363205	hsa-miR-21-5p	8.22504	-	MIRZA_without_miRNA_expression
1	95411683	95411708	hsa-miR-186-5p	6.63286	+	MIRZA_without_miRNA_expression
1	95662755	95662776	hsa-miR-505-3p	45.8808	+	MIRZA_without_miRNA_expression
1	95710675	95710695	hsa-let-7c	262.117	+	MIRZA_without_miRNA_expression
1	97279505	97279531	hsa-miR-32-5p	124.234	+	MIRZA_without_miRNA_expression
1	97288887	97288908	hsa-let-7b-5p	1819.57	+	MIRZA_without_miRNA_expression
1	97289127	97289148	hsa-miR-365a-3p	73.2418	+	MIRZA_without_miRNA_expression
1	97289213	97289232	hsa-miR-484	1120.3	+	MIRZA_without_miRNA_expression
1	97765765	97765776	hsa-miR-106a-5p	36.29	-	MIRZA_without_miRNA_expression
1	98474639	98474653	hsa-miR-25-3p	30.0351	-	MIRZA_without_miRNA_expression
1	99210190	99210205	hsa-miR-455-3p	26.5827	+	MIRZA_without_miRNA_expression
1	99767868	99767883	hsa-miR-130b-3p	128.858	+	MIRZA_without_miRNA_expression
1	99767874	99767891	hsa-miR-151a-5p	12.7642	+	MIRZA_without_miRNA_expression
1	100178442	100178457	hsa-miR-106a-5p	29.3401	-	MIRZA_without_miRNA_expression
1	100208722	100208741	hsa-miR-25-3p	32.827	-	MIRZA_without_miRNA_expression
1	100434337	100434353	hsa-miR-25-3p	4.66896	-	MIRZA_without_miRNA_expression
1	100491061	100491079	hsa-miR-30a-5p	12.5439	+	MIRZA_without_miRNA_expression
1	100491586	100491608	hsa-miR-181b-5p	275.061	+	MIRZA_without_miRNA_expression
1	100525478	100525489	hsa-miR-181b-5p	76.2226	+	MIRZA_without_miRNA_expression
1	100525498	100525508	hsa-miR-122-5p	100.235	+	MIRZA_without_miRNA_expression
1	100547846	100547867	hsa-miR-23c	19.5466	+	MIRZA_without_miRNA_expression
1	100547993	100548007	hsa-miR-25-3p	57.0873	+	MIRZA_without_miRNA_expression
1	100548474	100548491	hsa-miR-107	38.5609	+	MIRZA_without_miRNA_expression
1	100548503	100548517	hsa-miR-26b-5p	10.4457	+	MIRZA_without_miRNA_expression
1	100548637	100548651	hsa-miR-181c-5p	26.6385	+	MIRZA_without_miRNA_expression
1	100549119	100549139	hsa-miR-20a-5p	20.7672	-	MIRZA_without_miRNA_expression
1	100549251	100549270	hsa-let-7g-5p	20.2219	-	MIRZA_without_miRNA_expression
1	100550198	100550209	hsa-miR-671-5p	54.2642	-	MIRZA_without_miRNA_expression
1	100661085	100661104	hsa-miR-191-5p	186.573	-	MIRZA_without_miRNA_expression
1	100757090	100757103	hsa-miR-454-3p	76.458	+	MIRZA_without_miRNA_expression
1	100757218	100757230	hsa-miR-92a-3p	381.607	+	MIRZA_without_miRNA_expression
1	100757794	100757812	hsa-miR-181a-5p	197.846	+	MIRZA_without_miRNA_expression
1	100826452	100826472	hsa-miR-32-5p	420.586	+	MIRZA_without_miRNA_expression
1	100922928	100922944	hsa-miR-139-5p	19.5707	+	MIRZA_without_miRNA_expression
1	100922949	100922964	hsa-miR-212-3p	198.694	+	MIRZA_without_miRNA_expression
1	100985028	100985054	hsa-miR-140-3p	18.58	+	MIRZA_without_miRNA_expression
1	101338708	101338734	hsa-miR-181c-5p	22.3561	-	MIRZA_without_miRNA_expression
1	101339225	101339239	hsa-miR-132-3p	75.7836	-	MIRZA_without_miRNA_expression
1	101361724	101361752	hsa-miR-181b-5p	36.3679	+	MIRZA_without_miRNA_expression
1	101379243	101379260	hsa-miR-32-5p	40.1621	+	MIRZA_without_miRNA_expression
1	101431348	101431357	hsa-miR-30c-5p	310.655	+	MIRZA_without_miRNA_expression
1	101431467	101431490	hsa-miR-194-5p	29.9544	+	MIRZA_without_miRNA_expression
1	101440514	101440535	hsa-miR-652-3p	138.808	+	MIRZA_without_miRNA_expression
1	101440774	101440792	hsa-miR-30a-5p	283.947	+	MIRZA_without_miRNA_expression
1	101443824	101443848	hsa-miR-454-3p	270.052	+	MIRZA_without_miRNA_expression
1	101444181	101444196	hsa-miR-21-5p	24.65	+	MIRZA_without_miRNA_expression
1	101444198	101444218	hsa-miR-331-3p	531.123	+	MIRZA_without_miRNA_expression
1	101444345	101444365	hsa-miR-24-3p	16.0342	+	MIRZA_without_miRNA_expression
1	101444345	101444367	hsa-miR-29a-3p	29.9465	+	MIRZA_without_miRNA_expression
1	101446030	101446046	hsa-miR-129-5p	61.628	+	MIRZA_without_miRNA_expression
1	101446162	101446174	hsa-miR-200c-3p	198.908	+	MIRZA_without_miRNA_expression
1	101447186	101447216	hsa-miR-129-5p	167.343	+	MIRZA_without_miRNA_expression
1	101447208	101447229	hsa-miR-132-3p	50.1929	+	MIRZA_without_miRNA_expression
1	101704679	101704698	hsa-miR-328	341.567	+	MIRZA_without_miRNA_expression
1	101704710	101704728	hsa-miR-450a-5p	17.9969	+	MIRZA_without_miRNA_expression
1	101706191	101706214	hsa-miR-769-5p	205.081	+	MIRZA_without_miRNA_expression
1	101706433	101706455	hsa-miR-454-3p	102.688	+	MIRZA_without_miRNA_expression
1	102406664	102406681	hsa-miR-106a-5p	938.753	-	MIRZA_without_miRNA_expression
1	103553049	103553070	hsa-miR-92b-3p	17.7731	-	MIRZA_without_miRNA_expression
1	103553051	103553068	hsa-miR-378c	5.33284	-	MIRZA_without_miRNA_expression
1	103567857	103567874	hsa-miR-20a-5p	246.184	-	MIRZA_without_miRNA_expression
1	104619013	104619029	hsa-let-7d-5p	19.3232	+	MIRZA_without_miRNA_expression
1	106134180	106134197	hsa-miR-671-5p	11.3685	-	MIRZA_without_miRNA_expression
1	106435656	106435672	hsa-miR-186-5p	13.7887	+	MIRZA_without_miRNA_expression
1	107599613	107599641	hsa-miR-29a-3p	9.94302	+	MIRZA_without_miRNA_expression
1	107601215	107601236	hsa-miR-219-5p	147.08	+	MIRZA_without_miRNA_expression
1	107962216	107962225	hsa-miR-505-3p	53.5745	+	MIRZA_without_miRNA_expression
1	108118873	108118891	hsa-miR-20a-5p	352.391	-	MIRZA_without_miRNA_expression
1	108127484	108127503	hsa-miR-21-5p	33.4133	-	MIRZA_without_miRNA_expression
1	108194382	108194408	hsa-miR-16-5p	22.0331	-	MIRZA_without_miRNA_expression
1	108679024	108679035	hsa-miR-1301	7.94923	-	MIRZA_without_miRNA_expression
1	109051578	109051600	hsa-miR-130b-3p	377.146	+	MIRZA_without_miRNA_expression
1	109177843	109177853	hsa-miR-148b-3p	59.6372	+	MIRZA_without_miRNA_expression
1	109181063	109181075	hsa-miR-148a-3p	11.3981	+	MIRZA_without_miRNA_expression
1	109242741	109242765	hsa-miR-328	199.366	+	MIRZA_without_miRNA_expression
1	109351531	109351546	hsa-miR-15b-5p	95.8275	+	MIRZA_without_miRNA_expression
1	109351601	109351619	hsa-miR-1271-5p	33.9551	+	MIRZA_without_miRNA_expression
1	109351674	109351690	hsa-miR-455-3p	8.38231	+	MIRZA_without_miRNA_expression
1	109471778	109471797	hsa-miR-103a-3p	24.371	-	MIRZA_without_miRNA_expression
1	109472655	109472683	hsa-miR-21-5p	33.1439	-	MIRZA_without_miRNA_expression
1	109472834	109472857	hsa-miR-340-5p	287.968	-	MIRZA_without_miRNA_expression
1	109489737	109489756	hsa-miR-25-3p	177.655	-	MIRZA_without_miRNA_expression
1	109512963	109512982	hsa-miR-200c-3p	5.47311	-	MIRZA_without_miRNA_expression
1	109513139	109513161	hsa-miR-130a-3p	90.3767	-	MIRZA_without_miRNA_expression
1	109553636	109553658	hsa-miR-574-5p	59.7406	-	MIRZA_without_miRNA_expression
1	109553826	109553847	hsa-miR-15a-5p	13.9262	-	MIRZA_without_miRNA_expression
1	109605126	109605140	hsa-miR-1277-3p	4.73214	-	MIRZA_without_miRNA_expression
1	109605207	109605227	hsa-miR-15a-5p	123.153	-	MIRZA_without_miRNA_expression
1	109605208	109605225	hsa-miR-107	402.804	-	MIRZA_without_miRNA_expression
1	109606945	109606967	hsa-miR-26b-5p	325.531	-	MIRZA_without_miRNA_expression
1	109606945	109606967	hsa-miR-26a-5p	409.641	-	MIRZA_without_miRNA_expression
1	109607091	109607110	hsa-miR-23a-3p	5.50748	-	MIRZA_without_miRNA_expression
1	109635595	109635609	hsa-miR-132-3p	162.097	+	MIRZA_without_miRNA_expression
1	109638683	109638704	hsa-miR-33a-5p	27.3824	+	MIRZA_without_miRNA_expression
1	109638843	109638861	hsa-miR-218-5p	34.0288	+	MIRZA_without_miRNA_expression
1	109639064	109639078	hsa-miR-27a-3p	5.4025	+	MIRZA_without_miRNA_expression
1	109639068	109639079	hsa-miR-505-3p	47.4651	+	MIRZA_without_miRNA_expression
1	109639502	109639525	hsa-miR-374a-5p	4.78396	+	MIRZA_without_miRNA_expression
1	109758215	109758241	hsa-miR-140-3p	7.48248	+	MIRZA_without_miRNA_expression
1	109758226	109758242	hsa-miR-194-5p	612.551	+	MIRZA_without_miRNA_expression
1	109758909	109758929	hsa-miR-328	964.908	+	MIRZA_without_miRNA_expression
1	109759027	109759043	hsa-miR-122-5p	173.108	+	MIRZA_without_miRNA_expression
1	109759563	109759581	hsa-miR-32-5p	72.6792	+	MIRZA_without_miRNA_expression
1	109816991	109817009	hsa-miR-148a-3p	62.9187	+	MIRZA_without_miRNA_expression
1	109852805	109852824	hsa-miR-374b-5p	14.0877	-	MIRZA_without_miRNA_expression
1	109852805	109852824	hsa-miR-340-5p	88.8618	-	MIRZA_without_miRNA_expression
1	109855372	109855392	hsa-miR-221-3p	56.7071	-	MIRZA_without_miRNA_expression
1	110041508	110041533	hsa-miR-23c	3.93739	+	MIRZA_without_miRNA_expression
1	110048980	110048994	hsa-miR-16-5p	119.931	-	MIRZA_without_miRNA_expression
1	110129399	110129424	hsa-miR-218-5p	5.75864	+	MIRZA_without_miRNA_expression
1	110135230	110135239	hsa-miR-130b-3p	41.5917	+	MIRZA_without_miRNA_expression
1	110135396	110135410	hsa-miR-194-5p	10.775	+	MIRZA_without_miRNA_expression
1	110135819	110135842	hsa-miR-212-3p	167.88	+	MIRZA_without_miRNA_expression
1	110472512	110472535	hsa-miR-23c	16.4088	+	MIRZA_without_miRNA_expression
1	110531081	110531112	hsa-miR-16-5p	140.236	+	MIRZA_without_miRNA_expression
1	110610165	110610188	hsa-miR-331-3p	11.164	-	MIRZA_without_miRNA_expression
1	110769678	110769694	hsa-miR-181b-5p	284.035	+	MIRZA_without_miRNA_expression
1	110775815	110775835	hsa-miR-155-5p	94.361	+	MIRZA_without_miRNA_expression
1	110776456	110776478	hsa-miR-374a-5p	21.079	+	MIRZA_without_miRNA_expression
1	110883316	110883344	hsa-miR-29a-3p	58.1486	+	MIRZA_without_miRNA_expression
1	110885520	110885538	hsa-miR-93-5p	14.5009	+	MIRZA_without_miRNA_expression
1	110944022	110944040	hsa-miR-106a-5p	385.06	-	MIRZA_without_miRNA_expression
1	111198610	111198624	hsa-miR-222-3p	8.33136	-	MIRZA_without_miRNA_expression
1	111215725	111215734	hsa-miR-96-5p	5.33278	-	MIRZA_without_miRNA_expression
1	111489820	111489853	hsa-miR-101-3p	12.6583	-	MIRZA_without_miRNA_expression
1	111489912	111489924	hsa-miR-15a-5p	65.0359	-	MIRZA_without_miRNA_expression
1	111490034	111490050	hsa-miR-1	31.3975	-	MIRZA_without_miRNA_expression
1	111490042	111490061	hsa-miR-1	8.57484	-	MIRZA_without_miRNA_expression
1	111490247	111490264	hsa-miR-365a-3p	77.7715	-	MIRZA_without_miRNA_expression
1	111490450	111490466	hsa-miR-340-5p	23.3191	-	MIRZA_without_miRNA_expression
1	111494215	111494231	hsa-miR-7-5p	60.9215	-	MIRZA_without_miRNA_expression
1	111494686	111494708	hsa-miR-15a-5p	153.876	-	MIRZA_without_miRNA_expression
1	111674077	111674094	hsa-miR-574-5p	22.8325	-	MIRZA_without_miRNA_expression
1	111718336	111718353	hsa-miR-328	1243.21	+	MIRZA_without_miRNA_expression
1	111985984	111986004	hsa-let-7g-5p	57.0025	-	MIRZA_without_miRNA_expression
1	112190196	112190220	hsa-miR-181b-5p	50.8574	+	MIRZA_without_miRNA_expression
1	112255536	112255561	hsa-miR-193b-3p	23.7716	+	MIRZA_without_miRNA_expression
1	112255637	112255662	hsa-let-7f-5p	27.664	+	MIRZA_without_miRNA_expression
1	112256042	112256057	hsa-miR-148a-3p	33.0759	+	MIRZA_without_miRNA_expression
1	112258899	112258915	hsa-miR-374a-5p	7.29321	+	MIRZA_without_miRNA_expression
1	112303630	112303644	hsa-miR-30e-5p	8.04187	+	MIRZA_without_miRNA_expression
1	112308585	112308603	hsa-miR-505-3p	279.671	+	MIRZA_without_miRNA_expression
1	113000193	113000221	hsa-miR-29c-3p	94.9731	+	MIRZA_without_miRNA_expression
1	113000713	113000731	hsa-miR-454-3p	350.17	+	MIRZA_without_miRNA_expression
1	113000726	113000746	hsa-miR-424-5p	68.5836	+	MIRZA_without_miRNA_expression
1	113013232	113013250	hsa-miR-365a-3p	21.544	+	MIRZA_without_miRNA_expression
1	113035388	113035410	hsa-miR-574-5p	22.67	+	MIRZA_without_miRNA_expression
1	113120210	113120236	hsa-miR-15a-5p	117.645	-	MIRZA_without_miRNA_expression
1	113189873	113189886	hsa-miR-129-5p	646.926	+	MIRZA_without_miRNA_expression
1	113192050	113192067	hsa-miR-218-5p	13.3629	+	MIRZA_without_miRNA_expression
1	113193483	113193507	hsa-miR-151a-3p	9.73708	+	MIRZA_without_miRNA_expression
1	113212682	113212696	hsa-miR-218-5p	43.7452	+	MIRZA_without_miRNA_expression
1	113212925	113212942	hsa-let-7i-5p	5.28035	+	MIRZA_without_miRNA_expression
1	113212954	113212975	hsa-miR-139-5p	32.2257	+	MIRZA_without_miRNA_expression
1	113213147	113213156	hsa-miR-148a-3p	13.1738	+	MIRZA_without_miRNA_expression
1	113213262	113213277	hsa-miR-222-3p	118.917	+	MIRZA_without_miRNA_expression
1	113213390	113213409	hsa-miR-130a-3p	49.5714	+	MIRZA_without_miRNA_expression
1	113213467	113213487	hsa-miR-361-5p	4.59346	+	MIRZA_without_miRNA_expression
1	113213514	113213542	hsa-miR-148a-3p	23.1646	+	MIRZA_without_miRNA_expression
1	113213925	113213947	hsa-miR-30e-5p	23.732	+	MIRZA_without_miRNA_expression
1	113213941	113213957	hsa-miR-26a-5p	399.511	+	MIRZA_without_miRNA_expression
1	113214147	113214156	hsa-miR-130a-3p	568.083	+	MIRZA_without_miRNA_expression
1	113243283	113243309	hsa-miR-20a-5p	4.31106	+	MIRZA_without_miRNA_expression
1	113243287	113243309	hsa-miR-132-3p	8.01151	+	MIRZA_without_miRNA_expression
1	113454970	113454993	hsa-miR-1	16.4914	-	MIRZA_without_miRNA_expression
1	113455054	113455066	hsa-miR-1277-3p	5.45251	-	MIRZA_without_miRNA_expression
1	113455134	113455147	hsa-miR-186-5p	6.81802	-	MIRZA_without_miRNA_expression
1	113455634	113455653	hsa-miR-1277-3p	32.2744	-	MIRZA_without_miRNA_expression
1	113455839	113455856	hsa-miR-324-5p	138.575	-	MIRZA_without_miRNA_expression
1	113455941	113455961	hsa-miR-16-5p	34.9221	-	MIRZA_without_miRNA_expression
1	113456249	113456263	hsa-miR-183-5p	3.01992	-	MIRZA_without_miRNA_expression
1	113456425	113456438	hsa-miR-29a-3p	52.9512	-	MIRZA_without_miRNA_expression
1	113457970	113457990	hsa-miR-130a-3p	93.8641	-	MIRZA_without_miRNA_expression
1	113458152	113458164	hsa-miR-671-5p	34.0363	-	MIRZA_without_miRNA_expression
1	113459993	113460006	hsa-miR-183-5p	13.3647	-	MIRZA_without_miRNA_expression
1	113464625	113464653	hsa-miR-181b-5p	4.61635	-	MIRZA_without_miRNA_expression
1	113464852	113464876	hsa-miR-16-5p	1547.72	-	MIRZA_without_miRNA_expression
1	113471796	113471815	hsa-miR-96-5p	3.44033	-	MIRZA_without_miRNA_expression
1	113566963	113566978	hsa-let-7b-5p	71.9576	+	MIRZA_without_miRNA_expression
1	113650302	113650321	hsa-miR-130b-3p	170.251	+	MIRZA_without_miRNA_expression
1	113666774	113666785	hsa-let-7e-5p	30.9749	+	MIRZA_without_miRNA_expression
1	113667026	113667046	hsa-let-7d-5p	260.313	+	MIRZA_without_miRNA_expression
1	113671157	113671176	hsa-miR-574-5p	49.6162	+	MIRZA_without_miRNA_expression
1	113674799	113674817	hsa-miR-556-3p	190.634	+	MIRZA_without_miRNA_expression
1	113970419	113970437	hsa-let-7e-5p	37.245	+	MIRZA_without_miRNA_expression
1	114006644	114006661	hsa-miR-218-5p	28.4321	+	MIRZA_without_miRNA_expression
1	114227946	114227968	hsa-let-7c	10.4943	+	MIRZA_without_miRNA_expression
1	114304748	114304763	hsa-miR-140-3p	6.77092	-	MIRZA_without_miRNA_expression
1	114304872	114304892	hsa-miR-106a-5p	474.151	-	MIRZA_without_miRNA_expression
1	114305458	114305479	hsa-miR-186-5p	6.73995	-	MIRZA_without_miRNA_expression
1	114306541	114306550	hsa-miR-378c	2.40579	-	MIRZA_without_miRNA_expression
1	114307077	114307087	hsa-miR-450a-5p	4.85983	-	MIRZA_without_miRNA_expression
1	114307107	114307127	hsa-miR-32-5p	734.149	-	MIRZA_without_miRNA_expression
1	114307222	114307235	hsa-miR-15a-5p	522.526	-	MIRZA_without_miRNA_expression
1	114308429	114308440	hsa-miR-450a-5p	6.81946	-	MIRZA_without_miRNA_expression
1	114339985	114340004	hsa-miR-574-5p	548.308	-	MIRZA_without_miRNA_expression
1	114454893	114454901	hsa-miR-320b	42.5557	+	MIRZA_without_miRNA_expression
1	114455959	114455978	hsa-miR-1271-5p	7.8803	+	MIRZA_without_miRNA_expression
1	114456541	114456560	hsa-miR-320a	518.759	+	MIRZA_without_miRNA_expression
1	114456578	114456589	hsa-miR-328	285.009	+	MIRZA_without_miRNA_expression
1	114456620	114456646	hsa-miR-301a-3p	153.973	+	MIRZA_without_miRNA_expression
1	114497301	114497312	hsa-miR-138-5p	6.61198	+	MIRZA_without_miRNA_expression
1	114500750	114500776	hsa-miR-139-5p	15.1953	+	MIRZA_without_miRNA_expression
1	114500839	114500860	hsa-miR-27a-3p	139.731	+	MIRZA_without_miRNA_expression
1	114517207	114517219	hsa-miR-320b	11.9251	+	MIRZA_without_miRNA_expression
1	114517226	114517249	hsa-miR-15b-5p	94.2418	+	MIRZA_without_miRNA_expression
1	114517418	114517434	hsa-let-7e-5p	70.8511	+	MIRZA_without_miRNA_expression
1	114517595	114517617	hsa-miR-138-5p	10.8399	+	MIRZA_without_miRNA_expression
1	114517680	114517700	hsa-miR-331-5p	13.6504	+	MIRZA_without_miRNA_expression
1	114517994	114518007	hsa-miR-138-5p	11.2511	+	MIRZA_without_miRNA_expression
1	114518001	114518033	hsa-miR-148b-3p	53.3224	+	MIRZA_without_miRNA_expression
1	114518079	114518091	hsa-miR-1271-5p	69.5664	+	MIRZA_without_miRNA_expression
1	114518827	114518846	hsa-miR-29b-3p	33.0367	+	MIRZA_without_miRNA_expression
1	114518846	114518864	hsa-let-7c	46.193	+	MIRZA_without_miRNA_expression
1	114519937	114519966	hsa-miR-16-5p	19.1736	+	MIRZA_without_miRNA_expression
1	114520327	114520347	hsa-miR-27a-3p	126.223	+	MIRZA_without_miRNA_expression
1	114785949	114785968	hsa-miR-378c	6.87324	-	MIRZA_without_miRNA_expression
1	114785966	114785980	hsa-let-7d-5p	28.0842	-	MIRZA_without_miRNA_expression
1	114935546	114935559	hsa-miR-218-5p	5.94286	-	MIRZA_without_miRNA_expression
1	114939176	114939193	hsa-miR-16-5p	29.3768	-	MIRZA_without_miRNA_expression
1	115128946	115128965	hsa-miR-16-5p	32.1102	-	MIRZA_without_miRNA_expression
1	115167904	115167921	hsa-miR-27b-3p	408.204	-	MIRZA_without_miRNA_expression
1	115247295	115247319	hsa-miR-183-5p	243.174	-	MIRZA_without_miRNA_expression
1	115247477	115247496	hsa-miR-532-5p	10.7241	-	MIRZA_without_miRNA_expression
1	115247738	115247761	hsa-miR-182-5p	15.6324	-	MIRZA_without_miRNA_expression
1	115247954	115247974	hsa-miR-93-5p	9.87543	-	MIRZA_without_miRNA_expression
1	115247968	115247998	hsa-miR-132-3p	16.6826	-	MIRZA_without_miRNA_expression
1	115249217	115249232	hsa-miR-196b-5p	3.68807	-	MIRZA_without_miRNA_expression
1	115249242	115249259	hsa-miR-186-5p	7.37744	-	MIRZA_without_miRNA_expression
1	115249451	115249467	hsa-miR-29a-3p	158.116	-	MIRZA_without_miRNA_expression
1	115249720	115249727	hsa-miR-7-5p	7.11081	-	MIRZA_without_miRNA_expression
1	115249799	115249815	hsa-miR-106a-5p	55.6473	-	MIRZA_without_miRNA_expression
1	115250172	115250186	hsa-miR-532-5p	9.41926	-	MIRZA_without_miRNA_expression
1	115250293	115250314	hsa-miR-191-5p	86.5723	-	MIRZA_without_miRNA_expression
1	115259995	115260012	hsa-miR-15a-5p	750.444	-	MIRZA_without_miRNA_expression
1	115260428	115260439	hsa-miR-106a-5p	213.102	-	MIRZA_without_miRNA_expression
1	115260460	115260479	hsa-miR-132-3p	142.551	-	MIRZA_without_miRNA_expression
1	115260518	115260533	hsa-miR-365a-3p	28.9204	-	MIRZA_without_miRNA_expression
1	115260683	115260699	hsa-miR-23a-3p	13.8502	-	MIRZA_without_miRNA_expression
1	115269605	115269625	hsa-miR-361-5p	9.26603	-	MIRZA_without_miRNA_expression
1	115270395	115270407	hsa-miR-29b-3p	15.2462	+	MIRZA_without_miRNA_expression
1	115272921	115272939	hsa-miR-106a-5p	15.9065	-	MIRZA_without_miRNA_expression
1	115282473	115282496	hsa-miR-221-3p	8.32262	-	MIRZA_without_miRNA_expression
1	115292784	115292797	hsa-miR-15a-5p	96.2641	-	MIRZA_without_miRNA_expression
1	115312115	115312135	hsa-miR-1277-3p	8.95757	-	MIRZA_without_miRNA_expression
1	115313083	115313103	hsa-miR-122-5p	10.3923	-	MIRZA_without_miRNA_expression
1	115314040	115314055	hsa-miR-106a-5p	29.8123	-	MIRZA_without_miRNA_expression
1	115314149	115314176	hsa-miR-374a-5p	190.301	-	MIRZA_without_miRNA_expression
1	115315938	115315956	hsa-miR-30e-5p	28.5706	-	MIRZA_without_miRNA_expression
1	115316307	115316323	hsa-let-7b-5p	9.72501	-	MIRZA_without_miRNA_expression
1	115840061	115840082	hsa-miR-23c	23.0101	-	MIRZA_without_miRNA_expression
1	116206533	116206553	hsa-miR-155-5p	78.0799	+	MIRZA_without_miRNA_expression
1	116206722	116206732	hsa-miR-423-3p	2.72226	+	MIRZA_without_miRNA_expression
1	116206732	116206751	hsa-miR-301a-3p	679.827	+	MIRZA_without_miRNA_expression
1	116210807	116210830	hsa-miR-27b-3p	13.9021	+	MIRZA_without_miRNA_expression
1	116234058	116234081	hsa-miR-106a-5p	788.866	+	MIRZA_without_miRNA_expression
1	116234139	116234154	hsa-miR-132-3p	980.943	+	MIRZA_without_miRNA_expression
1	116234311	116234337	hsa-miR-218-5p	7.41819	+	MIRZA_without_miRNA_expression
1	116236024	116236047	hsa-miR-30c-5p	10.7447	+	MIRZA_without_miRNA_expression
1	116236282	116236310	hsa-miR-107	581.794	+	MIRZA_without_miRNA_expression
1	116238013	116238042	hsa-miR-183-5p	15.2291	+	MIRZA_without_miRNA_expression
1	116238018	116238044	hsa-miR-181a-5p	16.3179	+	MIRZA_without_miRNA_expression
1	116240759	116240782	hsa-miR-374a-5p	24.2209	+	MIRZA_without_miRNA_expression
1	116593038	116593058	hsa-miR-940	29.0221	+	MIRZA_without_miRNA_expression
1	116931096	116931119	hsa-miR-10a-5p	35.0932	+	MIRZA_without_miRNA_expression
1	116932162	116932182	hsa-miR-30c-5p	27.6054	+	MIRZA_without_miRNA_expression
1	116933499	116933519	hsa-miR-532-5p	11.616	+	MIRZA_without_miRNA_expression
1	116935552	116935569	hsa-miR-24-3p	11.5963	+	MIRZA_without_miRNA_expression
1	116941631	116941647	hsa-miR-16-5p	180.144	+	MIRZA_without_miRNA_expression
1	116947382	116947405	hsa-miR-16-5p	94.6813	+	MIRZA_without_miRNA_expression
1	117077885	117077904	hsa-miR-16-5p	340.087	-	MIRZA_without_miRNA_expression
1	117102655	117102676	hsa-miR-301a-3p	107.927	-	MIRZA_without_miRNA_expression
1	117108979	117108996	hsa-miR-15a-5p	203.385	-	MIRZA_without_miRNA_expression
1	117117070	117117089	hsa-miR-20a-5p	20.6148	-	MIRZA_without_miRNA_expression
1	117117895	117117914	hsa-miR-16-5p	25.7704	-	MIRZA_without_miRNA_expression
1	117117897	117117917	hsa-miR-107	66.8546	-	MIRZA_without_miRNA_expression
1	117158782	117158802	hsa-miR-125b-5p	12.7349	-	MIRZA_without_miRNA_expression
1	117529791	117529806	hsa-miR-24-3p	12.118	+	MIRZA_without_miRNA_expression
1	117530290	117530304	hsa-miR-301a-3p	1058.33	+	MIRZA_without_miRNA_expression
1	117531827	117531839	hsa-miR-106a-5p	1902.65	+	MIRZA_without_miRNA_expression
1	117531828	117531838	hsa-let-7d-5p	17.019	+	MIRZA_without_miRNA_expression
1	117532313	117532330	hsa-miR-28-5p	12.2834	+	MIRZA_without_miRNA_expression
1	117532885	117532902	hsa-miR-301a-3p	38.4129	+	MIRZA_without_miRNA_expression
1	117532891	117532907	hsa-miR-320a	368.612	+	MIRZA_without_miRNA_expression
1	117645666	117645688	hsa-miR-138-5p	198.038	+	MIRZA_without_miRNA_expression
1	117653712	117653729	hsa-miR-374b-5p	6.37958	-	MIRZA_without_miRNA_expression
1	117711450	117711474	hsa-miR-92b-3p	50.1755	-	MIRZA_without_miRNA_expression
1	117974142	117974164	hsa-let-7d-5p	47.1781	+	MIRZA_without_miRNA_expression
1	118039537	118039555	hsa-miR-26b-5p	21.2738	+	MIRZA_without_miRNA_expression
1	118066041	118066057	hsa-miR-1296	18.1938	+	MIRZA_without_miRNA_expression
1	118071072	118071092	hsa-miR-320a	21.8679	+	MIRZA_without_miRNA_expression
1	118166086	118166108	hsa-miR-148b-3p	247.781	+	MIRZA_without_miRNA_expression
1	118168009	118168020	hsa-miR-106a-5p	112.948	+	MIRZA_without_miRNA_expression
1	118170498	118170523	hsa-miR-7-5p	14.9109	+	MIRZA_without_miRNA_expression
1	118407288	118407304	hsa-miR-1277-3p	10.882	-	MIRZA_without_miRNA_expression
1	118407313	118407324	hsa-miR-374a-5p	54.9477	-	MIRZA_without_miRNA_expression
1	118425859	118425880	hsa-let-7g-5p	136.868	-	MIRZA_without_miRNA_expression
1	118475912	118475920	hsa-let-7d-5p	419.015	+	MIRZA_without_miRNA_expression
1	118486521	118486543	hsa-miR-192-5p	271.753	+	MIRZA_without_miRNA_expression
1	118499687	118499709	hsa-miR-365a-3p	104.711	+	MIRZA_without_miRNA_expression
1	118501845	118501862	hsa-miR-148b-3p	12.6842	+	MIRZA_without_miRNA_expression
1	118502775	118502790	hsa-miR-218-5p	25.9358	+	MIRZA_without_miRNA_expression
1	118507904	118507925	hsa-miR-27a-3p	132.849	+	MIRZA_without_miRNA_expression
1	118511608	118511630	hsa-miR-183-5p	37.0972	-	MIRZA_without_miRNA_expression
1	119493429	119493452	hsa-miR-22-3p	88.919	-	MIRZA_without_miRNA_expression
1	119574999	119575019	hsa-miR-16-5p	110.181	-	MIRZA_without_miRNA_expression
1	119726420	119726443	hsa-miR-331-5p	4.61546	+	MIRZA_without_miRNA_expression
1	119731765	119731784	hsa-miR-324-5p	22.7422	+	MIRZA_without_miRNA_expression
1	119732627	119732648	hsa-miR-93-5p	102.45	+	MIRZA_without_miRNA_expression
1	119732641	119732657	hsa-miR-27a-3p	21.2106	+	MIRZA_without_miRNA_expression
1	120252866	120252894	hsa-miR-29b-3p	1340.76	+	MIRZA_without_miRNA_expression
1	120454753	120454773	hsa-miR-191-5p	1674.68	-	MIRZA_without_miRNA_expression
1	120454955	120454972	hsa-miR-181c-5p	121.079	-	MIRZA_without_miRNA_expression
1	120455585	120455610	hsa-miR-218-5p	157.709	-	MIRZA_without_miRNA_expression
1	120455826	120455852	hsa-miR-24-3p	6.51715	-	MIRZA_without_miRNA_expression
1	120456443	120456456	hsa-miR-24-3p	6.82136	-	MIRZA_without_miRNA_expression
1	120456801	120456821	hsa-miR-196a-5p	35.0269	-	MIRZA_without_miRNA_expression
1	120457959	120457969	hsa-miR-24-3p	116.135	-	MIRZA_without_miRNA_expression
1	120457959	120457986	hsa-miR-24-3p	21.0358	-	MIRZA_without_miRNA_expression
1	120496207	120496223	hsa-miR-219-5p	124.895	-	MIRZA_without_miRNA_expression
1	120496212	120496225	hsa-miR-27a-3p	16.7813	-	MIRZA_without_miRNA_expression
1	120543982	120544001	hsa-miR-92b-3p	8.9757	-	MIRZA_without_miRNA_expression
1	120543985	120543998	hsa-miR-1301	13.2457	-	MIRZA_without_miRNA_expression
1	120693469	120693484	hsa-miR-106a-5p	42.9801	-	MIRZA_without_miRNA_expression
1	143187798	143187814	hsa-miR-15b-5p	34.2916	+	MIRZA_without_miRNA_expression
1	144890444	144890462	hsa-miR-155-5p	10.6135	-	MIRZA_without_miRNA_expression
1	144902856	144902875	hsa-miR-218-5p	16.3942	-	MIRZA_without_miRNA_expression
1	144902980	144902996	hsa-miR-130a-3p	51.4246	-	MIRZA_without_miRNA_expression
1	144921910	144921927	hsa-miR-96-5p	9.58449	-	MIRZA_without_miRNA_expression
1	144928162	144928175	hsa-miR-130a-3p	63.7982	-	MIRZA_without_miRNA_expression
1	144930255	144930273	hsa-miR-106a-5p	22.5041	-	MIRZA_without_miRNA_expression
1	144990078	144990089	hsa-miR-101-3p	56.5848	+	MIRZA_without_miRNA_expression
1	145103908	145103923	hsa-miR-484	398.753	+	MIRZA_without_miRNA_expression
1	145113712	145113726	hsa-miR-93-5p	106.546	+	MIRZA_without_miRNA_expression
1	145115521	145115535	hsa-miR-30a-5p	58.6759	+	MIRZA_without_miRNA_expression
1	145116550	145116571	hsa-miR-130a-3p	49.7757	+	MIRZA_without_miRNA_expression
1	145277365	145277387	hsa-miR-93-5p	24.6331	+	MIRZA_without_miRNA_expression
1	145277373	145277388	hsa-miR-374a-5p	36.0459	+	MIRZA_without_miRNA_expression
1	145277424	145277440	hsa-miR-454-3p	1009.81	+	MIRZA_without_miRNA_expression
1	145277438	145277449	hsa-miR-107	110.919	+	MIRZA_without_miRNA_expression
1	145288735	145288758	hsa-miR-29b-3p	2300.64	+	MIRZA_without_miRNA_expression
1	145440425	145440439	hsa-miR-103a-3p	236.707	+	MIRZA_without_miRNA_expression
1	145441325	145441352	hsa-miR-181d	17.619	+	MIRZA_without_miRNA_expression
1	145441963	145441981	hsa-miR-19a-3p	23.2288	+	MIRZA_without_miRNA_expression
1	145441998	145442016	hsa-miR-107	3.17575	+	MIRZA_without_miRNA_expression
1	145442245	145442266	hsa-miR-16-5p	52.6134	+	MIRZA_without_miRNA_expression
1	145442256	145442266	hsa-miR-194-5p	11.9101	+	MIRZA_without_miRNA_expression
1	145442290	145442312	hsa-miR-219-5p	15.5375	+	MIRZA_without_miRNA_expression
1	145442359	145442377	hsa-miR-33a-5p	18.4604	+	MIRZA_without_miRNA_expression
1	145442401	145442410	hsa-miR-652-3p	217.861	+	MIRZA_without_miRNA_expression
1	145442465	145442475	hsa-miR-1277-3p	10.4337	+	MIRZA_without_miRNA_expression
1	145442540	145442563	hsa-miR-186-5p	67.128	+	MIRZA_without_miRNA_expression
1	145498981	145498997	hsa-miR-93-5p	6.79724	+	MIRZA_without_miRNA_expression
1	145508567	145508585	hsa-miR-96-5p	39.6475	+	MIRZA_without_miRNA_expression
1	145509217	145509233	hsa-miR-138-5p	143.484	+	MIRZA_without_miRNA_expression
1	145511197	145511217	hsa-miR-29b-3p	11.578	+	MIRZA_without_miRNA_expression
1	145512317	145512330	hsa-miR-27b-3p	95.0412	+	MIRZA_without_miRNA_expression
1	145512318	145512334	hsa-miR-194-5p	37.8294	+	MIRZA_without_miRNA_expression
1	145523458	145523473	hsa-miR-374b-5p	422.192	+	MIRZA_without_miRNA_expression
1	145523479	145523493	hsa-miR-301a-3p	109.976	+	MIRZA_without_miRNA_expression
1	145586380	145586406	hsa-miR-15a-5p	171.927	+	MIRZA_without_miRNA_expression
1	145586384	145586416	hsa-miR-27a-3p	55.723	+	MIRZA_without_miRNA_expression
1	145586428	145586444	hsa-miR-181b-5p	31.8719	+	MIRZA_without_miRNA_expression
1	145595162	145595189	hsa-miR-27b-3p	403.278	-	MIRZA_without_miRNA_expression
1	145657601	145657624	hsa-miR-192-5p	255.632	+	MIRZA_without_miRNA_expression
1	145657656	145657676	hsa-miR-26b-5p	15.7882	+	MIRZA_without_miRNA_expression
1	145683476	145683497	hsa-miR-192-5p	280.354	+	MIRZA_without_miRNA_expression
1	145688353	145688366	hsa-miR-191-5p	14.9326	+	MIRZA_without_miRNA_expression
1	145745819	145745837	hsa-miR-181b-5p	71.8111	+	MIRZA_without_miRNA_expression
1	146512855	146512867	hsa-miR-301a-3p	53.9664	-	MIRZA_without_miRNA_expression
1	146627842	146627863	hsa-miR-23a-3p	19.1697	-	MIRZA_without_miRNA_expression
1	146627969	146627992	hsa-miR-16-5p	2908.25	-	MIRZA_without_miRNA_expression
1	146628054	146628069	hsa-miR-20a-5p	28.7988	-	MIRZA_without_miRNA_expression
1	147084747	147084765	hsa-miR-194-5p	58.0528	+	MIRZA_without_miRNA_expression
1	147094141	147094165	hsa-miR-221-3p	95.4618	+	MIRZA_without_miRNA_expression
1	147097145	147097156	hsa-miR-455-3p	42.6519	+	MIRZA_without_miRNA_expression
1	147097146	147097162	hsa-let-7d-5p	335.71	+	MIRZA_without_miRNA_expression
1	147097278	147097292	hsa-miR-196b-5p	20.6849	+	MIRZA_without_miRNA_expression
1	147623917	147623936	hsa-miR-331-3p	46.4585	-	MIRZA_without_miRNA_expression
1	148193456	148193474	hsa-miR-331-3p	29.9209	+	MIRZA_without_miRNA_expression
1	148241511	148241532	hsa-miR-652-3p	15.0849	+	MIRZA_without_miRNA_expression
1	148241533	148241552	hsa-miR-505-3p	579.65	+	MIRZA_without_miRNA_expression
1	148556952	148556977	hsa-miR-23a-3p	54.917	+	MIRZA_without_miRNA_expression
1	148766931	148766950	hsa-miR-29a-3p	84.2054	-	MIRZA_without_miRNA_expression
1	149119352	149119374	hsa-miR-20a-5p	191.716	-	MIRZA_without_miRNA_expression
1	149680261	149680276	hsa-miR-140-3p	30.2195	-	MIRZA_without_miRNA_expression
1	149684159	149684167	hsa-miR-140-3p	13.018	-	MIRZA_without_miRNA_expression
1	149783879	149783895	hsa-miR-450a-5p	15.006	-	MIRZA_without_miRNA_expression
1	149804315	149804345	hsa-miR-374a-5p	5.89001	+	MIRZA_without_miRNA_expression
1	149804977	149804991	hsa-miR-484	104.477	+	MIRZA_without_miRNA_expression
1	149812268	149812279	hsa-miR-192-5p	2.92095	-	MIRZA_without_miRNA_expression
1	149813812	149813825	hsa-miR-27a-3p	7.64095	-	MIRZA_without_miRNA_expression
1	149816901	149816925	hsa-miR-16-5p	15.0016	-	MIRZA_without_miRNA_expression
1	149818002	149818021	hsa-miR-454-3p	216.248	+	MIRZA_without_miRNA_expression
1	149821734	149821761	hsa-miR-365a-3p	53.8567	-	MIRZA_without_miRNA_expression
1	149830931	149830946	hsa-miR-574-5p	10.7476	-	MIRZA_without_miRNA_expression
1	149832597	149832618	hsa-miR-484	26.8561	-	MIRZA_without_miRNA_expression
1	149832706	149832728	hsa-miR-423-3p	4.4051	-	MIRZA_without_miRNA_expression
1	149857547	149857563	hsa-miR-16-5p	122.306	-	MIRZA_without_miRNA_expression
1	149859046	149859057	hsa-miR-574-5p	49.6821	-	MIRZA_without_miRNA_expression
1	149874933	149874953	hsa-miR-505-3p	146.652	-	MIRZA_without_miRNA_expression
1	149876029	149876053	hsa-miR-671-5p	38.4218	-	MIRZA_without_miRNA_expression
1	149895362	149895377	hsa-miR-324-5p	26.5081	-	MIRZA_without_miRNA_expression
1	149897752	149897774	hsa-miR-574-5p	24.6364	-	MIRZA_without_miRNA_expression
1	149912309	149912327	hsa-miR-15a-5p	6.51693	-	MIRZA_without_miRNA_expression
1	149914334	149914352	hsa-miR-28-5p	265.522	-	MIRZA_without_miRNA_expression
1	149914493	149914515	hsa-miR-365a-3p	16.9786	-	MIRZA_without_miRNA_expression
1	149916708	149916729	hsa-miR-218-5p	120.089	-	MIRZA_without_miRNA_expression
1	150060186	150060205	hsa-miR-155-5p	9.52141	+	MIRZA_without_miRNA_expression
1	150117357	150117379	hsa-miR-450a-5p	10.7059	+	MIRZA_without_miRNA_expression
1	150131778	150131789	hsa-miR-28-5p	14.7956	+	MIRZA_without_miRNA_expression
1	150190830	150190853	hsa-miR-7-5p	13.0286	-	MIRZA_without_miRNA_expression
1	150190878	150190906	hsa-miR-27b-3p	21.5044	-	MIRZA_without_miRNA_expression
1	150191075	150191095	hsa-miR-122-5p	13.3162	-	MIRZA_without_miRNA_expression
1	150191119	150191140	hsa-miR-32-5p	119.925	-	MIRZA_without_miRNA_expression
1	150191225	150191254	hsa-miR-191-5p	19.8142	-	MIRZA_without_miRNA_expression
1	150191328	150191348	hsa-miR-505-3p	29.7463	-	MIRZA_without_miRNA_expression
1	150192109	150192128	hsa-let-7a-5p	98.2278	-	MIRZA_without_miRNA_expression
1	150192118	150192138	hsa-let-7g-5p	54.0286	-	MIRZA_without_miRNA_expression
1	150192285	150192308	hsa-miR-1301	37.3668	-	MIRZA_without_miRNA_expression
1	150192657	150192678	hsa-miR-652-3p	9.79453	-	MIRZA_without_miRNA_expression
1	150192680	150192700	hsa-miR-106a-5p	30.3196	-	MIRZA_without_miRNA_expression
1	150192709	150192731	hsa-miR-106a-5p	11.4642	-	MIRZA_without_miRNA_expression
1	150192838	150192855	hsa-miR-182-5p	11.4528	-	MIRZA_without_miRNA_expression
1	150202953	150202976	hsa-let-7g-5p	467.173	-	MIRZA_without_miRNA_expression
1	150202953	150202976	hsa-let-7g-5p	473.941	-	MIRZA_without_miRNA_expression
1	150209440	150209451	hsa-miR-26b-5p	43.1891	+	MIRZA_without_miRNA_expression
1	150240360	150240374	hsa-miR-103a-3p	11.6939	-	MIRZA_without_miRNA_expression
1	150280731	150280753	hsa-let-7g-5p	72.4665	+	MIRZA_without_miRNA_expression
1	150280732	150280748	hsa-miR-30c-5p	19.7859	+	MIRZA_without_miRNA_expression
1	150325623	150325637	hsa-miR-1296	148.062	+	MIRZA_without_miRNA_expression
1	150415725	150415735	hsa-miR-1296	54.558	+	MIRZA_without_miRNA_expression
1	150418830	150418853	hsa-miR-148b-3p	44.1806	+	MIRZA_without_miRNA_expression
1	150437097	150437123	hsa-miR-192-5p	247.808	+	MIRZA_without_miRNA_expression
1	150443204	150443223	hsa-miR-20b-5p	29.9524	+	MIRZA_without_miRNA_expression
1	150443267	150443281	hsa-miR-652-3p	21.7197	+	MIRZA_without_miRNA_expression
1	150445920	150445936	hsa-let-7d-5p	222.221	+	MIRZA_without_miRNA_expression
1	150445988	150446005	hsa-miR-130a-3p	65.1615	+	MIRZA_without_miRNA_expression
1	150446182	150446202	hsa-miR-29b-3p	53.8459	+	MIRZA_without_miRNA_expression
1	150446877	150446884	hsa-miR-151a-5p	121.961	+	MIRZA_without_miRNA_expression
1	150448658	150448671	hsa-miR-320a	17.4193	+	MIRZA_without_miRNA_expression
1	150547230	150547246	hsa-miR-125b-5p	9.89054	-	MIRZA_without_miRNA_expression
1	150547656	150547678	hsa-miR-21-5p	3.85111	-	MIRZA_without_miRNA_expression
1	150548268	150548293	hsa-miR-324-5p	16.2459	-	MIRZA_without_miRNA_expression
1	150548330	150548346	hsa-miR-26b-5p	11.1701	-	MIRZA_without_miRNA_expression
1	150548515	150548527	hsa-miR-29a-3p	212.983	-	MIRZA_without_miRNA_expression
1	150548665	150548684	hsa-miR-320b	4.26762	-	MIRZA_without_miRNA_expression
1	150548729	150548748	hsa-miR-28-5p	101.833	-	MIRZA_without_miRNA_expression
1	150548911	150548935	hsa-miR-374b-5p	31.6767	-	MIRZA_without_miRNA_expression
1	150549179	150549196	hsa-miR-22-3p	16.0166	-	MIRZA_without_miRNA_expression
1	150549234	150549256	hsa-miR-26b-5p	93.7592	-	MIRZA_without_miRNA_expression
1	150549382	150549398	hsa-miR-101-3p	17.7592	-	MIRZA_without_miRNA_expression
1	150549513	150549533	hsa-miR-185-5p	35.4775	-	MIRZA_without_miRNA_expression
1	150549801	150549816	hsa-let-7b-5p	14.6675	-	MIRZA_without_miRNA_expression
1	150549832	150549849	hsa-miR-92a-3p	126.86	-	MIRZA_without_miRNA_expression
1	150550735	150550750	hsa-miR-193b-3p	21.3835	-	MIRZA_without_miRNA_expression
1	150594293	150594311	hsa-miR-671-5p	11.974	-	MIRZA_without_miRNA_expression
1	150595087	150595116	hsa-miR-191-5p	9.41195	-	MIRZA_without_miRNA_expression
1	150596096	150596116	hsa-miR-1277-3p	22.4852	-	MIRZA_without_miRNA_expression
1	150597658	150597678	hsa-miR-16-5p	22.7602	-	MIRZA_without_miRNA_expression
1	150597863	150597881	hsa-miR-23a-3p	10.4128	-	MIRZA_without_miRNA_expression
1	150599582	150599598	hsa-miR-324-5p	141.13	-	MIRZA_without_miRNA_expression
1	150599601	150599617	hsa-miR-155-5p	31.2311	-	MIRZA_without_miRNA_expression
1	150618758	150618776	hsa-let-7i-5p	4.39371	-	MIRZA_without_miRNA_expression
1	150619571	150619593	hsa-miR-671-5p	336.968	-	MIRZA_without_miRNA_expression
1	150620266	150620282	hsa-miR-23c	6.42054	-	MIRZA_without_miRNA_expression
1	150782607	150782625	hsa-miR-222-3p	42.5516	-	MIRZA_without_miRNA_expression
1	150936745	150936765	hsa-let-7a-5p	248.519	+	MIRZA_without_miRNA_expression
1	150937785	150937802	hsa-miR-132-3p	65.8883	-	MIRZA_without_miRNA_expression
1	150937875	150937886	hsa-miR-200c-3p	2.93577	-	MIRZA_without_miRNA_expression
1	150938028	150938048	hsa-miR-940	7.18393	-	MIRZA_without_miRNA_expression
1	150938072	150938096	hsa-let-7b-5p	90.3518	-	MIRZA_without_miRNA_expression
1	150938106	150938122	hsa-miR-10a-5p	6.93722	-	MIRZA_without_miRNA_expression
1	150938132	150938153	hsa-miR-185-5p	7.87623	-	MIRZA_without_miRNA_expression
1	150938281	150938302	hsa-miR-138-5p	6.79205	-	MIRZA_without_miRNA_expression
1	150938449	150938466	hsa-miR-138-5p	7.77734	-	MIRZA_without_miRNA_expression
1	150938449	150938466	hsa-miR-138-5p	42.1033	-	MIRZA_without_miRNA_expression
1	150938545	150938567	hsa-miR-20a-5p	307.95	-	MIRZA_without_miRNA_expression
1	150938611	150938631	hsa-miR-122-5p	19.2214	-	MIRZA_without_miRNA_expression
1	150938987	150939001	hsa-let-7g-5p	102.348	-	MIRZA_without_miRNA_expression
1	150939009	150939039	hsa-miR-15a-5p	9.36412	-	MIRZA_without_miRNA_expression
1	150980969	150980996	hsa-miR-484	1347.89	+	MIRZA_without_miRNA_expression
1	151006948	151006966	hsa-miR-27a-3p	45.9331	+	MIRZA_without_miRNA_expression
1	151007565	151007583	hsa-miR-128	75.9014	+	MIRZA_without_miRNA_expression
1	151023600	151023620	hsa-miR-29a-3p	123.992	-	MIRZA_without_miRNA_expression
1	151025244	151025261	hsa-miR-16-5p	20.5359	-	MIRZA_without_miRNA_expression
1	151040471	151040485	hsa-miR-148a-3p	22.256	+	MIRZA_without_miRNA_expression
1	151040643	151040656	hsa-miR-106a-5p	161.386	+	MIRZA_without_miRNA_expression
1	151093616	151093637	hsa-miR-183-5p	7.29174	+	MIRZA_without_miRNA_expression
1	151097109	151097127	hsa-miR-92a-3p	116.714	+	MIRZA_without_miRNA_expression
1	151097204	151097222	hsa-miR-30a-5p	7.45549	+	MIRZA_without_miRNA_expression
1	151097857	151097878	hsa-miR-107	9.02304	+	MIRZA_without_miRNA_expression
1	151132412	151132427	hsa-miR-148b-3p	43.595	-	MIRZA_without_miRNA_expression
1	151132979	151132998	hsa-miR-29a-3p	419.593	-	MIRZA_without_miRNA_expression
1	151150016	151150037	hsa-miR-191-5p	16.6361	-	MIRZA_without_miRNA_expression
1	151186692	151186706	hsa-let-7c	142.845	+	MIRZA_without_miRNA_expression
1	151221396	151221408	hsa-miR-652-3p	16.1133	+	MIRZA_without_miRNA_expression
1	151221647	151221657	hsa-let-7c	12.4113	+	MIRZA_without_miRNA_expression
1	151221651	151221688	hsa-miR-130a-3p	92.4651	+	MIRZA_without_miRNA_expression
1	151221780	151221796	hsa-let-7d-5p	461.279	+	MIRZA_without_miRNA_expression
1	151256550	151256571	hsa-miR-1	13.222	+	MIRZA_without_miRNA_expression
1	151263922	151263941	hsa-let-7a-5p	14.002	+	MIRZA_without_miRNA_expression
1	151265389	151265403	hsa-miR-23c	7.2926	-	MIRZA_without_miRNA_expression
1	151288265	151288281	hsa-miR-574-5p	5.9973	-	MIRZA_without_miRNA_expression
1	151288504	151288520	hsa-miR-122-5p	8.19858	-	MIRZA_without_miRNA_expression
1	151314190	151314211	hsa-miR-130a-3p	33.8747	-	MIRZA_without_miRNA_expression
1	151375450	151375471	hsa-let-7b-5p	20.3233	-	MIRZA_without_miRNA_expression
1	151376081	151376100	hsa-miR-22-3p	20.5798	-	MIRZA_without_miRNA_expression
1	151376492	151376512	hsa-miR-301a-3p	395.493	-	MIRZA_without_miRNA_expression
1	151376597	151376625	hsa-miR-652-3p	53.2046	-	MIRZA_without_miRNA_expression
1	151376779	151376797	hsa-miR-222-3p	213.661	-	MIRZA_without_miRNA_expression
1	151376837	151376860	hsa-miR-324-5p	16.5383	-	MIRZA_without_miRNA_expression
1	151376837	151376860	hsa-miR-324-5p	42.2751	-	MIRZA_without_miRNA_expression
1	151377057	151377075	hsa-miR-151a-3p	32.6943	-	MIRZA_without_miRNA_expression
1	151378438	151378457	hsa-miR-423-3p	15.2476	-	MIRZA_without_miRNA_expression
1	151426372	151426393	hsa-miR-16-5p	151.666	-	MIRZA_without_miRNA_expression
1	151431772	151431785	hsa-miR-423-3p	16.1189	-	MIRZA_without_miRNA_expression
1	151510471	151510488	hsa-miR-219-5p	76.4084	+	MIRZA_without_miRNA_expression
1	151510474	151510492	hsa-let-7i-5p	20.9624	+	MIRZA_without_miRNA_expression
1	151554848	151554875	hsa-miR-222-3p	2219.52	+	MIRZA_without_miRNA_expression
1	151555889	151555907	hsa-miR-378c	50.4071	+	MIRZA_without_miRNA_expression
1	151667273	151667285	hsa-miR-30a-5p	17.082	+	MIRZA_without_miRNA_expression
1	151667291	151667305	hsa-miR-497-5p	117.539	+	MIRZA_without_miRNA_expression
1	151779226	151779244	hsa-miR-20a-5p	578.111	-	MIRZA_without_miRNA_expression
1	152006173	152006188	hsa-miR-122-5p	9.29558	-	MIRZA_without_miRNA_expression
1	152276151	152276175	hsa-miR-218-5p	17.7133	+	MIRZA_without_miRNA_expression
1	152281018	152281036	hsa-miR-200c-3p	11.4917	+	MIRZA_without_miRNA_expression
1	152308568	152308585	hsa-miR-32-5p	53.9768	+	MIRZA_without_miRNA_expression
1	153609574	153609589	hsa-miR-652-3p	38.3429	+	MIRZA_without_miRNA_expression
1	153610222	153610242	hsa-miR-1296	256.933	+	MIRZA_without_miRNA_expression
1	153610317	153610331	hsa-let-7g-5p	203.208	+	MIRZA_without_miRNA_expression
1	153610366	153610381	hsa-miR-151a-3p	21.4326	+	MIRZA_without_miRNA_expression
1	153617643	153617658	hsa-let-7g-5p	21.5681	+	MIRZA_without_miRNA_expression
1	153617792	153617805	hsa-miR-1296	12.0632	+	MIRZA_without_miRNA_expression
1	153634216	153634237	hsa-miR-320a	176.825	+	MIRZA_without_miRNA_expression
1	153634607	153634626	hsa-miR-196a-5p	14.6285	-	MIRZA_without_miRNA_expression
1	153640926	153640944	hsa-miR-24-3p	14.0278	-	MIRZA_without_miRNA_expression
1	153642321	153642336	hsa-miR-26b-5p	3.22532	-	MIRZA_without_miRNA_expression
1	153777479	153777494	hsa-miR-940	18.5715	-	MIRZA_without_miRNA_expression
1	153778573	153778583	hsa-miR-7-5p	11.5118	-	MIRZA_without_miRNA_expression
1	153780041	153780064	hsa-miR-193b-3p	9.95808	-	MIRZA_without_miRNA_expression
1	153780537	153780555	hsa-miR-1277-3p	15.8423	-	MIRZA_without_miRNA_expression
1	153780938	153780952	hsa-miR-106a-5p	101.216	-	MIRZA_without_miRNA_expression
1	153789965	153789984	hsa-miR-505-3p	26.1464	-	MIRZA_without_miRNA_expression
1	153844836	153844851	hsa-miR-16-5p	493.945	-	MIRZA_without_miRNA_expression
1	153902042	153902057	hsa-miR-1301	16.8129	-	MIRZA_without_miRNA_expression
1	153902158	153902173	hsa-miR-148a-3p	21.7254	-	MIRZA_without_miRNA_expression
1	153902250	153902266	hsa-miR-940	3.77261	-	MIRZA_without_miRNA_expression
1	153903040	153903063	hsa-miR-103a-3p	65.6643	-	MIRZA_without_miRNA_expression
1	153911468	153911490	hsa-miR-15a-5p	32.3012	-	MIRZA_without_miRNA_expression
1	153920163	153920183	hsa-miR-450a-5p	11.7329	-	MIRZA_without_miRNA_expression
1	153923744	153923763	hsa-miR-7-5p	431.767	-	MIRZA_without_miRNA_expression
1	153923744	153923769	hsa-miR-7-5p	19.0798	-	MIRZA_without_miRNA_expression
1	153924641	153924661	hsa-miR-106a-5p	175.187	-	MIRZA_without_miRNA_expression
1	153931768	153931787	hsa-miR-361-5p	26.1106	-	MIRZA_without_miRNA_expression
1	153932008	153932027	hsa-miR-24-3p	16.4326	-	MIRZA_without_miRNA_expression
1	153932254	153932276	hsa-miR-125b-5p	18.1817	-	MIRZA_without_miRNA_expression
[truncated: 28,988 more rows]

## Sheet: d) microMUMMIE posterior MREs
microMUMMIE posterior MRE predictions utilized in Supplementary Fig. 8.
chrom	start	end	name	score	strand	label
1	564549	564556	hsa-miR-374b-5p	0.126085	+	microMUMMIE_posterior
1	564549	564556	hsa-miR-374a-5p	0.218609	+	microMUMMIE_posterior
1	564573	564580	hsa-miR-219-5p	0.0153167	+	microMUMMIE_posterior
1	564577	564584	hsa-miR-7-5p	0.0126935	+	microMUMMIE_posterior
1	564750	564757	hsa-miR-155-5p	0.00121696	+	microMUMMIE_posterior
1	564783	564790	hsa-miR-219-5p	0.877226	+	microMUMMIE_posterior
1	564793	564800	hsa-miR-155-5p	0.00216478	+	microMUMMIE_posterior
1	565059	565066	hsa-miR-19b-3p	0.999926	+	microMUMMIE_posterior
1	565067	565074	hsa-miR-574-5p	9.85379e-05	+	microMUMMIE_posterior
1	565068	565075	hsa-miR-122-5p	4.96262e-06	+	microMUMMIE_posterior
1	565153	565160	hsa-miR-129-5p	0.116455	+	microMUMMIE_posterior
1	565240	565247	hsa-miR-877-5p	0.792218	+	microMUMMIE_posterior
1	565256	565263	hsa-miR-185-5p	0.998752	+	microMUMMIE_posterior
1	565264	565271	hsa-miR-219-5p	0.00124767	+	microMUMMIE_posterior
1	565544	565551	hsa-miR-450a-5p	0.0139647	+	microMUMMIE_posterior
1	565546	565553	hsa-miR-129-5p	0.707542	+	microMUMMIE_posterior
1	565562	565569	hsa-miR-151a-5p	0.999523	+	microMUMMIE_posterior
1	565623	565630	hsa-miR-186-5p	4.37761e-08	+	microMUMMIE_posterior
1	565638	565645	hsa-miR-340-5p	5.48394e-08	+	microMUMMIE_posterior
1	565643	565650	hsa-miR-374b-5p	2.2e-05	+	microMUMMIE_posterior
1	565643	565650	hsa-miR-374a-5p	1.38545e-05	+	microMUMMIE_posterior
1	565656	565663	hsa-miR-196b-5p	0.000707401	+	microMUMMIE_posterior
1	565656	565663	hsa-miR-196a-5p	0.000864995	+	microMUMMIE_posterior
1	565662	565669	hsa-miR-1	0.00133463	+	microMUMMIE_posterior
1	565809	565816	hsa-miR-328	2.92935e-09	-	microMUMMIE_posterior
1	565830	565837	hsa-miR-129-5p	2.27375e-07	-	microMUMMIE_posterior
1	568156	568163	hsa-miR-192-5p	2.91979e-09	+	microMUMMIE_posterior
1	568156	568163	hsa-miR-192-5p	2.91979e-09	-	microMUMMIE_posterior
1	568268	568275	hsa-miR-574-5p	0.999481	+	microMUMMIE_posterior
1	568269	568276	hsa-miR-122-5p	0.276614	+	microMUMMIE_posterior
1	568342	568349	hsa-miR-652-3p	1.27923e-09	+	microMUMMIE_posterior
1	568519	568526	hsa-miR-3168	1e-06	+	microMUMMIE_posterior
1	568547	568554	hsa-miR-505-3p	5.54963e-09	+	microMUMMIE_posterior
1	568551	568558	hsa-miR-219-5p	1.35095e-07	+	microMUMMIE_posterior
1	568654	568661	hsa-miR-92b-3p	0.00386912	+	microMUMMIE_posterior
1	568654	568661	hsa-miR-25-3p	0.000835067	+	microMUMMIE_posterior
1	568654	568661	hsa-miR-32-5p	0.000835067	+	microMUMMIE_posterior
1	568681	568688	hsa-miR-20a-5p	3.62315e-05	+	microMUMMIE_posterior
1	568681	568688	hsa-miR-106a-5p	3.62315e-05	+	microMUMMIE_posterior
1	568681	568688	hsa-miR-93-5p	3.62315e-05	+	microMUMMIE_posterior
1	568930	568937	hsa-miR-196b-5p	0.442679	+	microMUMMIE_posterior
1	568930	568937	hsa-miR-196a-5p	0.497033	+	microMUMMIE_posterior
1	569136	569143	hsa-miR-101-3p	6.41513e-10	+	microMUMMIE_posterior
1	569156	569163	hsa-miR-877-5p	4e-06	+	microMUMMIE_posterior
1	569311	569318	hsa-miR-182-5p	0.222425	+	microMUMMIE_posterior
1	569325	569332	hsa-miR-151a-5p	0.481825	+	microMUMMIE_posterior
1	569336	569343	hsa-miR-940	0.002178	+	microMUMMIE_posterior
1	569414	569421	hsa-miR-374b-5p	0.002338	+	microMUMMIE_posterior
1	569414	569421	hsa-miR-374a-5p	0.869205	+	microMUMMIE_posterior
1	569501	569508	hsa-miR-374b-5p	3e-06	+	microMUMMIE_posterior
1	569501	569508	hsa-miR-374a-5p	1.77538e-06	+	microMUMMIE_posterior
1	569634	569641	hsa-miR-877-5p	0.002134	+	microMUMMIE_posterior
1	569731	569738	hsa-miR-877-5p	0.703102	+	microMUMMIE_posterior
1	569734	569741	hsa-miR-196b-5p	0.0025647	+	microMUMMIE_posterior
1	569734	569741	hsa-miR-196a-5p	0.20238	+	microMUMMIE_posterior
1	569735	569742	hsa-let-7d-5p	0.603865	+	microMUMMIE_posterior
1	569810	569817	hsa-miR-331-3p	7.02652e-07	-	microMUMMIE_posterior
1	569810	569817	hsa-miR-10a-5p	1.09111e-07	-	microMUMMIE_posterior
1	569815	569822	hsa-miR-1296	4.73532e-10	-	microMUMMIE_posterior
1	569851	569858	hsa-miR-23c	0.001461	+	microMUMMIE_posterior
1	569851	569858	hsa-miR-23a-3p	0.105003	+	microMUMMIE_posterior
1	569866	569873	hsa-miR-122-5p	0.00112471	+	microMUMMIE_posterior
1	569879	569886	hsa-miR-151a-5p	2.60812e-07	+	microMUMMIE_posterior
1	569905	569912	hsa-miR-574-5p	0.0281187	+	microMUMMIE_posterior
1	570015	570022	hsa-let-7d-5p	0.999433	+	microMUMMIE_posterior
1	570049	570056	hsa-miR-24-3p	0.998474	+	microMUMMIE_posterior
1	570051	570058	hsa-miR-484	0.999807	+	microMUMMIE_posterior
1	570061	570068	hsa-miR-122-5p	0.00548011	+	microMUMMIE_posterior
1	570143	570150	hsa-miR-122-5p	0.866564	+	microMUMMIE_posterior
1	570190	570197	hsa-miR-24-3p	2.45719e-09	+	microMUMMIE_posterior
1	570202	570209	hsa-miR-151a-3p	4.29097e-09	+	microMUMMIE_posterior
1	570237	570244	hsa-miR-218-5p	0.00565058	+	microMUMMIE_posterior
1	570238	570245	hsa-miR-148b-3p	0.000117499	+	microMUMMIE_posterior
1	570238	570245	hsa-miR-148a-3p	0.000488551	+	microMUMMIE_posterior
1	570262	570269	hsa-miR-769-5p	0.900795	+	microMUMMIE_posterior
1	717335	717342	hsa-miR-505-3p	1.3161e-07	+	microMUMMIE_posterior
1	879798	879805	hsa-miR-455-3p	4.66556e-06	+	microMUMMIE_posterior
1	879803	879810	hsa-miR-769-5p	0.000199	+	microMUMMIE_posterior
1	879804	879811	hsa-miR-423-3p	5.38184e-10	+	microMUMMIE_posterior
1	879822	879829	hsa-miR-10a-5p	3.98893e-06	+	microMUMMIE_posterior
1	879928	879935	hsa-miR-103a-3p	0.687017	-	microMUMMIE_posterior
1	879928	879935	hsa-miR-103a-3p	0.687017	+	microMUMMIE_posterior
1	879928	879935	hsa-miR-103a-3p	0.687186	-	microMUMMIE_posterior
1	879928	879935	hsa-miR-103a-3p	0.687186	+	microMUMMIE_posterior
1	879939	879946	hsa-miR-374a-5p	1.9694e-08	-	microMUMMIE_posterior
1	879939	879946	hsa-miR-374a-5p	1.9694e-08	+	microMUMMIE_posterior
1	879942	879949	hsa-miR-340-5p	1.61968e-10	-	microMUMMIE_posterior
1	879942	879949	hsa-miR-340-5p	1.61968e-10	+	microMUMMIE_posterior
1	879948	879955	hsa-miR-484	0.0328532	-	microMUMMIE_posterior
1	879948	879955	hsa-miR-484	0.0328532	+	microMUMMIE_posterior
1	887463	887470	hsa-miR-140-3p	4.73385e-07	-	microMUMMIE_posterior
1	887469	887476	hsa-miR-7-5p	4.7772e-10	-	microMUMMIE_posterior
1	887477	887484	hsa-miR-148b-3p	2.17644e-05	-	microMUMMIE_posterior
1	887477	887484	hsa-miR-148a-3p	2.84732e-05	-	microMUMMIE_posterior
1	887478	887485	hsa-miR-454-3p	1e-06	-	microMUMMIE_posterior
1	887478	887485	hsa-miR-301a-3p	2.05072e-06	-	microMUMMIE_posterior
1	887478	887485	hsa-miR-130a-3p	3.03328e-06	-	microMUMMIE_posterior
1	887502	887509	hsa-miR-151a-3p	0.18435	-	microMUMMIE_posterior
1	1017506	1017513	hsa-miR-940	0.508613	-	microMUMMIE_posterior
1	1041447	1041454	hsa-miR-940	0.004023	-	microMUMMIE_posterior
1	1169073	1169080	hsa-miR-340-5p	0.0566286	+	microMUMMIE_posterior
1	1169319	1169326	hsa-miR-652-3p	2.25524e-08	+	microMUMMIE_posterior
1	1169326	1169333	hsa-miR-10a-5p	6.78588e-06	+	microMUMMIE_posterior
1	1169328	1169335	hsa-miR-328	0.000251894	+	microMUMMIE_posterior
1	1169333	1169340	hsa-miR-29b-3p	0.00536339	+	microMUMMIE_posterior
1	1169335	1169342	hsa-miR-103a-3p	0.229372	+	microMUMMIE_posterior
1	1169336	1169343	hsa-miR-424-5p	0.503177	+	microMUMMIE_posterior
1	1169336	1169343	hsa-miR-16-5p	0.345316	+	microMUMMIE_posterior
1	1169341	1169348	hsa-miR-340-5p	0.408396	+	microMUMMIE_posterior
1	1170325	1170332	hsa-miR-151a-3p	1.09839e-06	+	microMUMMIE_posterior
1	1170341	1170348	hsa-miR-19b-3p	0.0820087	+	microMUMMIE_posterior
1	1170361	1170368	hsa-miR-129-5p	0.000347897	+	microMUMMIE_posterior
1	1189296	1189303	hsa-miR-340-5p	0.00515352	-	microMUMMIE_posterior
1	1189296	1189303	hsa-miR-340-5p	0.00463628	-	microMUMMIE_posterior
1	1189304	1189311	hsa-miR-374b-5p	0.98832	-	microMUMMIE_posterior
1	1189304	1189311	hsa-miR-374b-5p	0.986081	-	microMUMMIE_posterior
1	1189304	1189311	hsa-miR-374a-5p	0.468559	-	microMUMMIE_posterior
1	1189304	1189311	hsa-miR-374a-5p	0.503315	-	microMUMMIE_posterior
1	1189312	1189319	hsa-miR-769-5p	6.7e-05	-	microMUMMIE_posterior
1	1189312	1189319	hsa-miR-769-5p	7.9e-05	-	microMUMMIE_posterior
1	1190024	1190031	hsa-miR-30e-5p	0.997763	-	microMUMMIE_posterior
1	1190024	1190031	hsa-miR-30d-5p	0.95951	-	microMUMMIE_posterior
1	1190028	1190035	hsa-miR-23c	0.070395	-	microMUMMIE_posterior
1	1190028	1190035	hsa-miR-23a-3p	0.00302659	-	microMUMMIE_posterior
1	1190038	1190045	hsa-miR-155-5p	0.0587136	-	microMUMMIE_posterior
1	1190045	1190052	hsa-miR-769-5p	0.897298	-	microMUMMIE_posterior
1	1190320	1190327	hsa-miR-191-5p	0.173716	-	microMUMMIE_posterior
1	1190323	1190330	hsa-miR-7-5p	0.700027	-	microMUMMIE_posterior
1	1190332	1190339	hsa-miR-221-3p	0.1288	-	microMUMMIE_posterior
1	1238714	1238721	hsa-miR-140-3p	0.094811	-	microMUMMIE_posterior
1	1254145	1254152	hsa-miR-340-5p	0.0274002	-	microMUMMIE_posterior
1	1270692	1270699	hsa-miR-424-5p	0.0830937	-	microMUMMIE_posterior
1	1270692	1270699	hsa-miR-16-5p	0.071144	-	microMUMMIE_posterior
1	1270693	1270700	hsa-miR-103a-3p	0.121176	-	microMUMMIE_posterior
1	1270709	1270716	hsa-miR-424-5p	4.14331e-09	-	microMUMMIE_posterior
1	1270709	1270716	hsa-miR-16-5p	4.42155e-09	-	microMUMMIE_posterior
1	1284289	1284296	hsa-miR-378b	0.997443	-	microMUMMIE_posterior
1	1284297	1284304	hsa-miR-186-5p	0.997174	-	microMUMMIE_posterior
1	1284300	1284307	hsa-miR-186-5p	0.00194146	-	microMUMMIE_posterior
1	1284695	1284702	hsa-miR-424-5p	0.425621	-	microMUMMIE_posterior
1	1284695	1284702	hsa-miR-16-5p	0.375752	-	microMUMMIE_posterior
1	1284696	1284703	hsa-miR-103a-3p	0.615096	-	microMUMMIE_posterior
1	1284711	1284718	hsa-miR-24-3p	7.79023e-09	-	microMUMMIE_posterior
1	1309490	1309497	hsa-miR-129-5p	0.000602814	-	microMUMMIE_posterior
1	1309492	1309499	hsa-miR-92b-3p	0.399848	-	microMUMMIE_posterior
1	1309492	1309499	hsa-miR-32-5p	0.0129112	-	microMUMMIE_posterior
1	1309492	1309499	hsa-miR-25-3p	0.0129112	-	microMUMMIE_posterior
1	1309756	1309763	hsa-miR-218-5p	0.999997	-	microMUMMIE_posterior
1	1322119	1322126	hsa-miR-185-5p	0.000689411	-	microMUMMIE_posterior
1	1322121	1322128	hsa-miR-185-5p	7.9493e-07	-	microMUMMIE_posterior
1	1322165	1322172	hsa-miR-19b-3p	0.000387206	-	microMUMMIE_posterior
1	1336091	1336098	hsa-miR-29b-3p	0.0409068	+	microMUMMIE_posterior
1	1336093	1336100	hsa-miR-103a-3p	0.940845	+	microMUMMIE_posterior
1	1336094	1336101	hsa-miR-424-5p	0.39754	+	microMUMMIE_posterior
1	1336094	1336101	hsa-miR-16-5p	0.00802296	+	microMUMMIE_posterior
1	1336098	1336105	hsa-miR-31-5p	0.00012035	+	microMUMMIE_posterior
1	1336256	1336263	hsa-miR-7-5p	0.920931	+	microMUMMIE_posterior
1	1337304	1337311	hsa-miR-181d	8.54672e-09	+	microMUMMIE_posterior
1	1337304	1337311	hsa-miR-181d	8.54814e-09	+	microMUMMIE_posterior
1	1337304	1337311	hsa-miR-181b-5p	1.02286e-08	+	microMUMMIE_posterior
1	1337304	1337311	hsa-miR-181b-5p	1.02269e-08	+	microMUMMIE_posterior
1	1337331	1337338	hsa-miR-27b-3p	0.00833135	+	microMUMMIE_posterior
1	1337334	1337341	hsa-miR-484	1.03575e-09	+	microMUMMIE_posterior
1	1337347	1337354	hsa-miR-185-5p	8.0093e-09	+	microMUMMIE_posterior
1	1337374	1337381	hsa-miR-194-5p	2.02554e-10	-	microMUMMIE_posterior
1	1337374	1337381	hsa-miR-194-5p	2.00842e-10	-	microMUMMIE_posterior
1	1337389	1337396	hsa-miR-30e-5p	0.0475289	-	microMUMMIE_posterior
1	1337389	1337396	hsa-miR-30d-5p	0.996025	-	microMUMMIE_posterior
1	1337400	1337407	hsa-miR-340-5p	1.27716e-05	-	microMUMMIE_posterior
1	1337517	1337524	hsa-miR-940	0.003517	-	microMUMMIE_posterior
1	1337518	1337525	hsa-miR-424-5p	6.64543e-05	-	microMUMMIE_posterior
1	1337518	1337525	hsa-miR-16-5p	0.0003202	-	microMUMMIE_posterior
1	1337519	1337526	hsa-miR-103a-3p	0.0264853	-	microMUMMIE_posterior
1	1337521	1337528	hsa-miR-424-5p	0.997254	-	microMUMMIE_posterior
1	1337521	1337528	hsa-miR-16-5p	0.956337	-	microMUMMIE_posterior
1	1337522	1337529	hsa-miR-103a-3p	0.00688465	-	microMUMMIE_posterior
1	1337556	1337563	hsa-miR-940	0.321364	-	microMUMMIE_posterior
1	1342370	1342377	hsa-miR-424-5p	0.951078	-	microMUMMIE_posterior
1	1342370	1342377	hsa-miR-16-5p	0.783709	-	microMUMMIE_posterior
1	1477055	1477062	hsa-miR-424-5p	0.840488	-	microMUMMIE_posterior
1	1477055	1477062	hsa-miR-424-5p	0.882647	-	microMUMMIE_posterior
1	1477055	1477062	hsa-miR-16-5p	0.332905	-	microMUMMIE_posterior
1	1477055	1477062	hsa-miR-16-5p	0.277079	-	microMUMMIE_posterior
1	1477056	1477063	hsa-miR-103a-3p	0.496299	-	microMUMMIE_posterior
1	1477056	1477063	hsa-miR-103a-3p	0.517827	-	microMUMMIE_posterior
1	1477099	1477106	hsa-miR-424-5p	7.82442e-10	-	microMUMMIE_posterior
1	1477099	1477106	hsa-miR-16-5p	9.36255e-10	-	microMUMMIE_posterior
1	1477100	1477107	hsa-miR-103a-3p	2.67341e-10	-	microMUMMIE_posterior
1	1477177	1477184	hsa-miR-93-5p	1.42542e-08	-	microMUMMIE_posterior
1	1477177	1477184	hsa-miR-20a-5p	1.42542e-08	-	microMUMMIE_posterior
1	1477177	1477184	hsa-miR-106a-5p	1.42542e-08	-	microMUMMIE_posterior
1	1477178	1477185	hsa-miR-148b-3p	1.58294e-06	-	microMUMMIE_posterior
1	1477178	1477185	hsa-miR-148a-3p	2.67951e-07	-	microMUMMIE_posterior
1	1477179	1477186	hsa-miR-301a-3p	8.63015e-09	-	microMUMMIE_posterior
1	1477179	1477186	hsa-miR-130a-3p	1.03267e-08	-	microMUMMIE_posterior
1	1477204	1477211	hsa-miR-129-5p	8.18392e-06	-	microMUMMIE_posterior
1	1477213	1477220	hsa-miR-186-5p	0.00338721	-	microMUMMIE_posterior
1	1477254	1477261	hsa-miR-20a-5p	0.999608	-	microMUMMIE_posterior
1	1477254	1477261	hsa-miR-106a-5p	0.999608	-	microMUMMIE_posterior
1	1477254	1477261	hsa-miR-93-5p	0.999608	-	microMUMMIE_posterior
1	1477262	1477269	hsa-miR-186-5p	0.000379401	-	microMUMMIE_posterior
1	1477295	1477302	hsa-miR-1271-5p	7.07553e-10	-	microMUMMIE_posterior
1	1477295	1477302	hsa-miR-182-5p	3.01253e-09	-	microMUMMIE_posterior
1	1477295	1477302	hsa-miR-96-5p	3.01253e-09	-	microMUMMIE_posterior
1	1477321	1477328	hsa-miR-27b-3p	0.033691	-	microMUMMIE_posterior
1	1477322	1477329	hsa-miR-128	0.958465	-	microMUMMIE_posterior
1	1477337	1477344	hsa-miR-155-5p	5.15232e-07	-	microMUMMIE_posterior
1	1480349	1480356	hsa-miR-103a-3p	0.130339	-	microMUMMIE_posterior
1	1496245	1496252	hsa-miR-193b-3p	0.983384	-	microMUMMIE_posterior
1	1496432	1496439	hsa-miR-424-5p	0.449493	-	microMUMMIE_posterior
1	1496432	1496439	hsa-miR-16-5p	0.137438	-	microMUMMIE_posterior
1	1496433	1496440	hsa-miR-103a-3p	0.716927	-	microMUMMIE_posterior
1	1500210	1500217	hsa-miR-30e-5p	2.58806e-06	-	microMUMMIE_posterior
1	1500210	1500217	hsa-miR-30d-5p	6.28675e-07	-	microMUMMIE_posterior
1	1563798	1563805	hsa-miR-940	0.048247	+	microMUMMIE_posterior
1	1594373	1594380	hsa-miR-556-3p	0.879699	-	microMUMMIE_posterior
1	1595676	1595683	hsa-miR-183-5p	3.05336e-08	-	microMUMMIE_posterior
1	1595686	1595693	hsa-miR-129-5p	2.71971e-05	-	microMUMMIE_posterior
1	1595694	1595701	hsa-miR-331-5p	0.742184	-	microMUMMIE_posterior
1	1595694	1595701	hsa-let-7d-5p	0.897277	-	microMUMMIE_posterior
1	1595695	1595702	hsa-miR-196b-5p	0.218979	-	microMUMMIE_posterior
1	1595695	1595702	hsa-miR-196a-5p	0.0979915	-	microMUMMIE_posterior
1	1596986	1596993	hsa-miR-423-3p	1.30138e-06	-	microMUMMIE_posterior
1	1683176	1683183	hsa-miR-454-3p	0.798409	-	microMUMMIE_posterior
1	1683176	1683183	hsa-miR-301a-3p	0.354826	-	microMUMMIE_posterior
1	1683176	1683183	hsa-miR-130a-3p	0.259708	-	microMUMMIE_posterior
1	1683177	1683184	hsa-miR-19b-3p	0.569802	-	microMUMMIE_posterior
1	1683543	1683550	hsa-miR-30e-5p	0.968764	-	microMUMMIE_posterior
1	1683543	1683550	hsa-miR-30d-5p	0.998732	-	microMUMMIE_posterior
1	1683554	1683561	hsa-miR-183-5p	0.000113129	-	microMUMMIE_posterior
1	1683565	1683572	hsa-miR-188-5p	5.94863e-09	-	microMUMMIE_posterior
1	1683934	1683941	hsa-miR-183-5p	0.279508	-	microMUMMIE_posterior
1	1683936	1683943	hsa-miR-1301	0.843381	-	microMUMMIE_posterior
1	1683952	1683959	hsa-miR-129-5p	4.16648e-06	-	microMUMMIE_posterior
1	1716756	1716763	hsa-miR-194-5p	0.0284748	-	microMUMMIE_posterior
1	1716758	1716765	hsa-miR-212-3p	0.903551	-	microMUMMIE_posterior
1	1716759	1716766	hsa-miR-101-3p	0.0622061	-	microMUMMIE_posterior
1	1716762	1716769	hsa-miR-139-5p	0.00301068	-	microMUMMIE_posterior
1	1716788	1716795	hsa-miR-324-5p	3.14389e-09	-	microMUMMIE_posterior
1	1716864	1716871	hsa-miR-139-5p	1.31018e-06	-	microMUMMIE_posterior
1	1716878	1716885	hsa-miR-191-5p	0.00835221	-	microMUMMIE_posterior
1	1716889	1716896	hsa-miR-186-5p	0.00148754	-	microMUMMIE_posterior
1	1716942	1716949	hsa-miR-27b-3p	0.288686	-	microMUMMIE_posterior
1	1716947	1716954	hsa-miR-27b-3p	0.160788	-	microMUMMIE_posterior
1	1716948	1716955	hsa-miR-128	0.204976	-	microMUMMIE_posterior
1	1716961	1716968	hsa-miR-1	1.39029e-05	-	microMUMMIE_posterior
1	1717329	1717336	hsa-miR-140-3p	4.24026e-05	-	microMUMMIE_posterior
1	1717336	1717343	hsa-miR-424-5p	0.682474	-	microMUMMIE_posterior
1	1717336	1717343	hsa-miR-16-5p	0.375218	-	microMUMMIE_posterior
1	1717337	1717344	hsa-miR-103a-3p	0.453532	-	microMUMMIE_posterior
1	1717482	1717489	hsa-miR-182-5p	0.00520452	-	microMUMMIE_posterior
1	1717482	1717489	hsa-miR-183-5p	0.00520452	-	microMUMMIE_posterior
1	1717874	1717881	hsa-miR-454-3p	0.942869	-	microMUMMIE_posterior
1	1717874	1717881	hsa-miR-301a-3p	0.841219	-	microMUMMIE_posterior
1	1717874	1717881	hsa-miR-130a-3p	0.0304741	-	microMUMMIE_posterior
1	1717875	1717882	hsa-miR-19b-3p	0.934179	-	microMUMMIE_posterior
1	1717894	1717901	hsa-miR-361-5p	2.91322e-06	-	microMUMMIE_posterior
1	1718039	1718046	hsa-miR-221-3p	0.0840528	-	microMUMMIE_posterior
1	1718231	1718238	hsa-miR-181d	0.000584921	-	microMUMMIE_posterior
1	1718231	1718238	hsa-miR-181b-5p	0.0179159	-	microMUMMIE_posterior
1	1718245	1718252	hsa-miR-186-5p	0.000750324	-	microMUMMIE_posterior
1	1718273	1718280	hsa-miR-1	0.220473	-	microMUMMIE_posterior
1	1718328	1718335	hsa-miR-218-5p	8.19408e-06	-	microMUMMIE_posterior
1	2116431	2116438	hsa-miR-423-3p	0.000106694	+	microMUMMIE_posterior
1	2238369	2238376	hsa-miR-129-5p	6.30532e-05	+	microMUMMIE_posterior
1	2238472	2238479	hsa-miR-1	1.0726e-06	+	microMUMMIE_posterior
1	2238486	2238493	hsa-miR-93-5p	0.970176	+	microMUMMIE_posterior
1	2238486	2238493	hsa-miR-20a-5p	0.970176	+	microMUMMIE_posterior
1	2238486	2238493	hsa-miR-106a-5p	0.970176	+	microMUMMIE_posterior
1	2238497	2238504	hsa-miR-21-5p	0.0247641	+	microMUMMIE_posterior
1	2238522	2238529	hsa-miR-26b-5p	1.97339e-09	+	microMUMMIE_posterior
1	2238585	2238592	hsa-miR-652-3p	7.95692e-08	+	microMUMMIE_posterior
1	2238687	2238694	hsa-miR-331-3p	6.8076e-07	+	microMUMMIE_posterior
1	2238704	2238711	hsa-miR-151a-3p	0.02296	+	microMUMMIE_posterior
1	2239083	2239090	hsa-miR-455-3p	0.999504	+	microMUMMIE_posterior
1	2239091	2239098	hsa-miR-1301	0.005343	+	microMUMMIE_posterior
1	2239097	2239104	hsa-miR-155-5p	2.05955e-08	+	microMUMMIE_posterior
1	2239113	2239120	hsa-miR-155-5p	3.18336e-05	+	microMUMMIE_posterior
1	2239128	2239135	hsa-miR-186-5p	0.0550492	+	microMUMMIE_posterior
1	2239132	2239139	hsa-miR-186-5p	0.0429169	+	microMUMMIE_posterior
1	2239168	2239175	hsa-miR-3168	0.880417	+	microMUMMIE_posterior
1	2239173	2239180	hsa-miR-454-3p	0.001257	+	microMUMMIE_posterior
1	2239173	2239180	hsa-miR-301a-3p	0.000818742	+	microMUMMIE_posterior
1	2239173	2239180	hsa-miR-130a-3p	0.00170473	+	microMUMMIE_posterior
1	2239174	2239181	hsa-miR-148b-3p	0.0190763	+	microMUMMIE_posterior
1	2239174	2239181	hsa-miR-148a-3p	0.00296785	+	microMUMMIE_posterior
1	2239175	2239182	hsa-miR-106a-5p	0.124615	+	microMUMMIE_posterior
1	2239175	2239182	hsa-miR-20a-5p	0.124615	+	microMUMMIE_posterior
1	2239175	2239182	hsa-miR-93-5p	0.124615	+	microMUMMIE_posterior
1	2239235	2239242	hsa-miR-340-5p	0.316048	+	microMUMMIE_posterior
1	2239285	2239292	hsa-miR-29b-3p	0.999567	+	microMUMMIE_posterior
1	2239480	2239487	hsa-miR-30e-5p	0.804909	+	microMUMMIE_posterior
1	2239480	2239487	hsa-miR-30d-5p	0.818782	+	microMUMMIE_posterior
1	2239494	2239501	hsa-miR-30e-5p	5.96759e-05	+	microMUMMIE_posterior
1	2239494	2239501	hsa-miR-30d-5p	6.08102e-05	+	microMUMMIE_posterior
1	2239564	2239571	hsa-miR-196b-5p	2.99621e-06	+	microMUMMIE_posterior
1	2239564	2239571	hsa-miR-196a-5p	3.74493e-06	+	microMUMMIE_posterior
1	2239565	2239572	hsa-miR-331-5p	5.77017e-07	+	microMUMMIE_posterior
1	2239565	2239572	hsa-let-7d-5p	1.94882e-06	+	microMUMMIE_posterior
1	2239616	2239623	hsa-miR-186-5p	1.53468e-06	+	microMUMMIE_posterior
1	2239629	2239636	hsa-miR-191-5p	9.77589e-10	+	microMUMMIE_posterior
1	2239835	2239842	hsa-miR-92b-3p	8.02271e-07	+	microMUMMIE_posterior
1	2239835	2239842	hsa-miR-25-3p	1.61238e-06	+	microMUMMIE_posterior
1	2239835	2239842	hsa-miR-32-5p	1.61238e-06	+	microMUMMIE_posterior
1	2239838	2239845	hsa-miR-33b-5p	0.000143417	+	microMUMMIE_posterior
1	2239838	2239845	hsa-miR-33a-5p	9.73425e-05	+	microMUMMIE_posterior
1	2239842	2239849	hsa-miR-129-5p	9.87732e-05	+	microMUMMIE_posterior
1	2239846	2239853	hsa-miR-188-5p	0.00282109	+	microMUMMIE_posterior
1	2239897	2239904	hsa-miR-186-5p	0.00788335	+	microMUMMIE_posterior
1	2239959	2239966	hsa-miR-365a-3p	0.394359	+	microMUMMIE_posterior
1	2239960	2239967	hsa-miR-155-5p	0.00567022	+	microMUMMIE_posterior
1	2240067	2240074	hsa-miR-188-5p	0.0563586	+	microMUMMIE_posterior
1	2240752	2240759	hsa-miR-374b-5p	0.999984	+	microMUMMIE_posterior
1	2240752	2240759	hsa-miR-374a-5p	0.00492706	+	microMUMMIE_posterior
1	2240787	2240794	hsa-miR-188-5p	3.76864e-09	+	microMUMMIE_posterior
1	2240808	2240815	hsa-miR-1	0.0163374	+	microMUMMIE_posterior
1	2240824	2240831	hsa-miR-22-3p	0.975516	+	microMUMMIE_posterior
1	2240920	2240927	hsa-miR-374b-5p	0.355369	+	microMUMMIE_posterior
1	2240920	2240927	hsa-miR-374a-5p	0.038101	+	microMUMMIE_posterior
1	2240934	2240941	hsa-miR-103a-3p	0.993699	+	microMUMMIE_posterior
1	2241400	2241407	hsa-miR-28-5p	0.00133862	+	microMUMMIE_posterior
1	2241409	2241416	hsa-miR-196b-5p	0.983475	+	microMUMMIE_posterior
1	2241409	2241416	hsa-miR-196a-5p	0.909723	+	microMUMMIE_posterior
1	2241410	2241417	hsa-let-7d-5p	0.0874664	+	microMUMMIE_posterior
1	2241439	2241446	hsa-miR-940	0.001002	+	microMUMMIE_posterior
1	2241454	2241461	hsa-miR-424-5p	0.0027536	+	microMUMMIE_posterior
1	2241454	2241461	hsa-miR-16-5p	0.00051636	+	microMUMMIE_posterior
1	2241456	2241463	hsa-miR-103a-3p	0.00176461	+	microMUMMIE_posterior
1	2241457	2241464	hsa-miR-424-5p	0.00375393	+	microMUMMIE_posterior
1	2241457	2241464	hsa-miR-16-5p	0.0239896	+	microMUMMIE_posterior
1	2241529	2241536	hsa-miR-30e-5p	2.0634e-05	+	microMUMMIE_posterior
1	2241529	2241536	hsa-miR-30d-5p	0.967647	+	microMUMMIE_posterior
1	2335042	2335049	hsa-miR-128	1.29964e-09	+	microMUMMIE_posterior
1	2335043	2335050	hsa-miR-27b-3p	1.8573e-07	+	microMUMMIE_posterior
1	2335060	2335067	hsa-miR-193b-3p	0.686554	+	microMUMMIE_posterior
1	2335103	2335110	hsa-miR-877-5p	0.026298	+	microMUMMIE_posterior
1	2335137	2335144	hsa-miR-196b-5p	1.0411e-05	+	microMUMMIE_posterior
1	2335137	2335144	hsa-miR-196a-5p	0.00121556	+	microMUMMIE_posterior
1	2335137	2335144	hsa-miR-196a-5p	0.00115321	+	microMUMMIE_posterior
1	2335156	2335163	hsa-miR-328	3.22189e-06	+	microMUMMIE_posterior
1	2335156	2335163	hsa-miR-328	3.24067e-06	+	microMUMMIE_posterior
1	2335165	2335172	hsa-miR-374b-5p	2e-06	+	microMUMMIE_posterior
1	2335165	2335172	hsa-miR-374a-5p	2.66706e-06	+	microMUMMIE_posterior
1	2335165	2335172	hsa-miR-374a-5p	2.89871e-06	+	microMUMMIE_posterior
1	2335178	2335185	hsa-miR-374b-5p	1	+	microMUMMIE_posterior
1	2335178	2335185	hsa-miR-374b-5p	0.99814	+	microMUMMIE_posterior
1	2335178	2335185	hsa-miR-374a-5p	0.971726	+	microMUMMIE_posterior
1	2335178	2335185	hsa-miR-374a-5p	0.894006	+	microMUMMIE_posterior
1	2335214	2335221	hsa-miR-186-5p	0.93523	+	microMUMMIE_posterior
1	2335681	2335688	hsa-miR-30e-5p	0.000625618	+	microMUMMIE_posterior
1	2335681	2335688	hsa-miR-30d-5p	0.000508378	+	microMUMMIE_posterior
1	2335701	2335708	hsa-miR-28-5p	0.374932	+	microMUMMIE_posterior
1	2335703	2335710	hsa-miR-151a-5p	0.00225814	+	microMUMMIE_posterior
1	2335704	2335711	hsa-miR-877-5p	0.007688	+	microMUMMIE_posterior
1	2337115	2337122	hsa-miR-454-3p	3e-05	-	microMUMMIE_posterior
1	2337115	2337122	hsa-miR-301a-3p	4.48138e-06	-	microMUMMIE_posterior
1	2337115	2337122	hsa-miR-130a-3p	7.97158e-06	-	microMUMMIE_posterior
1	2337116	2337123	hsa-miR-19b-3p	0.00155181	-	microMUMMIE_posterior
1	2337207	2337214	hsa-miR-196b-5p	1.15379e-05	-	microMUMMIE_posterior
1	2337207	2337214	hsa-miR-196a-5p	0.00414146	-	microMUMMIE_posterior
1	2337218	2337225	hsa-let-7d-5p	0.705338	-	microMUMMIE_posterior
1	2337219	2337226	hsa-miR-196b-5p	0.000633936	-	microMUMMIE_posterior
1	2337219	2337226	hsa-miR-196a-5p	0.230862	-	microMUMMIE_posterior
1	2521732	2521739	hsa-miR-33b-5p	0.149638	+	microMUMMIE_posterior
1	2521732	2521739	hsa-miR-33a-5p	0.0178918	+	microMUMMIE_posterior
1	2521776	2521783	hsa-miR-151a-5p	0.0681746	+	microMUMMIE_posterior
1	2521777	2521784	hsa-miR-877-5p	0.348719	+	microMUMMIE_posterior
1	3351961	3351968	hsa-miR-1271-5p	0.977968	+	microMUMMIE_posterior
1	3351961	3351968	hsa-miR-1271-5p	0.977969	+	microMUMMIE_posterior
1	3351961	3351968	hsa-miR-96-5p	0.991071	+	microMUMMIE_posterior
1	3351961	3351968	hsa-miR-183-5p	0.991071	+	microMUMMIE_posterior
1	3351961	3351968	hsa-miR-182-5p	0.991071	+	microMUMMIE_posterior
1	3477268	3477275	hsa-miR-331-3p	0.437359	-	microMUMMIE_posterior
1	3477268	3477275	hsa-miR-10a-5p	0.578471	-	microMUMMIE_posterior
1	3477304	3477311	hsa-miR-151a-3p	8.32748e-07	-	microMUMMIE_posterior
1	3477307	3477314	hsa-miR-193b-3p	0.000696616	-	microMUMMIE_posterior
1	3477309	3477316	hsa-miR-328	0.0333035	-	microMUMMIE_posterior
1	3545313	3545320	hsa-miR-188-5p	0.98534	+	microMUMMIE_posterior
1	3545322	3545329	hsa-miR-218-5p	4.97726e-05	+	microMUMMIE_posterior
1	3545770	3545777	hsa-miR-106a-5p	0.999965	+	microMUMMIE_posterior
1	3545770	3545777	hsa-miR-20a-5p	0.999965	+	microMUMMIE_posterior
1	3545770	3545777	hsa-miR-93-5p	0.999965	+	microMUMMIE_posterior
1	3545810	3545817	hsa-miR-769-5p	0.000237	+	microMUMMIE_posterior
1	3545856	3545863	hsa-miR-219-5p	0.179985	+	microMUMMIE_posterior
1	3545890	3545897	hsa-miR-186-5p	0.00419116	+	microMUMMIE_posterior
1	3545894	3545901	hsa-miR-19b-3p	0.981306	+	microMUMMIE_posterior
1	3545895	3545902	hsa-miR-454-3p	0.269742	+	microMUMMIE_posterior
1	3545895	3545902	hsa-miR-301a-3p	0.00227119	+	microMUMMIE_posterior
1	3545895	3545902	hsa-miR-130a-3p	0.000504989	+	microMUMMIE_posterior
1	3545951	3545958	hsa-miR-188-5p	6.63574e-08	+	microMUMMIE_posterior
1	3545972	3545979	hsa-miR-505-3p	3.92708e-06	+	microMUMMIE_posterior
1	3545979	3545986	hsa-miR-33b-5p	0.00954579	+	microMUMMIE_posterior
1	3545979	3545986	hsa-miR-33a-5p	0.00832998	+	microMUMMIE_posterior
1	3545981	3545988	hsa-miR-454-3p	0.988818	+	microMUMMIE_posterior
1	3545981	3545988	hsa-miR-301a-3p	0.376475	+	microMUMMIE_posterior
1	3545981	3545988	hsa-miR-130a-3p	0.328531	+	microMUMMIE_posterior
1	3545982	3545989	hsa-miR-148b-3p	0.331131	+	microMUMMIE_posterior
1	3545982	3545989	hsa-miR-148a-3p	0.0218376	+	microMUMMIE_posterior
1	3545983	3545990	hsa-miR-106a-5p	0.60601	+	microMUMMIE_posterior
1	3545983	3545990	hsa-miR-20a-5p	0.60601	+	microMUMMIE_posterior
1	3545983	3545990	hsa-miR-93-5p	0.60601	+	microMUMMIE_posterior
1	3546009	3546016	hsa-miR-193b-3p	2.54473e-09	+	microMUMMIE_posterior
1	3547344	3547351	hsa-miR-1297	0.196926	-	microMUMMIE_posterior
1	3547344	3547351	hsa-miR-26b-5p	0.0328642	-	microMUMMIE_posterior
1	3547360	3547367	hsa-miR-374b-5p	0.252464	-	microMUMMIE_posterior
1	3547360	3547367	hsa-miR-374a-5p	0.0338381	-	microMUMMIE_posterior
1	3547370	3547377	hsa-miR-139-5p	1.15992e-05	-	microMUMMIE_posterior
1	3547399	3547406	hsa-miR-155-5p	0.00259521	-	microMUMMIE_posterior
1	3652537	3652544	hsa-miR-122-5p	0.000482437	+	microMUMMIE_posterior
1	3652540	3652547	hsa-miR-151a-5p	3.98354e-05	+	microMUMMIE_posterior
1	3652541	3652548	hsa-miR-877-5p	0.036764	+	microMUMMIE_posterior
1	3652545	3652552	hsa-miR-194-5p	0.614669	+	microMUMMIE_posterior
1	3652558	3652565	hsa-miR-218-5p	0.00638724	+	microMUMMIE_posterior
1	3652560	3652567	hsa-miR-106a-5p	0.00258967	+	microMUMMIE_posterior
1	3652560	3652567	hsa-miR-20a-5p	0.00258967	+	microMUMMIE_posterior
1	3652560	3652567	hsa-miR-93-5p	0.00258967	+	microMUMMIE_posterior
1	3697031	3697038	hsa-miR-30e-5p	0.000777082	-	microMUMMIE_posterior
1	3697031	3697038	hsa-miR-30d-5p	0.000920259	-	microMUMMIE_posterior
1	3697034	3697041	hsa-miR-212-3p	0.0322789	-	microMUMMIE_posterior
1	3697053	3697060	hsa-miR-221-3p	1.82341e-06	-	microMUMMIE_posterior
1	3731543	3731550	hsa-miR-769-5p	1.5e-05	-	microMUMMIE_posterior
1	3731551	3731558	hsa-miR-454-3p	0.923501	-	microMUMMIE_posterior
1	3731551	3731558	hsa-miR-301a-3p	0.108678	-	microMUMMIE_posterior
1	3731551	3731558	hsa-miR-130a-3p	0.00592112	-	microMUMMIE_posterior
1	3731552	3731559	hsa-miR-19b-3p	0.00756914	-	microMUMMIE_posterior
1	3731564	3731571	hsa-miR-138-5p	0.986104	-	microMUMMIE_posterior
1	3731569	3731576	hsa-miR-1	0.000357174	-	microMUMMIE_posterior
1	3801566	3801573	hsa-miR-361-5p	2.61005e-05	+	microMUMMIE_posterior
1	3801583	3801590	hsa-miR-92b-3p	0.999904	+	microMUMMIE_posterior
1	3801583	3801590	hsa-miR-25-3p	0.988286	+	microMUMMIE_posterior
1	3801583	3801590	hsa-miR-32-5p	0.988286	+	microMUMMIE_posterior
1	3801585	3801592	hsa-miR-129-5p	0.0116958	+	microMUMMIE_posterior
1	3801589	3801596	hsa-miR-128	9.9949e-06	+	microMUMMIE_posterior
1	3801590	3801597	hsa-miR-27b-3p	4.38466e-06	+	microMUMMIE_posterior
1	3801857	3801864	hsa-miR-1297	0.862166	+	microMUMMIE_posterior
1	3801857	3801864	hsa-miR-26b-5p	0.986451	+	microMUMMIE_posterior
1	3801876	3801883	hsa-miR-365a-3p	0.278298	+	microMUMMIE_posterior
1	3801885	3801892	hsa-miR-340-5p	0.713057	+	microMUMMIE_posterior
1	3801955	3801962	hsa-miR-219-5p	0.0669889	+	microMUMMIE_posterior
1	3805731	3805738	hsa-miR-129-5p	0.955385	-	microMUMMIE_posterior
1	3805734	3805741	hsa-miR-19b-3p	0.0223152	-	microMUMMIE_posterior
1	3805750	3805757	hsa-miR-30e-5p	0.146865	-	microMUMMIE_posterior
1	3805750	3805757	hsa-miR-30d-5p	0.0358908	-	microMUMMIE_posterior
1	3805782	3805789	hsa-miR-3168	1e-06	-	microMUMMIE_posterior
1	3806293	3806300	hsa-miR-1271-5p	0.361904	-	microMUMMIE_posterior
1	3806293	3806300	hsa-miR-182-5p	0.0505966	-	microMUMMIE_posterior
1	3806293	3806300	hsa-miR-183-5p	0.0505966	-	microMUMMIE_posterior
1	3806293	3806300	hsa-miR-96-5p	0.0505966	-	microMUMMIE_posterior
1	3806296	3806303	hsa-miR-27b-3p	0.0266779	-	microMUMMIE_posterior
1	3806297	3806304	hsa-miR-128	0.735478	-	microMUMMIE_posterior
1	3806298	3806305	hsa-miR-101-3p	0.172459	-	microMUMMIE_posterior
1	3806305	3806312	hsa-miR-1301	0.09072	-	microMUMMIE_posterior
1	3806305	3806312	hsa-miR-424-5p	0.578715	-	microMUMMIE_posterior
1	3806305	3806312	hsa-miR-16-5p	0.00878854	-	microMUMMIE_posterior
1	3806460	3806467	hsa-miR-218-5p	0.623201	-	microMUMMIE_posterior
1	3806467	3806474	hsa-miR-219-5p	0.37534	-	microMUMMIE_posterior
1	3806516	3806523	hsa-miR-328	0.99707	-	microMUMMIE_posterior
1	3806521	3806528	hsa-miR-221-3p	9.10131e-05	-	microMUMMIE_posterior
1	6194783	6194790	hsa-miR-140-3p	0.00156073	-	microMUMMIE_posterior
1	6194790	6194797	hsa-miR-7-5p	0.000469248	-	microMUMMIE_posterior
1	6194794	6194801	hsa-let-7d-5p	0.000727085	-	microMUMMIE_posterior
1	6194795	6194802	hsa-miR-196b-5p	8.75315e-06	-	microMUMMIE_posterior
1	6194795	6194802	hsa-miR-196a-5p	1.1344e-05	-	microMUMMIE_posterior
1	6194808	6194815	hsa-miR-424-5p	1.77785e-09	-	microMUMMIE_posterior
1	6194808	6194815	hsa-miR-16-5p	2.07502e-09	-	microMUMMIE_posterior
1	6194809	6194816	hsa-miR-103a-3p	1.88615e-08	-	microMUMMIE_posterior
1	6245302	6245309	hsa-miR-1297	0.999963	-	microMUMMIE_posterior
1	6245302	6245309	hsa-miR-26b-5p	0.999847	-	microMUMMIE_posterior
1	6245315	6245322	hsa-miR-30e-5p	0.647011	-	microMUMMIE_posterior
1	6245315	6245322	hsa-miR-30d-5p	0.000206036	-	microMUMMIE_posterior
1	6245533	6245540	hsa-miR-140-3p	1.19462e-06	-	microMUMMIE_posterior
1	6245540	6245547	hsa-miR-29b-3p	0.995787	-	microMUMMIE_posterior
1	6245766	6245773	hsa-miR-92b-3p	0.0738464	-	microMUMMIE_posterior
1	6245766	6245773	hsa-miR-32-5p	0.0340771	-	microMUMMIE_posterior
1	6245766	6245773	hsa-miR-25-3p	0.0340771	-	microMUMMIE_posterior
1	6245768	6245775	hsa-miR-33b-5p	0.125635	-	microMUMMIE_posterior
1	6245768	6245775	hsa-miR-33a-5p	0.152644	-	microMUMMIE_posterior
1	6246050	6246057	hsa-miR-20a-5p	0.973028	-	microMUMMIE_posterior
1	6246050	6246057	hsa-miR-106a-5p	0.973028	-	microMUMMIE_posterior
1	6246050	6246057	hsa-miR-93-5p	0.973028	-	microMUMMIE_posterior
1	6246064	6246071	hsa-miR-19b-3p	6.7795e-06	-	microMUMMIE_posterior
1	6246164	6246171	hsa-miR-183-5p	0.176564	-	microMUMMIE_posterior
1	6246166	6246173	hsa-miR-424-5p	0.560747	-	microMUMMIE_posterior
1	6246166	6246173	hsa-miR-16-5p	0.00761736	-	microMUMMIE_posterior
1	6246167	6246174	hsa-miR-103a-3p	0.284302	-	microMUMMIE_posterior
1	6246180	6246187	hsa-miR-28-5p	9.69286e-05	-	microMUMMIE_posterior
1	6246184	6246191	hsa-miR-27b-3p	7.7191e-08	-	microMUMMIE_posterior
1	6246185	6246192	hsa-miR-128	5.52296e-08	-	microMUMMIE_posterior
1	6246202	6246209	hsa-miR-7-5p	8.55319e-06	-	microMUMMIE_posterior
1	6246207	6246214	hsa-miR-877-5p	8e-06	-	microMUMMIE_posterior
1	6246276	6246283	hsa-miR-328	0.999904	-	microMUMMIE_posterior
1	6246300	6246307	hsa-miR-212-3p	0.00250132	-	microMUMMIE_posterior
1	6246312	6246319	hsa-miR-140-3p	7.25536e-08	-	microMUMMIE_posterior
1	6246356	6246363	hsa-miR-185-5p	0.829051	-	microMUMMIE_posterior
1	6246360	6246367	hsa-miR-671-5p	0.992576	-	microMUMMIE_posterior
1	6246374	6246381	hsa-miR-188-5p	0.152785	-	microMUMMIE_posterior
1	6246410	6246417	hsa-miR-212-3p	2.79836e-10	-	microMUMMIE_posterior
1	6281261	6281268	hsa-miR-1297	0.975088	-	microMUMMIE_posterior
1	6281261	6281268	hsa-miR-26b-5p	0.601277	-	microMUMMIE_posterior
1	6281262	6281269	hsa-miR-20a-5p	0.125205	-	microMUMMIE_posterior
1	6281262	6281269	hsa-miR-106a-5p	0.125205	-	microMUMMIE_posterior
1	6281262	6281269	hsa-miR-93-5p	0.125205	-	microMUMMIE_posterior
1	6281263	6281270	hsa-miR-148b-3p	0.844397	-	microMUMMIE_posterior
1	6281263	6281270	hsa-miR-148a-3p	0.0578891	-	microMUMMIE_posterior
1	6281264	6281271	hsa-miR-454-3p	0.024911	-	microMUMMIE_posterior
1	6281264	6281271	hsa-miR-301a-3p	0.0241814	-	microMUMMIE_posterior
1	6281264	6281271	hsa-miR-130a-3p	0.00768063	-	microMUMMIE_posterior
1	6281288	6281295	hsa-miR-186-5p	4.43644e-06	-	microMUMMIE_posterior
1	6281309	6281316	hsa-miR-186-5p	2.8298e-10	-	microMUMMIE_posterior
1	6281336	6281343	hsa-miR-30e-5p	0.0011162	-	microMUMMIE_posterior
1	6281336	6281343	hsa-miR-30d-5p	0.000753994	-	microMUMMIE_posterior
1	6281352	6281359	hsa-miR-186-5p	0.437226	-	microMUMMIE_posterior
1	6281575	6281582	hsa-miR-940	0.142629	-	microMUMMIE_posterior
1	6281580	6281587	hsa-miR-7-5p	5.12101e-05	-	microMUMMIE_posterior
1	6281585	6281592	hsa-miR-93-5p	0.148905	-	microMUMMIE_posterior
1	6281585	6281592	hsa-miR-20a-5p	0.148905	-	microMUMMIE_posterior
1	6281585	6281592	hsa-miR-106a-5p	0.148905	-	microMUMMIE_posterior
1	6281586	6281593	hsa-miR-148b-3p	0.266898	-	microMUMMIE_posterior
1	6281586	6281593	hsa-miR-148a-3p	0.0186207	-	microMUMMIE_posterior
1	6281587	6281594	hsa-miR-454-3p	0.604395	-	microMUMMIE_posterior
1	6281587	6281594	hsa-miR-301a-3p	0.0113763	-	microMUMMIE_posterior
1	6281587	6281594	hsa-miR-130a-3p	0.0105027	-	microMUMMIE_posterior
1	6281600	6281607	hsa-miR-128	6.2372e-07	-	microMUMMIE_posterior
1	6281608	6281615	hsa-miR-218-5p	6.8822e-09	-	microMUMMIE_posterior
1	6281638	6281645	hsa-miR-424-5p	1.1001e-09	-	microMUMMIE_posterior
1	6281638	6281645	hsa-miR-16-5p	6.5818e-10	-	microMUMMIE_posterior
1	6282092	6282099	hsa-miR-328	4.34877e-09	-	microMUMMIE_posterior
1	6282113	6282120	hsa-miR-340-5p	2.43249e-05	-	microMUMMIE_posterior
1	6282116	6282123	hsa-miR-320d	0.000315	-	microMUMMIE_posterior
1	6282116	6282123	hsa-miR-320b	0.000202245	-	microMUMMIE_posterior
1	6282116	6282123	hsa-miR-320a	0.000241647	-	microMUMMIE_posterior
1	6283020	6283027	hsa-miR-30e-5p	0.00247311	-	microMUMMIE_posterior
1	6283020	6283027	hsa-miR-30d-5p	0.00158195	-	microMUMMIE_posterior
1	6283030	6283037	hsa-miR-93-5p	0.882024	-	microMUMMIE_posterior
1	6283030	6283037	hsa-miR-20a-5p	0.882024	-	microMUMMIE_posterior
1	6283030	6283037	hsa-miR-106a-5p	0.882024	-	microMUMMIE_posterior
1	6283580	6283587	hsa-miR-155-5p	2.2659e-06	-	microMUMMIE_posterior
1	6283580	6283587	hsa-miR-155-5p	2.26488e-06	-	microMUMMIE_posterior
1	6283639	6283646	hsa-miR-129-5p	2.50549e-05	-	microMUMMIE_posterior
1	6283723	6283730	hsa-miR-455-3p	4.17883e-08	-	microMUMMIE_posterior
1	6283737	6283744	hsa-miR-331-3p	0.00128337	-	microMUMMIE_posterior
1	6283737	6283744	hsa-miR-10a-5p	0.000897	-	microMUMMIE_posterior
1	6283744	6283751	hsa-let-7d-5p	0.24417	-	microMUMMIE_posterior
1	6283745	6283752	hsa-miR-196b-5p	0.0104808	-	microMUMMIE_posterior
[truncated: 186,575 more rows]

## Sheet: e) microMUMMIE viterbi MREs
microMUMMIE viterbi MRE predictions utilized in Supplementary Fig. 8.
[truncated: 76,215 more rows]

[truncated: 1 more sheets: f) PARma MREs]
